# Supplementary material for: A Gain-of-Function Mutant of IAA7 Inhibits Stem Elongation by Transcriptional Repression of EXPA5 Genes in Brassica napus
Source: Int J Mol Sci. 2021 Aug 21;22(16):9018. doi: 10.3390/ijms22169018 (PMC8396470; doi:10.3390/ijms22169018)
Supplement: Supplementary file 1 [file ijms-22-09018-s001.zip]

Archive with 4 entries (4 files):
- Supplemental Figures.pdf
- Table S1.xlsx
- Table S2.xlsx
- Table S3.xlsx
