# Supplementary material for: A Gain-of-Function Mutant of IAA7 Inhibits Stem Elongation by Transcriptional Repression of EXPA5 Genes in Brassica napus
Source: Int J Mol Sci. 2021 Aug 21;22(16):9018. doi: 10.3390/ijms22169018 (PMC8396470; doi:10.3390/ijms22169018)
Supplement: Supplementary file 1 [file ijms-22-09018-s001.zip › Table S1.xlsx]

## Sheet: Sheet1
Table S1. List of primers used for this artcle
Primer name	Sequence (5'-3')
For AS-PCR molecular markers：
AS-CA-F:	tgttgtatgtagagcccaagtggtAgA
AS-CT-F	tgttgtatgtagagcccaagtggtTgA
AS-CC-F	tgttgtatgtagagcccaagtggtCgA
AS-R	ttgaaagatcctcttgtctcttgcca
For coding sequence amplification：
BnaA3.IAA7-CDS-F	ACATGATCGGACAGCTTATG
BnaA3.IAA7-CDS-R	AAATTCATGATCTGTTCTTGC
BnA8ARF6-CDS-F/R	ATGAGATTGTCTTCAGCTGG
BnA8ARF6-CDS-F/R	CTAGTAGTTGAACGAACCCCCA
BnC5ARF6-CDS-F	ATGAGATTGTCTACTGCTGG
BnC5ARF6-CDS-R	CTAGTAGTTGAACGAACCCCCA
BnA4ARF8-CDS-F	CTAGTAGTTGAACGAACCCCCA
BnA4ARF8-CDS-R	TTAGAGATGGGTCGGGTTTT
BnA7ARF8-CDS-F	ATGAATCTTTCATCATCTGGGTT
BnA7ARF8-CDS-R	TCAGAAATGGGTGAGGTTCT
BnaC09.EXPA5-CDS-F	ATGGGAGTTTTAGTAATCTCG
BnaC09.EXPA5-CDS-F	TTAGTACCGAAACTGCCCTC
For overexpression vectors Construction：
EXPA5-5941-F	AGGCGCGCCATGGGAGTTTTAGTAATCTCG
EXPA5-5941-R	CGGATCCTTAGTACCGAAACTGCCCTC
For subcellular localization vector construction：
EXPA5-221-F	CTCTAGAATGGGAGTTTTAGTAATCTCG
EXPA5-221-R	CGAGCTCGGGTACCGAAACTGCCCTC
EXPA5-121-F	CGGATCCATGGGAGTTTTAGTAATCTCG
EXPA5-121-R	GGGTACCGTACCGAAACTGCCC
BnA3IAA7-SCL-F	GCTCTAGATAGAAGTAACATGATCGGACAGC
BnA3IAA7-SCL-R	GCGTCGACTGATCTGTTCTTGCAGTACTTC
For Y2H：
EcoRI-BD-A3IAA7-F	CGGAATTCATGATCGGACAGCTTATGAAC
SalI-BD- A3IAA7-R	GCGTCGACGTGATCTGTTCTTGCAGTACT
EcoRI-BD- A5IAA7-F	GAATTCATGATCGGACAGCTTATT
BamHI-BD- A5IAA7-R	GGATCCCGGATCTGTTCTTGCAGTAC
EcoRI-BD-C2IAA7-F	GAATTCATGATCGGACAGCTTATG
BamHI-BD-C2IAA7-R	GGATCCCTAACAAAACAAGTCCAATTGC
EcoRI-BD-C7IAA7-F	GAATTCATGATCGGACAGCTTATT
BamHI-BD-C7IAA7-R	GGATCCCGGATCTGTTCTTGCAGTAC
EcoRI-AD-A3IAA7-F	CGGAATTCATGATCGGACAGCTTATG
BamHI-AD-A3IAA7-R	CTCGAGCTGATCTGTTCTTGCAGTAC
EcoRI-C5ARF6-DBD-F	CGGAATTCTTAGGTGTCCCGAGTAGACAG
BamHI-C5ARF6-DBD-R	CGGGATCCCGGCCCGTCTTATACCAAGAA
EcoRI-C5ARF6-PB1-F	CGGAATTCTGTATAGACGAACCAGGGTTTC
BamHI-C5ARF6-PB1-R	CGGGATCCCGGATGGAGGAGCTGAGTTG
EcoRI-A8ARF6-DBD-F	CGGAATTCTTAGGTGTCCCGAGTAGACAG
BamHI-A8ARF6-DBD-R	CGGGATCCCGGCCCGTCTTATACCAAGAA
EcoRI-A8ARF6-PB1-F	CGGAATTCTGTATAGACGAACCAGGGTTTC
BamHI-8ARF6-PB1-R	CGGGATCCCGGATGGAGGAGCTGAGTTG
EcoRI-A4ARF8-DBD-F	CGGAATTCTTGGGGATACCGAGCAAG
BamHI-A4ARF8-DBD-R	CCCTCGAGCGCTCTACGTATTCCCAA
EcoRI-A4ARF8-PB1-F	CGGAATTCTCCTTATACAACAGCTGCATG
BamHI-A4ARF8-PB1-R	CCCTCGAGGTTTTGCGGGAGAGACCC
EcoRI-A7ARF8-DBD-F	CGGAATTCTTGGGAATCCCAAGCAAGC
BamHI-A7ARF8-DBD-R	CCCTCGAGGGCATGACGTATTCCCAA
EcoRI-A7ARF8-PB1-F	CGGAATTCTCTGGATTTCAGAACACTTTG
BamHI-A7ARF8-PB1-R	CGCTCGAGGTTCTGTGGGAAGGAGGA
For Y1H：
EcoRI-C5ARF6-DBD-F	CGGAATTCTTAGGTGTCCCGAGTAGACA
XhoI-C5ARF6-DBD-R	CCCTCGAGCGGCTCGTCTTATACCAAGAA
EcoR1-A4ARF8-DBD-F	CGGAATTCTTGGGGATACCGAGCAAG
XhoI-A4ARF8-DBD-R	CCCTCGAGCGCTCTACGTATTCCCAA
EcoRI-A7ARF8-DBD-F	CGGAATTCTTGGGAATCCCAAGCAAG
XhoI-A7ARF8-DBD-R	CCCTCGAGGGCATGACGTATTCCCAA
AuxRE-EXPA5-F	agcttGCAGGAGACAAACGGCAGGAGACAAACGGCAGGAGACAAACGc
AuxRE-EXPA5-R	tcgagCGTTTGTCTCCTGCCGTTTGTCTCCTGCCGTTTGTCTCCTGCa
mAuxRE-EXPA5- F	agcttGCAGGAGAGGAACGGCAGGAGAGGAACGGCAGGAGAGGAACGc
mAuxRE-EXPA5- R	tcgagCGTTCCTCTCCTGCCGTTCCTCTCCTGCCGTTCCTCTCCTGCa
For qPCR：
AtEXPA2-qP-F	CCATATTTCGACCTCGTGCT
AtEXPA2-qP-R	ACAACAGTCCGACCATCAC
AtEXPA3-qP-F	CAGGGTACCTTGTCGGAAGA
AtEXPA3-qP-R	AGTGATTGGCCGATGAGAAC
AtEXPA5-qP-F	CCGGTATCATTCCCGTTATG
AtEXPA5-qP-R	TCGACCCTTTCATTGAGACC
AtEXPA6-qP-F	TTCTGGAACAATGGGAGGAG
AtEXPA6-qP-R	AGCAAAGTTCGGAGGACAGA
AtUBQ5 -F	GACCATAACCCTTGAGGTTGAATC
AtUBQ5 -R	AGAGAGAAAGAGAAGGATCGATC
BnEXPA5-qP-F	GCACTATGGGTGGAGCATG
BnEXPA5-qP-R	TGGACCGGCCTTGTATGC
BnActin-F	TCTTCCTCACGCTATCCTCC
BnActin-R	AGCCGTCTCCAGCTCTTG
BnA3IAA7-qPCR-F	ACATGATCGGACAGCTTATGAA
BnA3IAA7-qPCR-R	ATCGACGGTTTCTTCTTTGTTG
