# Supplementary material for: A Gain-of-Function Mutant of IAA7 Inhibits Stem Elongation by Transcriptional Repression of EXPA5 Genes in Brassica napus
Source: Int J Mol Sci. 2021 Aug 21;22(16):9018. doi: 10.3390/ijms22169018 (PMC8396470; doi:10.3390/ijms22169018)
Supplement: Supplementary file 1 [file ijms-22-09018-s001.zip › Table S2.xlsx]

## Sheet: snpindel.peak
Table S2-SNPs and InDels at the chromosome A03 candidate gene intervals
#chr	start	end	ref	mut	variation_type	database	quality	Wildtype_type	Mutant_type	W-pool_type	M-pool_type	Wildtype_read	Mutant_read	W-pool_read	M-pool_read	W-pool_SNPindex	M-pool_SNPindex	delta	structure_type	structure_gene	function_type	function_gene	Symbol	Description	KEGG_A_class	KEGG_B_class	Pathway	K_ID	GO Component	GO Function	GO Process
NC_027759.2	9100917	9100917	T	C	SNP	.	1762.96	1|1	0|0	0|1	1|1	0|20	8|1	13|8	1|23	0.619	0.0417	-0.5773	intergenic	LOC106437558(dist=8396),LOC106443377(dist=1057)	-	-	-	-	-	-	-	-	-	-	-
NC_027759.2	9100970	9100970	C	T	SNP	.	1936.9	1|1	0|0	0|1	0|1	0|25	3|1	12|9	3|22	0.5714	0.12	-0.4514	intergenic	LOC106437558(dist=8449),LOC106443377(dist=1004)	-	-	-	-	-	-	-	-	-	-	-
NC_027759.2	9100980	9100980	C	A	SNP	.	1796.99	1|1	0|0	0|1	1|1	0|23	2|1	11|9	2|20	0.55	0.0909	-0.4591	upstream	LOC106443377	-	-	-	BnaAnng38670D [Brassica napus]	-	-	-	-	-	-	-
NC_027759.2	9101174	9101174	T	G	SNP	.	1278.97	1|1	0|0	0|1	0|1	0|14	9|0	11|12	3|12	0.4783	0.2	-0.2783	upstream	LOC106443377	-	-	-	BnaAnng38670D [Brassica napus]	-	-	-	-	-	-	-
NC_027759.2	9101220	9101220	C	T	SNP	.	1418.95	1|1	0|0	0|1	0|1	0|19	9|0	8|9	2|12	0.4706	0.1429	-0.3277	upstream	LOC106443377	-	-	-	BnaAnng38670D [Brassica napus]	-	-	-	-	-	-	-
NC_027759.2	9101221	9101221	G	A	SNP	.	1419.95	1|1	0|0	0|1	0|1	0|19	9|0	8|9	2|12	0.4706	0.1429	-0.3277	upstream	LOC106443377	-	-	-	BnaAnng38670D [Brassica napus]	-	-	-	-	-	-	-
NC_027759.2	9101273	9101273	G	A	SNP	.	966.94	1|1	0|0	0|1	0|1	0|11	11|0	8|7	2|10	0.5333	0.1667	-0.3666	upstream	LOC106443377	-	-	-	BnaAnng38670D [Brassica napus]	-	-	-	-	-	-	-
NC_027759.2	9101285	9101285	G	T	SNP	.	861.95	1|1	0|0	0|1	0|1	0|11	10|0	6|5	2|8	0.5455	0.2	-0.3455	upstream	LOC106443377	-	-	-	BnaAnng38670D [Brassica napus]	-	-	-	-	-	-	-
NC_027759.2	9101295	9101303	AGAGAAATA	-	Deletion	.	1644.01	1|1	0|0	0|0	1|1	0|9	8|0	6|0	1|6	-	-	-	upstream	LOC106443377	-	-	-	BnaAnng38670D [Brassica napus]	-	-	-	-	-	-	-
NC_027759.2	9101320	9101320	G	A	SNP	.	518.03	1|1	0|0	0|0	0|1	0|9	8|0	8|0	2|7	1	0.2222	-0.7778	upstream	LOC106443377	-	-	-	BnaAnng38670D [Brassica napus]	-	-	-	-	-	-	-
NC_027759.2	9101367	9101367	G	A	SNP	.	572.45	1|1	0|0	0|0	0|1	0|10	11|0	11|1	3|6	0.9167	0.3333	-0.5834	upstream	LOC106443377	-	-	-	BnaAnng38670D [Brassica napus]	-	-	-	-	-	-	-
NC_027759.2	9101575	9101575	G	T	SNP	.	523.01	1|1	0|0	0|1	0|1	0|7	19|0	5|4	2|5	0.5556	0.2857	-0.2699	upstream	LOC106443377	-	-	-	BnaAnng38670D [Brassica napus]	-	-	-	-	-	-	-
NC_027759.2	9101613	9101613	T	G	SNP	.	545.01	1|1	0|0	0|1	0|1	0|7	26|0	8|4	2|5	0.6667	0.2857	-0.381	upstream	LOC106443377	-	-	-	BnaAnng38670D [Brassica napus]	-	-	-	-	-	-	-
NC_027759.2	9101621	9101645	AGAAGATTAGAAAAAGAATATGTAT	-	Deletion	.	2831.21	1|1	0|0	0|1	0|1	0|5	26|0	8|3	2|3	-	-	-	upstream	LOC106443377	-	-	-	BnaAnng38670D [Brassica napus]	-	-	-	-	-	-	-
NC_027759.2	9101668	9101668	C	T	SNP	.	994.93	1|1	0|0	0|1	0|1	0|10	37|0	9|10	3|10	0.4737	0.2308	-0.2429	upstream	LOC106443377	-	-	-	BnaAnng38670D [Brassica napus]	-	-	-	-	-	-	-
NC_027759.2	9101730	9101730	C	-	Deletion	.	1223.89	1|1	0|0	0|1	0|1	0|12	39|0	9|11	5|13	-	-	-	upstream	LOC106443377	-	-	-	BnaAnng38670D [Brassica napus]	-	-	-	-	-	-	-
NC_027759.2	9101759	9101759	C	A	SNP	.	1418.92	1|1	0|0	0|1	0|1	0|14	44|0	7|11	6|15	0.3889	0.2857	-0.1032	upstream	LOC106443377	-	-	-	BnaAnng38670D [Brassica napus]	-	-	-	-	-	-	-
NC_027759.2	9101936	9101936	-	TGGAAGAAAGACGC	Insertion	.	14768.9	0|1	1|1	0|1	0|1	16|12	0|65	17|4	17|10	-	-	-	upstream	LOC106443377	-	-	-	BnaAnng38670D [Brassica napus]	-	-	-	-	-	-	-
NC_027759.2	9102076	9102080	ACCGT	-	Deletion	.	4385.86	1|1	0|1	0|1	0|1	0|16	53|29	19|8	7|5	-	-	-	exonic	LOC106443377	frameshift deletion	LOC106443377:XM_022717166.1#NC_027759.2#9101973:exon1:c.103_107del:p.T35fs,	-	BnaAnng38670D [Brassica napus]	-	-	-	-	-	-	-
NC_027759.2	9102153	9102153	-	CTTCATCTAAAGTC	Insertion	.	7534.86	1|1	0|1	0|1	0|1	0|12	52|21	14|8	7|10	-	-	-	exonic	LOC106443377	frameshift insertion	LOC106443377:XM_022717166.1#NC_027759.2#9101973:exon1:c.180_181insCTTCATCTAAAGTC:p.L60fs,	-	BnaAnng38670D [Brassica napus]	-	-	-	-	-	-	-
NC_027759.2	9102355	9102355	G	C	SNP	.	1086.92	1|1	0|0	0|1	0|1	0|19	44|0	9|6	3|8	0.6	0.2727	-0.3273	exonic	LOC106443377	nonsynonymous SNV	LOC106443377:XM_022717166.1#NC_027759.2#9101973:exon1:c.G382C:p.V128L,	-	BnaAnng38670D [Brassica napus]	-	-	-	-	-	-	-
NC_027759.2	9102524	9102524	T	A	SNP	.	919.93	1|1	0|0	0|1	0|1	0|13	24|0	17|9	6|10	0.6538	0.375	-0.2788	downstream	LOC106443377	-	-	-	BnaAnng38670D [Brassica napus]	-	-	-	-	-	-	-
NC_027759.2	9102540	9102540	C	T	SNP	.	724.09	1|1	0|0	0|1	0|1	0|7	21|0	15|8	6|10	0.6522	0.375	-0.2772	downstream	LOC106443377	-	-	-	BnaAnng38670D [Brassica napus]	-	-	-	-	-	-	-
NC_027759.2	9102547	9102547	A	G	SNP	.	531.25	1|1	0|0	0|1	0|1	0|6	20|0	14|8	7|7	0.6364	0.5	-0.1364	downstream	LOC106443377	-	-	-	BnaAnng38670D [Brassica napus]	-	-	-	-	-	-	-
NC_027759.2	9102573	9102574	CT	-	Deletion	.	335.41	0|0	0|0	0|1	0|1	0|1	16|0	12|4	4|5	-	-	-	downstream	LOC106443377	-	-	-	BnaAnng38670D [Brassica napus]	-	-	-	-	-	-	-
NC_027759.2	9102957	9102958	AT	-	Deletion	.	2195	1|1	.|.	0|1	0|1	0|17	.|.	8|11	5|20	-	-	-	downstream	LOC106443376,LOC106443377	-	-	-	-	-	-	-	-	-	-	-
NC_027759.2	9103013	9103013	-	TG	Insertion	.	1970.66	1|1	0|0	0|1	0|1	2|23	3|0	13|11	6|10	-	-	-	downstream	LOC106443376,LOC106443377	-	-	-	-	-	-	-	-	-	-	-
NC_027759.2	9103089	9103089	A	G	SNP	.	1406.07	1|1	0|0	0|1	0|1	2|25	8|0	16|14	9|12	0.5333	0.4286	-0.1047	downstream	LOC106443376,LOC106443377	-	-	-	-	-	-	-	-	-	-	-
NC_027759.2	9103229	9103229	C	G	SNP	.	1131.11	1|1	0|0	0|1	0|1	0|15	3|0	6|9	6|12	0.4	0.3333	-0.0667	downstream	LOC106443376,LOC106443377	-	-	-	-	-	-	-	-	-	-	-
NC_027759.2	9103246	9103246	-	A	Insertion	.	845	1|1	.|.	0|1	0|1	0|15	.|.	8|6	7|11	-	-	-	downstream	LOC106443376,LOC106443377	-	-	-	-	-	-	-	-	-	-	-
NC_027759.2	9103365	9103365	T	G	SNP	.	1115.09	1|1	0|0	0|1	0|1	0|17	6|0	10|7	7|12	0.5882	0.3684	-0.2198	downstream	LOC106443376,LOC106443377	-	-	-	-	-	-	-	-	-	-	-
NC_027759.2	9103453	9103453	T	C	SNP	.	1153.95	1|1	0|0	0|1	0|1	0|21	9|0	13|3	4|13	0.8125	0.2353	-0.5772	downstream	LOC106443376	-	-	RTM2	HSP20-like chaperones superfamily protein [Arabidopsis thaliana]	-	-	-	-	-	-	-
NC_027759.2	9103570	9103570	A	G	SNP	.	1233.26	1|1	0|0	0|1	0|1	0|13	5|0	8|8	2|15	0.5	0.1176	-0.3824	downstream	LOC106443376	-	-	RTM2	HSP20-like chaperones superfamily protein [Arabidopsis thaliana]	-	-	-	-	-	-	-
NC_027759.2	9103609	9103609	C	T	SNP	.	1092.12	1|1	0|0	0|1	1|1	0|12	5|0	8|8	1|14	0.5	0.0667	-0.4333	downstream	LOC106443376	-	-	RTM2	HSP20-like chaperones superfamily protein [Arabidopsis thaliana]	-	-	-	-	-	-	-
NC_027759.2	9103698	9103698	T	C	SNP	.	1687.16	1|1	0|0	0|1	1|1	0|24	11|0	13|8	1|18	0.619	0.0526	-0.5664	downstream	LOC106443376	-	-	RTM2	HSP20-like chaperones superfamily protein [Arabidopsis thaliana]	-	-	-	-	-	-	-
NC_027759.2	9103813	9103813	A	G	SNP	.	1606.93	1|1	0|0	0|1	0|1	0|21	13|0	9|5	4|24	0.6429	0.1429	-0.5	UTR3	LOC106443376(XM_013884940.2#NC_027759.2#9103804:c.*56T>C)	-	-	-	-	-	-	-	-	-	-	-
NC_027759.2	9104474	9104474	-	T	Insertion	.	857.09	1|1	0|0	0|1	0|1	0|9	3|0	7|6	3|8	-	-	-	intronic	LOC106443376	-	-	RTM2	HSP20-like chaperones superfamily protein [Arabidopsis thaliana]	-	-	-	-	-	-	-
NC_027759.2	9104625	9104625	T	C	SNP	.	394.87	1|1	0|0	0|1	0|1	0|5	4|0	4|3	5|4	0.5714	0.5556	-0.0158	intronic	LOC106443376	-	-	RTM2	HSP20-like chaperones superfamily protein [Arabidopsis thaliana]	-	-	-	-	-	-	-
NC_027759.2	9104674	9104674	T	A	SNP	.	539.26	1|1	0|0	0|1	0|1	0|8	6|0	6|6	5|4	0.5	0.5556	0.0556	intronic	LOC106443376	-	-	RTM2	HSP20-like chaperones superfamily protein [Arabidopsis thaliana]	-	-	-	-	-	-	-
NC_027759.2	9104924	9104924	A	G	SNP	.	643.25	1|1	0|0	0|1	0|1	0|5	17|0	13|8	6|9	0.619	0.4	-0.219	exonic	LOC106443376	synonymous SNV	LOC106443376:XM_013884940.2#NC_027759.2#9103804:exon1:c.T33C:p.H11H,	RTM2	HSP20-like chaperones superfamily protein [Arabidopsis thaliana]	-	-	-	-	-	-	-
NC_027759.2	9104985	9104985	G	A	SNP	.	1187.93	1|1	0|0	0|1	0|1	0|12	12|0	9|9	6|14	0.5	0.3	-0.2	UTR5	LOC106443376(XM_013884940.2#NC_027759.2#9103804:c.-29C>T)	-	-	-	-	-	-	-	-	-	-	-
NC_027759.2	9105244	9105244	-	CT	Insertion	.	460.39	1|1	.|.	0|0	0|1	0|3	.|.	4|1	6|7	-	-	-	upstream	LOC106443376	-	-	RTM2	HSP20-like chaperones superfamily protein [Arabidopsis thaliana]	-	-	-	-	-	-	-
NC_027759.2	9105256	9105256	-	A	Insertion	.	335.56	1|1	.|.	0|0	0|1	0|4	.|.	4|1	5|9	-	-	-	upstream	LOC106443376	-	-	RTM2	HSP20-like chaperones superfamily protein [Arabidopsis thaliana]	-	-	-	-	-	-	-
NC_027759.2	9105275	9105275	-	TTAGG	Insertion	.	870.87	1|1	.|.	0|0	0|1	0|3	.|.	4|1	5|9	-	-	-	upstream	LOC106443376	-	-	RTM2	HSP20-like chaperones superfamily protein [Arabidopsis thaliana]	-	-	-	-	-	-	-
NC_027759.2	9105316	9105316	-	T	Insertion	.	330.87	1|1	.|.	0|1	0|1	0|3	.|.	6|2	4|7	-	-	-	upstream	LOC106443376	-	-	RTM2	HSP20-like chaperones superfamily protein [Arabidopsis thaliana]	-	-	-	-	-	-	-
NC_027759.2	9105929	9105929	-	TTGTATAAAATTTTAATA	Insertion	.	2091.9	.|.	.|.	1|1	.|.	.|.	.|.	0|8	.|.	-	-	-	upstream	LOC106443376	-	-	RTM2	HSP20-like chaperones superfamily protein [Arabidopsis thaliana]	-	-	-	-	-	-	-
NC_027759.2	9106338	9106338	G	A	SNP	.	936.13	1|1	0|0	0|1	1|1	0|15	6|0	9|8	1|7	0.5294	0.125	-0.4044	intergenic	LOC106443376(dist=1269),LOC106437557(dist=7390)	-	-	-	-	-	-	-	-	-	-	-
NC_027759.2	9106381	9106388	CTATTAGT	-	Deletion	.	2574.89	1|1	0|0	0|1	1|1	0|10	9|0	12|5	0|10	-	-	-	intergenic	LOC106443376(dist=1312),LOC106437557(dist=7340)	-	-	-	-	-	-	-	-	-	-	-
NC_027759.2	9106476	9106476	A	G	SNP	.	1335.86	1|1	0|0	0|1	1|1	0|15	19|0	13|8	1|16	0.619	0.0588	-0.5602	intergenic	LOC106443376(dist=1407),LOC106437557(dist=7252)	-	-	-	-	-	-	-	-	-	-	-
NC_027759.2	9106691	9106691	-	TATCCAC	Insertion	.	3474.88	1|1	0|0	0|1	0|1	0|20	25|0	13|7	4|12	-	-	-	intergenic	LOC106443376(dist=1622),LOC106437557(dist=7037)	-	-	-	-	-	-	-	-	-	-	-
NC_027759.2	9106712	9106712	T	C	SNP	.	1285.92	1|1	0|0	0|1	0|1	0|19	26|0	16|7	4|12	0.6957	0.25	-0.4457	intergenic	LOC106443376(dist=1643),LOC106437557(dist=7016)	-	-	-	-	-	-	-	-	-	-	-
NC_027759.2	9106754	9106754	T	A	SNP	.	1201.92	1|1	0|0	0|1	0|1	0|20	33|0	15|4	5|10	0.7895	0.3333	-0.4562	intergenic	LOC106443376(dist=1685),LOC106437557(dist=6974)	-	-	-	-	-	-	-	-	-	-	-
NC_027759.2	9106831	9106831	A	T	SNP	.	1402.92	1|1	0|0	0|1	0|1	0|18	20|0	16|6	9|18	0.7273	0.3333	-0.394	intergenic	LOC106443376(dist=1762),LOC106437557(dist=6897)	-	-	-	-	-	-	-	-	-	-	-
NC_027759.2	9106953	9106953	-	ATAT	Insertion	.	2045.88	1|1	0|0	0|1	0|1	0|13	19|0	11|14	8|7	-	-	-	intergenic	LOC106443376(dist=1884),LOC106437557(dist=6775)	-	-	-	-	-	-	-	-	-	-	-
NC_027759.2	9106973	9106973	G	A	SNP	.	1434.92	1|1	0|0	0|1	0|1	0|18	26|0	14|13	8|11	0.5185	0.4211	-0.0974	intergenic	LOC106443376(dist=1904),LOC106437557(dist=6755)	-	-	-	-	-	-	-	-	-	-	-
NC_027759.2	9107008	9107008	A	T	SNP	.	1139.93	1|1	0|0	0|1	0|1	0|14	32|0	11|10	6|10	0.5238	0.375	-0.1488	intergenic	LOC106443376(dist=1939),LOC106437557(dist=6720)	-	-	-	-	-	-	-	-	-	-	-
NC_027759.2	9107009	9107009	T	A	SNP	.	1089.92	1|1	0|0	0|1	0|1	0|14	32|0	11|10	6|10	0.5238	0.375	-0.1488	intergenic	LOC106443376(dist=1940),LOC106437557(dist=6719)	-	-	-	-	-	-	-	-	-	-	-
NC_027759.2	9107042	9107042	A	G	SNP	.	1342.92	1|1	0|0	0|1	0|1	0|20	36|0	14|8	6|12	0.6364	0.3333	-0.3031	intergenic	LOC106443376(dist=1973),LOC106437557(dist=6686)	-	-	-	-	-	-	-	-	-	-	-
NC_027759.2	9107081	9107081	-	T	Insertion	.	1074.88	1|1	0|0	0|1	0|1	0|16	43|0	13|10	6|13	-	-	-	intergenic	LOC106443376(dist=2012),LOC106437557(dist=6647)	-	-	-	-	-	-	-	-	-	-	-
NC_027759.2	9107083	9107083	G	T	SNP	.	1272.92	1|1	0|0	0|1	0|1	0|16	43|0	13|10	6|13	0.5652	0.3158	-0.2494	intergenic	LOC106443376(dist=2014),LOC106437557(dist=6645)	-	-	-	-	-	-	-	-	-	-	-
NC_027759.2	9107153	9107153	G	T	SNP	.	1451.92	1|1	0|0	0|1	0|1	0|24	33|0	11|8	2|9	0.5789	0.1818	-0.3971	intergenic	LOC106443376(dist=2084),LOC106437557(dist=6575)	-	-	-	-	-	-	-	-	-	-	-
NC_027759.2	9107316	9107316	C	A	SNP	.	1450.92	1|1	0|0	0|1	0|1	0|19	38|0	13|11	7|15	0.5417	0.3182	-0.2235	intergenic	LOC106443376(dist=2247),LOC106437557(dist=6412)	-	-	-	-	-	-	-	-	-	-	-
NC_027759.2	9107329	9107329	A	C	SNP	.	1959.92	0|0	1|1	0|1	0|1	19|0	0|35	7|13	16|7	0.65	0.3043	-0.3457	intergenic	LOC106443376(dist=2260),LOC106437557(dist=6399)	-	-	-	-	-	-	-	-	-	-	-
NC_027759.2	9107416	9107416	T	-	Deletion	.	1410.88	1|1	0|0	0|1	0|1	0|17	26|0	7|10	5|20	-	-	-	intergenic	LOC106443376(dist=2347),LOC106437557(dist=6312)	-	-	-	-	-	-	-	-	-	-	-
NC_027759.2	9107747	9107747	A	-	Deletion	.	1082.97	1|1	0|0	0|1	0|1	0|8	8|0	8|8	10|15	-	-	-	intergenic	LOC106443376(dist=2678),LOC106437557(dist=5981)	-	-	-	-	-	-	-	-	-	-	-
NC_027759.2	9107776	9107776	G	A	SNP	.	798.1	1|1	0|0	0|1	0|1	0|6	11|0	9|7	13|12	0.5625	0.52	-0.0425	intergenic	LOC106443376(dist=2707),LOC106437557(dist=5952)	-	-	-	-	-	-	-	-	-	-	-
NC_027759.2	9107779	9107779	G	A	SNP	.	744.56	1|1	0|0	0|1	0|1	0|4	12|0	9|7	13|12	0.5625	0.52	-0.0425	intergenic	LOC106443376(dist=2710),LOC106437557(dist=5949)	-	-	-	-	-	-	-	-	-	-	-
NC_027759.2	9107803	9107803	A	G	SNP	.	799.1	1|1	0|0	0|1	0|1	0|6	13|0	10|8	12|11	0.5556	0.5217	-0.0339	intergenic	LOC106443376(dist=2734),LOC106437557(dist=5925)	-	-	-	-	-	-	-	-	-	-	-
NC_027759.2	9107834	9107834	C	A	SNP	.	814.95	1|1	0|0	0|1	0|1	0|9	13|0	9|6	11|10	0.6	0.5238	-0.0762	intergenic	LOC106443376(dist=2765),LOC106437557(dist=5894)	-	-	-	-	-	-	-	-	-	-	-
NC_027759.2	9107844	9107844	A	G	SNP	.	604.09	1|1	0|0	0|1	0|1	0|8	13|0	8|6	9|8	0.5714	0.5294	-0.042	intergenic	LOC106443376(dist=2775),LOC106437557(dist=5884)	-	-	-	-	-	-	-	-	-	-	-
NC_027759.2	9107858	9107858	T	G	SNP	.	663.97	1|1	0|0	0|1	0|1	0|8	12|0	8|6	9|8	0.5714	0.5294	-0.042	intergenic	LOC106443376(dist=2789),LOC106437557(dist=5870)	-	-	-	-	-	-	-	-	-	-	-
NC_027759.2	9107878	9107878	C	T	SNP	.	446.01	1|1	0|0	0|1	0|1	0|7	12|0	8|5	10|4	0.6154	0.7143	0.0989	intergenic	LOC106443376(dist=2809),LOC106437557(dist=5850)	-	-	-	-	-	-	-	-	-	-	-
NC_027759.2	9107880	9107880	G	A	SNP	.	452.01	1|1	0|0	0|1	0|1	0|8	12|0	8|5	10|4	0.6154	0.7143	0.0989	intergenic	LOC106443376(dist=2811),LOC106437557(dist=5848)	-	-	-	-	-	-	-	-	-	-	-
NC_027759.2	9107934	9107934	-	AAC	Insertion	.	1016.14	1|1	.|.	0|1	0|1	0|6	.|.	8|5	9|8	-	-	-	intergenic	LOC106443376(dist=2865),LOC106437557(dist=5794)	-	-	-	-	-	-	-	-	-	-	-
NC_027759.2	9107942	9107942	-	G	Insertion	.	730.14	1|1	.|.	0|1	0|1	0|6	.|.	8|5	8|8	-	-	-	intergenic	LOC106443376(dist=2873),LOC106437557(dist=5786)	-	-	-	-	-	-	-	-	-	-	-
NC_027759.2	9107983	9107983	-	T	Insertion	.	289.51	1|1	.|.	0|1	0|1	0|4	.|.	8|4	7|5	-	-	-	intergenic	LOC106443376(dist=2914),LOC106437557(dist=5745)	-	-	-	-	-	-	-	-	-	-	-
NC_027759.2	9108030	9108030	-	TA	Insertion	.	377.39	1|1	.|.	0|1	0|1	0|3	.|.	11|3	4|5	-	-	-	intergenic	LOC106443376(dist=2961),LOC106437557(dist=5698)	-	-	-	-	-	-	-	-	-	-	-
NC_027759.2	9108149	9108149	A	T	SNP	.	922.73	1|1	0|0	0|1	0|1	1|13	5|0	10|6	3|8	0.625	0.2727	-0.3523	intergenic	LOC106443376(dist=3080),LOC106437557(dist=5579)	-	-	-	-	-	-	-	-	-	-	-
NC_027759.2	9108269	9108269	A	G	SNP	.	1053.11	1|1	0|0	0|1	0|1	0|14	4|0	7|9	8|9	0.4375	0.4706	0.0331	intergenic	LOC106443376(dist=3200),LOC106437557(dist=5459)	-	-	-	-	-	-	-	-	-	-	-
NC_027759.2	9108819	9108819	-	TAAG	Insertion	.	2541.12	1|1	.|.	0|1	0|1	0|14	.|.	7|5	3|17	-	-	-	intergenic	LOC106443376(dist=3750),LOC106437557(dist=4909)	-	-	-	-	-	-	-	-	-	-	-
NC_027759.2	9108901	9108901	-	AT	Insertion	.	931.67	1|1	.|.	0|0	1|1	0|12	.|.	8|1	1|10	-	-	-	intergenic	LOC106443376(dist=3832),LOC106437557(dist=4827)	-	-	-	-	-	-	-	-	-	-	-
NC_027759.2	9108968	9108968	-	A	Insertion	.	769.44	1|1	.|.	0|1	0|1	0|8	.|.	10|3	3|10	-	-	-	intergenic	LOC106443376(dist=3899),LOC106437557(dist=4760)	-	-	-	-	-	-	-	-	-	-	-
NC_027759.2	9109139	9109139	-	A	Insertion	.	489.11	1|1	.|.	0|1	1|1	0|8	.|.	7|2	1|8	-	-	-	intergenic	LOC106443376(dist=4070),LOC106437557(dist=4589)	-	-	-	-	-	-	-	-	-	-	-
NC_027759.2	9109579	9109579	C	T	SNP	.	1815.93	1|1	0|0	0|1	0|1	0|27	10|0	8|14	8|16	0.3636	0.3333	-0.0303	intergenic	LOC106443376(dist=4510),LOC106437557(dist=4149)	-	-	-	-	-	-	-	-	-	-	-
NC_027759.2	9109914	9109914	A	G	SNP	.	1574.93	1|1	0|0	0|1	0|1	0|22	12|0	9|9	4|13	0.5	0.2353	-0.2647	intergenic	LOC106443376(dist=4845),LOC106437557(dist=3814)	-	-	-	-	-	-	-	-	-	-	-
NC_027759.2	9110113	9110113	-	GATGTC	Insertion	.	2804.89	1|1	0|0	0|1	0|1	0|18	10|0	7|5	8|12	-	-	-	intergenic	LOC106443376(dist=5044),LOC106437557(dist=3615)	-	-	-	-	-	-	-	-	-	-	-
NC_027759.2	9110152	9110152	T	C	SNP	.	1270.95	1|1	0|0	0|1	0|1	0|25	9|0	9|6	8|7	0.6	0.5333	-0.0667	intergenic	LOC106443376(dist=5083),LOC106437557(dist=3576)	-	-	-	-	-	-	-	-	-	-	-
NC_027759.2	9110207	9110207	G	A	SNP	.	1349.92	1|1	0|0	0|1	0|1	0|24	15|0	14|11	5|6	0.56	0.4545	-0.1055	intergenic	LOC106443376(dist=5138),LOC106437557(dist=3521)	-	-	-	-	-	-	-	-	-	-	-
NC_027759.2	9110273	9110273	T	C	SNP	.	1533.92	1|1	0|0	0|1	0|1	0|26	14|0	13|10	4|10	0.5652	0.2857	-0.2795	intergenic	LOC106443376(dist=5204),LOC106437557(dist=3455)	-	-	-	-	-	-	-	-	-	-	-
NC_027759.2	9111031	9111031	C	T	SNP	.	365.25	1|1	0|0	0|1	0|1	0|6	31|0	10|3	7|4	0.7692	0.6364	-0.1328	intergenic	LOC106443376(dist=5962),LOC106437557(dist=2697)	-	-	-	-	-	-	-	-	-	-	-
NC_027759.2	9111053	9111053	G	A	SNP	.	620.97	1|1	0|0	0|1	0|1	0|9	32|0	12|5	6|6	0.7059	0.5	-0.2059	intergenic	LOC106443376(dist=5984),LOC106437557(dist=2675)	-	-	-	-	-	-	-	-	-	-	-
NC_027759.2	9111061	9111061	G	T	SNP	.	683.97	1|1	0|0	0|1	0|1	0|9	32|0	12|6	6|8	0.6667	0.4286	-0.2381	intergenic	LOC106443376(dist=5992),LOC106437557(dist=2667)	-	-	-	-	-	-	-	-	-	-	-
NC_027759.2	9111078	9111078	T	G	SNP	.	803.95	1|1	0|0	0|1	0|1	0|10	28|0	11|6	4|9	0.6471	0.3077	-0.3394	intergenic	LOC106443376(dist=6009),LOC106437557(dist=2650)	-	-	-	-	-	-	-	-	-	-	-
NC_027759.2	9111594	9111594	T	C	SNP	.	1695.92	1|1	0|0	0|1	0|1	0|17	18|0	15|17	4|14	0.4688	0.2222	-0.2466	intergenic	LOC106443376(dist=6525),LOC106437557(dist=2134)	-	-	-	-	-	-	-	-	-	-	-
NC_027759.2	9111610	9111610	C	T	SNP	.	1547.92	1|1	0|0	0|1	0|1	0|14	20|0	15|17	7|13	0.4688	0.35	-0.1188	intergenic	LOC106443376(dist=6541),LOC106437557(dist=2118)	-	-	-	-	-	-	-	-	-	-	-
NC_027759.2	9111616	9111616	T	A	SNP	.	1527.92	1|1	0|0	0|1	0|1	0|14	21|0	14|16	6|13	0.4667	0.3158	-0.1509	intergenic	LOC106443376(dist=6547),LOC106437557(dist=2112)	-	-	-	-	-	-	-	-	-	-	-
NC_027759.2	9111643	9111643	G	A	SNP	.	1346.93	1|1	0|0	0|1	0|1	0|12	21|0	12|11	7|15	0.5217	0.3182	-0.2035	intergenic	LOC106443376(dist=6574),LOC106437557(dist=2085)	-	-	-	-	-	-	-	-	-	-	-
NC_027759.2	9111740	9111740	C	T	SNP	.	1073.92	1|1	0|0	0|1	0|1	0|18	14|0	13|6	10|11	0.6842	0.4762	-0.208	intergenic	LOC106443376(dist=6671),LOC106437557(dist=1988)	-	-	-	-	-	-	-	-	-	-	-
NC_027759.2	9111786	9111786	T	C	SNP	.	1379.97	1|1	0|0	0|1	0|1	0|18	9|0	12|9	6|13	0.5714	0.3158	-0.2556	intergenic	LOC106443376(dist=6717),LOC106437557(dist=1942)	-	-	-	-	-	-	-	-	-	-	-
NC_027759.2	9111893	9111893	A	G	SNP	.	1444.25	1|1	0|0	0|1	0|1	0|15	5|0	8|6	3|19	0.5714	0.1364	-0.435	intergenic	LOC106443376(dist=6824),LOC106437557(dist=1835)	-	-	-	-	-	-	-	-	-	-	-
NC_027759.2	9111923	9111923	T	G	SNP	.	1473.56	1|1	0|0	0|1	0|1	0|17	4|0	6|5	3|20	0.5455	0.1304	-0.4151	intergenic	LOC106443376(dist=6854),LOC106437557(dist=1805)	-	-	-	-	-	-	-	-	-	-	-
NC_027759.2	9112465	9112465	-	CCCCCC	Insertion	.	1456.89	1|1	0|0	0|1	0|1	0|11	12|0	14|4	10|8	-	-	-	intergenic	LOC106443376(dist=7396),LOC106437557(dist=1263)	-	-	-	-	-	-	-	-	-	-	-
NC_027759.2	9112596	9112596	T	G	SNP	.	1515.92	1|1	0|0	0|1	0|1	0|20	14|0	7|6	7|19	0.5385	0.2692	-0.2693	intergenic	LOC106443376(dist=7527),LOC106437557(dist=1132)	-	-	-	-	-	-	-	-	-	-	-
NC_027759.2	9113045	9113059	GTGATACACATTTGC	-	Deletion	.	6559.05	1|1	0|0	0|1	0|1	0|16	6|0	10|7	6|14	-	-	-	upstream	LOC106437557	-	-	spast	PREDICTED: calmodulin-interacting protein 111-like [Brassica napus]	-	-	-	-	GO:0016020//membrane	-	-
NC_027759.2	9113156	9113156	A	C	SNP	.	887.01	1|1	0|0	0|1	0|1	0|13	7|0	7|4	3|10	0.6364	0.2308	-0.4056	upstream	LOC106437557	-	-	spast	PREDICTED: calmodulin-interacting protein 111-like [Brassica napus]	-	-	-	-	GO:0016020//membrane	-	-
NC_027759.2	9113225	9113225	A	C	SNP	.	579.99	1|1	0|0	0|1	0|1	0|10	10|0	7|4	3|6	0.6364	0.3333	-0.3031	upstream	LOC106437557	-	-	spast	PREDICTED: calmodulin-interacting protein 111-like [Brassica napus]	-	-	-	-	GO:0016020//membrane	-	-
NC_027759.2	9113312	9113312	T	C	SNP	.	738.97	1|1	0|0	0|1	0|1	0|8	11|0	7|4	4|11	0.6364	0.2667	-0.3697	upstream	LOC106437557	-	-	spast	PREDICTED: calmodulin-interacting protein 111-like [Brassica napus]	-	-	-	-	GO:0016020//membrane	-	-
NC_027759.2	9113339	9113339	A	T	SNP	.	836.97	1|1	0|0	0|1	0|1	0|8	12|0	8|7	4|11	0.5333	0.2667	-0.2666	upstream	LOC106437557	-	-	spast	PREDICTED: calmodulin-interacting protein 111-like [Brassica napus]	-	-	-	-	GO:0016020//membrane	-	-
NC_027759.2	9113439	9113439	A	G	SNP	.	702.94	1|1	0|0	0|1	0|1	0|10	13|0	4|6	4|7	0.4	0.3636	-0.0364	upstream	LOC106437557	-	-	spast	PREDICTED: calmodulin-interacting protein 111-like [Brassica napus]	-	-	-	-	GO:0016020//membrane	-	-
NC_027759.2	9113537	9113537	-	AA	Insertion	.	1029.94	1|1	0|0	0|1	0|1	0|10	8|0	7|9	2|9	-	-	-	upstream	LOC106437557	-	-	spast	PREDICTED: calmodulin-interacting protein 111-like [Brassica napus]	-	-	-	-	GO:0016020//membrane	-	-
NC_027759.2	9113600	9113600	T	C	SNP	.	662.09	1|1	0|0	0|1	0|1	0|6	19|0	6|10	3|5	0.375	0.375	0	upstream	LOC106437557	-	-	spast	PREDICTED: calmodulin-interacting protein 111-like [Brassica napus]	-	-	-	-	GO:0016020//membrane	-	-
NC_027759.2	9113621	9113621	A	T	SNP	.	612.09	1|1	0|0	0|1	0|1	0|6	18|0	5|8	3|4	0.3846	0.4286	0.044	upstream	LOC106437557	-	-	spast	PREDICTED: calmodulin-interacting protein 111-like [Brassica napus]	-	-	-	-	GO:0016020//membrane	-	-
NC_027759.2	9113642	9113643	AA	-	Deletion	.	734.88	0|0	1|1	0|0	0|0	7|0	0|16	18|0	9|0	-	-	-	upstream	LOC106437557	-	-	spast	PREDICTED: calmodulin-interacting protein 111-like [Brassica napus]	-	-	-	-	GO:0016020//membrane	-	-
NC_027759.2	9113665	9113665	-	A	Insertion	.	323.21	1|1	0|0	0|1	0|1	0|5	18|0	10|7	2|3	-	-	-	upstream	LOC106437557	-	-	spast	PREDICTED: calmodulin-interacting protein 111-like [Brassica napus]	-	-	-	-	GO:0016020//membrane	-	-
NC_027759.2	9114435	9114435	A	-	Deletion	.	1173.97	1|1	0|0	0|1	0|1	0|16	7|0	10|6	5|14	-	-	-	intronic	LOC106437557	-	-	spast	PREDICTED: calmodulin-interacting protein 111-like [Brassica napus]	-	-	-	-	GO:0016020//membrane	-	-
NC_027759.2	9114444	9114444	A	T	SNP	.	1327.01	1|1	0|0	0|1	0|1	0|16	7|0	11|7	4|15	0.6111	0.2105	-0.4006	intronic	LOC106437557	-	-	spast	PREDICTED: calmodulin-interacting protein 111-like [Brassica napus]	-	-	-	-	GO:0016020//membrane	-	-
NC_027759.2	9114530	9114530	-	T	Insertion	.	1396.07	1|1	0|0	0|1	0|1	0|23	3|0	8|9	2|11	-	-	-	intronic	LOC106437557	-	-	spast	PREDICTED: calmodulin-interacting protein 111-like [Brassica napus]	-	-	-	-	GO:0016020//membrane	-	-
NC_027759.2	9114635	9114635	C	-	Deletion	.	1327.93	1|1	0|0	0|1	0|1	0|18	8|0	7|6	5|11	-	-	-	intronic	LOC106437557	-	-	spast	PREDICTED: calmodulin-interacting protein 111-like [Brassica napus]	-	-	-	-	GO:0016020//membrane	-	-
NC_027759.2	9114669	9114669	A	-	Deletion	.	1527.97	1|1	0|0	0|1	0|1	0|19	7|0	10|12	6|12	-	-	-	intronic	LOC106437557	-	-	spast	PREDICTED: calmodulin-interacting protein 111-like [Brassica napus]	-	-	-	-	GO:0016020//membrane	-	-
NC_027759.2	9115094	9115094	T	C	SNP	.	876.93	1|1	0|0	0|1	0|1	0|11	19|0	19|5	6|11	0.7917	0.3529	-0.4388	exonic	LOC106437557	synonymous SNV	LOC106437557:XM_013878463.2#NC_027759.2#9113727:exon2:c.T235C:p.L79L,	spast	PREDICTED: calmodulin-interacting protein 111-like [Brassica napus]	-	-	-	-	GO:0016020//membrane	-	-
NC_027759.2	9115153	9115153	C	T	SNP	.	790.95	1|1	0|0	0|1	0|1	0|9	17|0	19|5	6|13	0.7917	0.3158	-0.4759	exonic	LOC106437557	synonymous SNV	LOC106437557:XM_013878463.2#NC_027759.2#9113727:exon2:c.C294T:p.N98N,	spast	PREDICTED: calmodulin-interacting protein 111-like [Brassica napus]	-	-	-	-	GO:0016020//membrane	-	-
NC_027759.2	9115219	9115219	C	A	SNP	.	394.56	1|1	0|0	0|1	0|1	0|5	17|0	9|4	5|12	0.6923	0.2941	-0.3982	exonic	LOC106437557	synonymous SNV	LOC106437557:XM_013878463.2#NC_027759.2#9113727:exon2:c.C360A:p.A120A,	spast	PREDICTED: calmodulin-interacting protein 111-like [Brassica napus]	-	-	-	-	GO:0016020//membrane	-	-
NC_027759.2	9115322	9115322	C	T	SNP	.	643.93	1|1	0|0	0|1	0|1	0|13	21|0	16|3	5|13	0.8421	0.2778	-0.5643	intronic	LOC106437557	-	-	spast	PREDICTED: calmodulin-interacting protein 111-like [Brassica napus]	-	-	-	-	GO:0016020//membrane	-	-
NC_027759.2	9115354	9115354	-	T	Insertion	.	981.88	1|1	0|0	0|1	0|1	0|16	20|0	16|3	5|13	-	-	-	intronic	LOC106437557	-	-	spast	PREDICTED: calmodulin-interacting protein 111-like [Brassica napus]	-	-	-	-	GO:0016020//membrane	-	-
NC_027759.2	9115362	9115362	T	G	SNP	.	1094.92	1|1	0|0	0|1	0|1	0|17	21|0	16|4	5|15	0.8	0.25	-0.55	intronic	LOC106437557	-	-	spast	PREDICTED: calmodulin-interacting protein 111-like [Brassica napus]	-	-	-	-	GO:0016020//membrane	-	-
NC_027759.2	9115920	9115920	C	T	SNP	.	1858.92	1|1	0|0	0|1	0|1	0|25	29|0	14|8	5|19	0.6364	0.2083	-0.4281	intronic	LOC106437557	-	-	spast	PREDICTED: calmodulin-interacting protein 111-like [Brassica napus]	-	-	-	-	GO:0016020//membrane	-	-
NC_027759.2	9115931	9115931	G	T	SNP	.	1837.92	1|1	0|0	0|1	0|1	0|26	28|0	12|8	5|18	0.6	0.2174	-0.3826	intronic	LOC106437557	-	-	spast	PREDICTED: calmodulin-interacting protein 111-like [Brassica napus]	-	-	-	-	GO:0016020//membrane	-	-
NC_027759.2	9115949	9115949	T	A	SNP	.	1627.92	1|1	0|0	0|1	0|1	0|22	36|0	14|7	5|18	0.6667	0.2174	-0.4493	intronic	LOC106437557	-	-	spast	PREDICTED: calmodulin-interacting protein 111-like [Brassica napus]	-	-	-	-	GO:0016020//membrane	-	-
NC_027759.2	9116026	9116029	ACAC	-	Deletion	.	1209.89	1|1	0|0	0|1	0|1	0|11	44|0	9|2	7|8	-	-	-	intronic	LOC106437557	-	-	spast	PREDICTED: calmodulin-interacting protein 111-like [Brassica napus]	-	-	-	-	GO:0016020//membrane	-	-
NC_027759.2	9116172	9116172	G	A	SNP	.	459.09	1|1	0|0	0|1	0|1	0|7	56|0	8|4	5|4	0.6667	0.5556	-0.1111	exonic	LOC106437557	synonymous SNV	LOC106437557:XM_013878463.2#NC_027759.2#9113727:exon8:c.G828A:p.S276S,	spast	PREDICTED: calmodulin-interacting protein 111-like [Brassica napus]	-	-	-	-	GO:0016020//membrane	-	-
NC_027759.2	9116188	9116188	C	T	SNP	.	765.93	1|1	0|0	0|1	0|1	0|13	54|0	9|5	3|6	0.6429	0.3333	-0.3096	exonic	LOC106437557	synonymous SNV	LOC106437557:XM_013878463.2#NC_027759.2#9113727:exon8:c.C844T:p.L282L,	spast	PREDICTED: calmodulin-interacting protein 111-like [Brassica napus]	-	-	-	-	GO:0016020//membrane	-	-
NC_027759.2	9116199	9116199	A	G	SNP	.	819.93	1|1	0|0	0|1	0|1	0|15	52|0	9|6	3|6	0.6	0.3333	-0.2667	exonic	LOC106437557	synonymous SNV	LOC106437557:XM_013878463.2#NC_027759.2#9113727:exon8:c.A855G:p.R285R,	spast	PREDICTED: calmodulin-interacting protein 111-like [Brassica napus]	-	-	-	-	GO:0016020//membrane	-	-
NC_027759.2	9116238	9116238	C	G	SNP	.	1518.92	1|1	0|0	0|1	0|1	0|22	50|0	15|11	4|14	0.5769	0.2222	-0.3547	exonic	LOC106437557	synonymous SNV	LOC106437557:XM_013878463.2#NC_027759.2#9113727:exon8:c.C894G:p.G298G,	spast	PREDICTED: calmodulin-interacting protein 111-like [Brassica napus]	-	-	-	-	GO:0016020//membrane	-	-
NC_027759.2	9116241	9116241	T	A	SNP	.	1520.92	1|1	0|0	0|1	0|1	0|22	51|0	15|11	4|15	0.5769	0.2105	-0.3664	exonic	LOC106437557	synonymous SNV	LOC106437557:XM_013878463.2#NC_027759.2#9113727:exon8:c.T897A:p.S299S,	spast	PREDICTED: calmodulin-interacting protein 111-like [Brassica napus]	-	-	-	-	GO:0016020//membrane	-	-
NC_027759.2	9116621	9116621	-	TT	Insertion	.	1312.88	1|1	0|0	0|1	0|1	0|16	30|1	10|8	6|10	-	-	-	intronic	LOC106437557	-	-	spast	PREDICTED: calmodulin-interacting protein 111-like [Brassica napus]	-	-	-	-	GO:0016020//membrane	-	-
NC_027759.2	9116631	9116631	A	G	SNP	.	1190.92	1|1	0|0	0|1	0|1	0|18	35|2	10|8	6|11	0.5556	0.3529	-0.2027	intronic	LOC106437557	-	-	spast	PREDICTED: calmodulin-interacting protein 111-like [Brassica napus]	-	-	-	-	GO:0016020//membrane	-	-
NC_027759.2	9117039	9117039	T	C	SNP	.	285.18	1|1	0|0	0|0	0|1	0|6	45|0	18|1	6|3	0.9474	0.6667	-0.2807	exonic	LOC106437557	synonymous SNV	LOC106437557:XM_013878463.2#NC_027759.2#9113727:exon9:c.T1620C:p.G540G,	spast	PREDICTED: calmodulin-interacting protein 111-like [Brassica napus]	-	-	-	-	GO:0016020//membrane	-	-
NC_027759.2	9117051	9117051	A	G	SNP	.	205.92	1|1	0|0	0|0	0|1	0|5	43|0	17|1	8|3	0.9444	0.7273	-0.2171	exonic	LOC106437557	synonymous SNV	LOC106437557:XM_013878463.2#NC_027759.2#9113727:exon9:c.A1632G:p.K544K,	spast	PREDICTED: calmodulin-interacting protein 111-like [Brassica napus]	-	-	-	-	GO:0016020//membrane	-	-
NC_027759.2	9117081	9117081	T	C	SNP	.	123.39	1|1	0|0	0|0	0|0	0|4	39|0	16|1	9|1	0.9412	0.9	-0.0412	exonic	LOC106437557	synonymous SNV	LOC106437557:XM_013878463.2#NC_027759.2#9113727:exon9:c.T1662C:p.P554P,	spast	PREDICTED: calmodulin-interacting protein 111-like [Brassica napus]	-	-	-	-	GO:0016020//membrane	-	-
NC_027759.2	9117669	9117669	T	-	Deletion	.	932.94	1|1	0|0	0|1	0|1	1|16	20|1	10|12	9|15	-	-	-	splicing	LOC106437557(XM_013878463.2#NC_027759.2#9113727:exon10:c.2160+2T>-)	-	-	-	-	-	-	-	-	-	-	-
NC_027759.2	9117677	9117677	-	G	Insertion	.	1068.84	0|0	1|1	0|0	0|0	18|0	0|25	26|0	25|0	-	-	-	intronic	LOC106437557	-	-	spast	PREDICTED: calmodulin-interacting protein 111-like [Brassica napus]	-	-	-	-	GO:0016020//membrane	-	-
NC_027759.2	9118799	9118799	A	G	SNP	.	1982.92	1|1	0|0	0|1	0|1	1|25	34|0	14|14	5|18	0.5	0.2174	-0.2826	downstream	LOC106437557	-	-	spast	PREDICTED: calmodulin-interacting protein 111-like [Brassica napus]	-	-	-	-	GO:0016020//membrane	-	-
NC_027759.2	9119934	9119934	-	T	Insertion	.	843.63	1|1	.|.	0|1	0|1	1|19	.|.	6|7	9|9	-	-	-	intergenic	LOC106437557(dist=1421),LOC106437556(dist=2243)	-	-	-	-	-	-	-	-	-	-	-
NC_027759.2	9180006	9180006	C	A	SNP	.	675.95	1|1	0|0	0|1	0|1	0|9	25|0	3|5	4|11	0.375	0.2667	-0.1083	intergenic	LOC106441699(dist=13186),LOC106437548(dist=9576)	-	-	-	-	-	-	-	-	-	-	-
NC_027759.2	9180024	9180024	A	C	SNP	.	583.97	1|1	0|0	0|1	0|1	0|8	25|0	3|5	5|8	0.375	0.3846	0.0096	intergenic	LOC106441699(dist=13204),LOC106437548(dist=9558)	-	-	-	-	-	-	-	-	-	-	-
NC_027759.2	9180165	9180167	TCT	-	Deletion	.	706.31	.|.	1|1	.|.	.|.	.|.	0|12	.|.	.|.	-	-	-	intergenic	LOC106441699(dist=13345),LOC106437548(dist=9415)	-	-	-	-	-	-	-	-	-	-	-
NC_027759.2	9180835	9180835	T	-	Deletion	.	230.73	0|1	.|.	0|1	0|0	6|5	.|.	13|4	17|1	-	-	-	intergenic	LOC106441699(dist=14015),LOC106437548(dist=8747)	-	-	-	-	-	-	-	-	-	-	-
NC_027759.2	9184928	9184928	T	-	Deletion	.	314.33	0|0	0|1	0|1	0|1	2|0	6|6	9|3	9|5	-	-	-	intergenic	LOC106441699(dist=18108),LOC106437548(dist=4654)	-	-	-	-	-	-	-	-	-	-	-
NC_027759.2	9185900	9185900	A	-	Deletion	.	247.1	1|1	0|0	1|1	1|1	0|3	8|0	0|2	0|3	-	-	-	intergenic	LOC106441699(dist=19080),LOC106437548(dist=3682)	-	-	-	-	-	-	-	-	-	-	-
NC_027759.2	9186574	9186574	-	CCTA	Insertion	.	858.31	.|.	1|1	0|0	0|0	.|.	0|12	10|0	5|0	-	-	-	intergenic	LOC106441699(dist=19754),LOC106437548(dist=3008)	-	-	-	-	-	-	-	-	-	-	-
NC_027759.2	9186746	9186754	GGAATCAAA	-	Deletion	.	1717.83	1|1	0|0	0|0	0|1	0|5	4|0	8|1	6|9	-	-	-	intergenic	LOC106441699(dist=19926),LOC106437548(dist=2828)	-	-	-	-	-	-	-	-	-	-	-
NC_027759.2	9186790	9186790	A	G	SNP	.	741.1	1|1	0|0	0|1	0|1	0|10	7|0	8|2	6|10	0.8	0.375	-0.425	intergenic	LOC106441699(dist=19970),LOC106437548(dist=2792)	-	-	-	-	-	-	-	-	-	-	-
NC_027759.2	9186830	9186830	A	G	SNP	.	782.92	1|1	0|0	0|1	0|1	0|14	15|0	8|3	5|8	0.7273	0.3846	-0.3427	intergenic	LOC106441699(dist=20010),LOC106437548(dist=2752)	-	-	-	-	-	-	-	-	-	-	-
NC_027759.2	9186847	9186847	C	A	SNP	.	822.92	1|1	0|0	0|1	0|1	0|16	17|0	9|2	6|8	0.8182	0.4286	-0.3896	intergenic	LOC106441699(dist=20027),LOC106437548(dist=2735)	-	-	-	-	-	-	-	-	-	-	-
NC_027759.2	9186881	9186881	-	T	Insertion	.	973.88	1|1	0|0	0|1	0|1	0|15	16|0	12|4	2|5	-	-	-	intergenic	LOC106441699(dist=20061),LOC106437548(dist=2701)	-	-	-	-	-	-	-	-	-	-	-
NC_027759.2	9186905	9186905	C	-	Deletion	.	967.86	0|1	0|0	0|1	0|1	2|16	16|0	13|5	3|6	-	-	-	intergenic	LOC106441699(dist=20085),LOC106437548(dist=2677)	-	-	-	-	-	-	-	-	-	-	-
NC_027759.2	9187150	9187150	C	T	SNP	.	1237.92	1|1	0|0	0|1	0|1	0|17	27|0	9|10	8|10	0.4737	0.4444	-0.0293	intergenic	LOC106441699(dist=20330),LOC106437548(dist=2432)	-	-	-	-	-	-	-	-	-	-	-
NC_027759.2	9187257	9187257	G	A	SNP	.	546.02	1|1	0|0	0|1	0|1	0|7	10|0	6|5	10|5	0.5455	0.6667	0.1212	intergenic	LOC106441699(dist=20437),LOC106437548(dist=2325)	-	-	-	-	-	-	-	-	-	-	-
NC_027759.2	9187302	9187302	A	C	SNP	.	507.03	1|1	0|0	0|1	0|1	0|8	9|0	6|5	6|4	0.5455	0.6	0.0545	intergenic	LOC106441699(dist=20482),LOC106437548(dist=2280)	-	-	-	-	-	-	-	-	-	-	-
NC_027759.2	9187324	9187324	T	C	SNP	.	386.97	1|1	0|0	0|1	0|1	0|8	11|0	6|2	5|3	0.75	0.625	-0.125	intergenic	LOC106441699(dist=20504),LOC106437548(dist=2258)	-	-	-	-	-	-	-	-	-	-	-
NC_027759.2	9187426	9187426	T	G	SNP	.	1024.93	1|1	0|0	0|1	0|1	0|14	29|0	13|8	8|12	0.619	0.4	-0.219	intergenic	LOC106441699(dist=20606),LOC106437548(dist=2156)	-	-	-	-	-	-	-	-	-	-	-
NC_027759.2	9187433	9187433	G	A	SNP	.	931.93	1|1	0|0	0|1	0|1	0|15	32|0	13|7	8|9	0.65	0.4706	-0.1794	intergenic	LOC106441699(dist=20613),LOC106437548(dist=2149)	-	-	-	-	-	-	-	-	-	-	-
NC_027759.2	9187472	9187472	T	C	SNP	.	1264.92	1|1	0|0	0|1	0|1	0|18	33|0	12|10	7|14	0.5455	0.3333	-0.2122	intergenic	LOC106441699(dist=20652),LOC106437548(dist=2110)	-	-	-	-	-	-	-	-	-	-	-
NC_027759.2	9187487	9187487	A	G	SNP	.	1529.92	1|1	0|0	0|1	0|1	0|23	30|0	12|10	7|16	0.5455	0.3043	-0.2412	intergenic	LOC106441699(dist=20667),LOC106437548(dist=2095)	-	-	-	-	-	-	-	-	-	-	-
NC_027759.2	9187490	9187490	G	T	SNP	.	1626.92	1|1	0|0	0|1	0|1	0|24	30|0	12|10	7|16	0.5455	0.3043	-0.2412	intergenic	LOC106441699(dist=20670),LOC106437548(dist=2092)	-	-	-	-	-	-	-	-	-	-	-
NC_027759.2	9187577	9187577	A	-	Deletion	.	984.36	0|0	1|1	0|0	0|0	18|1	0|26	18|0	21|2	-	-	-	intergenic	LOC106441699(dist=20757),LOC106437548(dist=2005)	-	-	-	-	-	-	-	-	-	-	-
NC_027759.2	9187719	9187736	CACACACACACACAGACA	-	Deletion	.	4061.84	0|0	1|1	0|0	0|0	18|0	0|20	21|0	18|0	-	-	-	intergenic	LOC106441699(dist=20899),LOC106437548(dist=1846)	-	-	-	-	-	-	-	-	-	-	-
NC_027759.2	9187934	9187934	-	AACAA	Insertion	.	972.2	1|1	1|1	0|1	0|0	0|4	0|6	12|3	7|1	-	-	-	intergenic	LOC106441699(dist=21114),LOC106437548(dist=1648)	-	-	-	-	-	-	-	-	-	-	-
NC_027759.2	9188049	9188060	AGAACCCAGGAG	-	Deletion	.	2809.28	0|0	0|0	0|1	0|1	16|1	34|0	4|16	8|5	-	-	-	intergenic	LOC106441699(dist=21229),LOC106437548(dist=1522)	-	-	-	-	-	-	-	-	-	-	-
NC_027759.2	9188109	9188109	-	AGAGGAGGGAAAG	Insertion	.	8406.31	1|1	1|1	1|1	1|1	0|10	0|22	0|15	0|11	-	-	-	intergenic	LOC106441699(dist=21289),LOC106437548(dist=1473)	-	-	-	-	-	-	-	-	-	-	-
NC_027759.2	9188139	9188139	-	AAGATGATGAAC	Insertion	.	1911.97	1|1	0|0	0|1	0|1	0|7	27|0	6|4	6|3	-	-	-	intergenic	LOC106441699(dist=21319),LOC106437548(dist=1443)	-	-	-	-	-	-	-	-	-	-	-
NC_027759.2	9188202	9188202	C	G	SNP	.	803.93	1|1	0|0	0|1	0|1	0|13	38|0	12|4	7|9	0.75	0.4375	-0.3125	intergenic	LOC106441699(dist=21382),LOC106437548(dist=1380)	-	-	-	-	-	-	-	-	-	-	-
NC_027759.2	9188214	9188218	AAACA	-	Deletion	.	1423.89	1|1	0|0	0|0	0|1	0|12	39|0	13|1	8|6	-	-	-	intergenic	LOC106441699(dist=21394),LOC106437548(dist=1364)	-	-	-	-	-	-	-	-	-	-	-
NC_027759.2	9188221	9188221	-	TCATCAC	Insertion	.	1904.88	1|1	0|0	0|0	0|1	0|13	38|0	13|1	6|6	-	-	-	intergenic	LOC106441699(dist=21401),LOC106437548(dist=1361)	-	-	-	-	-	-	-	-	-	-	-
NC_027759.2	9188238	9188238	G	-	Deletion	.	1087.88	1|1	0|0	0|1	0|1	0|21	35|0	14|3	4|8	-	-	-	intergenic	LOC106441699(dist=21418),LOC106437548(dist=1344)	-	-	-	-	-	-	-	-	-	-	-
NC_027759.2	9188245	9188245	T	C	SNP	.	1275.92	1|1	0|0	0|1	0|1	0|25	35|0	14|5	4|9	0.7368	0.3077	-0.4291	intergenic	LOC106441699(dist=21425),LOC106437548(dist=1337)	-	-	-	-	-	-	-	-	-	-	-
NC_027759.2	9188265	9188265	A	C	SNP	.	1490.92	1|1	0|0	0|1	0|1	0|27	33|0	13|6	7|12	0.6842	0.3684	-0.3158	intergenic	LOC106441699(dist=21445),LOC106437548(dist=1317)	-	-	-	-	-	-	-	-	-	-	-
NC_027759.2	9188364	9188364	-	G	Insertion	.	1033.89	1|1	0|0	0|1	0|1	0|11	11|0	8|10	7|10	-	-	-	intergenic	LOC106441699(dist=21544),LOC106437548(dist=1218)	-	-	-	-	-	-	-	-	-	-	-
NC_027759.2	9188533	9188533	A	G	SNP	.	670.95	1|1	0|0	0|1	0|1	0|13	9|0	12|3	7|5	0.8	0.5833	-0.2167	intergenic	LOC106441699(dist=21713),LOC106437548(dist=1049)	-	-	-	-	-	-	-	-	-	-	-
NC_027759.2	9188544	9188545	AC	-	Deletion	.	1563.87	1|1	1|1	0|1	0|1	0|12	0|10	12|3	5|6	-	-	-	intergenic	LOC106441699(dist=21724),LOC106437548(dist=1037)	-	-	-	-	-	-	-	-	-	-	-
NC_027759.2	9188767	9188780	GAGATTTTGAGTCT	-	Deletion	.	2887.4	1|1	1|1	0|1	0|1	0|8	0|3	12|2	12|6	-	-	-	downstream	LOC106437548	-	-	CYP714C3	PREDICTED: cytokinin hydroxylase-like [Brassica napus]	-	-	-	-	-	-	-
NC_027759.2	9188807	9188807	G	A	SNP	.	609.12	1|1	0|0	0|1	0|1	0|10	4|0	12|3	12|7	0.8	0.6316	-0.1684	downstream	LOC106437548	-	-	CYP714C3	PREDICTED: cytokinin hydroxylase-like [Brassica napus]	-	-	-	-	-	-	-
NC_027759.2	9188853	9188854	CC	-	Deletion	.	908.42	1|1	1|1	0|1	0|1	0|10	1|2	9|4	9|7	-	-	-	downstream	LOC106437548	-	-	CYP714C3	PREDICTED: cytokinin hydroxylase-like [Brassica napus]	-	-	-	-	-	-	-
NC_027759.2	9188881	9188881	-	GTTGTT	Insertion	.	2543.38	1|1	1|1	0|1	0|1	0|15	0|3	9|6	8|9	-	-	-	downstream	LOC106437548	-	-	CYP714C3	PREDICTED: cytokinin hydroxylase-like [Brassica napus]	-	-	-	-	-	-	-
NC_027759.2	9188957	9188957	-	G	Insertion	.	1459.13	1|1	1|1	0|1	0|1	0|16	0|4	6|5	8|11	-	-	-	downstream	LOC106437548	-	-	CYP714C3	PREDICTED: cytokinin hydroxylase-like [Brassica napus]	-	-	-	-	-	-	-
NC_027759.2	9188987	9188987	T	-	Deletion	.	894.21	1|1	0|0	0|1	0|1	0|19	5|0	9|3	8|12	-	-	-	downstream	LOC106437548	-	-	CYP714C3	PREDICTED: cytokinin hydroxylase-like [Brassica napus]	-	-	-	-	-	-	-
NC_027759.2	9189198	9189198	-	G	Insertion	.	2204.13	1|1	1|1	0|1	0|1	0|26	0|4	11|9	6|18	-	-	-	downstream	LOC106437548	-	-	CYP714C3	PREDICTED: cytokinin hydroxylase-like [Brassica napus]	-	-	-	-	-	-	-
NC_027759.2	9189378	9189378	C	A	SNP	.	1821.93	1|1	0|0	0|1	0|1	0|24	20|0	9|12	2|17	0.4286	0.1053	-0.3233	downstream	LOC106437548	-	-	CYP714C3	PREDICTED: cytokinin hydroxylase-like [Brassica napus]	-	-	-	-	-	-	-
NC_027759.2	9189420	9189420	-	AGAATGCCTTAGGTCTTTTTTTTTGGTAAA	Insertion	.	13106.9	1|1	1|1	0|1	0|1	0|18	0|9	6|9	2|15	-	-	-	downstream	LOC106437548	-	-	CYP714C3	PREDICTED: cytokinin hydroxylase-like [Brassica napus]	-	-	-	-	-	-	-
NC_027759.2	9189574	9189574	-	T	Insertion	.	1423.87	1|1	1|1	0|1	0|1	0|11	0|11	12|6	5|9	-	-	-	downstream	LOC106437548	-	-	CYP714C3	PREDICTED: cytokinin hydroxylase-like [Brassica napus]	-	-	-	-	-	-	-
NC_027759.2	9190069	9190069	T	C	SNP	.	731.93	1|1	0|0	0|1	0|1	0|12	54|0	23|3	8|11	0.8846	0.4211	-0.4635	exonic	LOC106437548	synonymous SNV	LOC106437548:XM_013878452.2#NC_027759.2#9189581:exon4:c.A1191G:p.R397R,	CYP714C3	PREDICTED: cytokinin hydroxylase-like [Brassica napus]	-	-	-	-	-	-	-
NC_027759.2	9190084	9190084	A	C	SNP	.	983.92	1|1	0|0	0|1	0|1	0|15	52|0	23|5	8|12	0.8214	0.4	-0.4214	exonic	LOC106437548	synonymous SNV	LOC106437548:XM_013878452.2#NC_027759.2#9189581:exon4:c.T1176G:p.A392A,	CYP714C3	PREDICTED: cytokinin hydroxylase-like [Brassica napus]	-	-	-	-	-	-	-
NC_027759.2	9190205	9190205	A	-	Deletion	.	2244.88	1|1	0|0	0|1	0|1	0|28	43|1	19|9	9|17	-	-	-	intronic	LOC106437548	-	-	CYP714C3	PREDICTED: cytokinin hydroxylase-like [Brassica napus]	-	-	-	-	-	-	-
NC_027759.2	9190511	9190511	-	TTAAACTTTAA	Insertion	.	4558.88	1|1	0|0	0|1	0|1	0|18	31|0	16|8	10|10	-	-	-	intronic	LOC106437548	-	-	CYP714C3	PREDICTED: cytokinin hydroxylase-like [Brassica napus]	-	-	-	-	-	-	-
NC_027759.2	9190667	9190667	T	G	SNP	.	1956.92	1|1	0|0	0|1	0|1	0|30	41|0	15|10	8|16	0.6	0.3333	-0.2667	intronic	LOC106437548	-	-	CYP714C3	PREDICTED: cytokinin hydroxylase-like [Brassica napus]	-	-	-	-	-	-	-
NC_027759.2	9192364	9192367	ATGT	-	Deletion	.	350.3	0|0	1|1	0|0	0|0	17|0	0|6	15|0	16|0	-	-	-	upstream	LOC106437548	-	-	CYP714C3	PREDICTED: cytokinin hydroxylase-like [Brassica napus]	-	-	-	-	-	-	-
NC_027759.2	9194321	9194321	T	G	SNP	.	564.97	1|1	0|0	0|1	0|1	0|10	9|0	10|3	6|6	0.7692	0.5	-0.2692	intergenic	LOC106437548(dist=1964),LOC106437546(dist=5227)	-	-	-	-	-	-	-	-	-	-	-
NC_027759.2	9194769	9194769	-	G	Insertion	.	621.97	0|1	0|0	0|1	0|1	18|12	6|0	14|4	14|3	-	-	-	intergenic	LOC106437548(dist=2412),LOC106437546(dist=4779)	-	-	-	-	-	-	-	-	-	-	-
NC_027759.2	9195209	9195209	-	ATATATAT	Insertion	.	679.08	0|0	1|1	0|0	0|0	13|0	0|7	16|0	18|0	-	-	-	intergenic	LOC106437548(dist=2852),LOC106437546(dist=4339)	-	-	-	-	-	-	-	-	-	-	-
NC_027759.2	9196677	9196677	G	A	SNP	.	910.56	1|1	0|0	0|1	0|1	0|17	4|0	14|6	13|7	0.7	0.65	-0.05	intergenic	LOC106437548(dist=4320),LOC106437546(dist=2871)	-	-	-	-	-	-	-	-	-	-	-
NC_027759.2	9196981	9196981	G	A	SNP	.	1119.01	1|1	0|0	0|1	0|1	0|14	9|0	19|14	6|5	0.5758	0.5455	-0.0303	intergenic	LOC106437548(dist=4624),LOC106437546(dist=2567)	-	-	-	-	-	-	-	-	-	-	-
NC_027759.2	9197183	9197183	-	A	Insertion	.	308.36	1|1	.|.	0|1	0|1	0|5	.|.	12|2	5|8	-	-	-	intergenic	LOC106437548(dist=4826),LOC106437546(dist=2365)	-	-	-	-	-	-	-	-	-	-	-
NC_027759.2	9197261	9197261	-	G	Insertion	.	743.64	1|1	.|.	0|1	0|1	0|9	.|.	6|4	3|5	-	-	-	intergenic	LOC106437548(dist=4904),LOC106437546(dist=2287)	-	-	-	-	-	-	-	-	-	-	-
NC_027759.2	9197401	9197401	-	A	Insertion	.	408.22	1|1	0|0	0|1	0|1	0|6	6|0	3|4	4|7	-	-	-	intergenic	LOC106437548(dist=5044),LOC106437546(dist=2147)	-	-	-	-	-	-	-	-	-	-	-
NC_027759.2	9198146	9198146	-	G	Insertion	.	120.74	0|0	1|1	0|0	0|0	9|0	0|5	10|0	8|0	-	-	-	intergenic	LOC106437548(dist=5789),LOC106437546(dist=1402)	-	-	-	-	-	-	-	-	-	-	-
NC_027759.2	9198401	9198401	-	A	Insertion	.	967.88	0|0	1|1	0|0	0|0	7|0	0|25	12|0	15|0	-	-	-	intergenic	LOC106437548(dist=6044),LOC106437546(dist=1147)	-	-	-	-	-	-	-	-	-	-	-
NC_027759.2	9198634	9198634	-	A	Insertion	.	817.86	0|0	1|1	0|0	0|0	28|0	0|22	8|0	23|0	-	-	-	upstream	LOC106437546	-	-	ZCCHC9	BnaA03g12630D [Brassica napus]	-	-	-	-	GO:0043229//intracellular organelle;GO:0005622//intracellular;GO:0044424//intracellular part;GO:0005623//cell;GO:0043227//membrane-bounded organelle;GO:0043231//intracellular membrane-bounded organelle;GO:0043226//organelle;GO:0044464//cell part	GO:0005488//binding;GO:0046914//transition metal ion binding;GO:0097159//organic cyclic compound binding;GO:0043169//cation binding;GO:0046872//metal ion binding;GO:0043167//ion binding	GO:0003006//developmental process involved in reproduction;GO:0000003//reproduction;GO:0032502//developmental process;GO:0022414//reproductive process
NC_027759.2	9199009	9199009	A	-	Deletion	.	3934.86	1|1	1|1	0|1	0|1	0|17	0|53	10|11	6|16	-	-	-	upstream	LOC106437546	-	-	ZCCHC9	BnaA03g12630D [Brassica napus]	-	-	-	-	GO:0043229//intracellular organelle;GO:0005622//intracellular;GO:0044424//intracellular part;GO:0005623//cell;GO:0043227//membrane-bounded organelle;GO:0043231//intracellular membrane-bounded organelle;GO:0043226//organelle;GO:0044464//cell part	GO:0005488//binding;GO:0046914//transition metal ion binding;GO:0097159//organic cyclic compound binding;GO:0043169//cation binding;GO:0046872//metal ion binding;GO:0043167//ion binding	GO:0003006//developmental process involved in reproduction;GO:0000003//reproduction;GO:0032502//developmental process;GO:0022414//reproductive process
NC_027759.2	9199139	9199139	T	-	Deletion	.	1342.88	1|1	0|0	0|1	0|1	0|17	37|1	10|7	4|11	-	-	-	upstream	LOC106437546	-	-	ZCCHC9	BnaA03g12630D [Brassica napus]	-	-	-	-	GO:0043229//intracellular organelle;GO:0005622//intracellular;GO:0044424//intracellular part;GO:0005623//cell;GO:0043227//membrane-bounded organelle;GO:0043231//intracellular membrane-bounded organelle;GO:0043226//organelle;GO:0044464//cell part	GO:0005488//binding;GO:0046914//transition metal ion binding;GO:0097159//organic cyclic compound binding;GO:0043169//cation binding;GO:0046872//metal ion binding;GO:0043167//ion binding	GO:0003006//developmental process involved in reproduction;GO:0000003//reproduction;GO:0032502//developmental process;GO:0022414//reproductive process
NC_027759.2	9199187	9199187	A	G	SNP	.	1200.92	1|1	0|0	0|1	0|1	0|21	39|1	10|8	4|7	0.5556	0.3636	-0.192	upstream	LOC106437546	-	-	ZCCHC9	BnaA03g12630D [Brassica napus]	-	-	-	-	GO:0043229//intracellular organelle;GO:0005622//intracellular;GO:0044424//intracellular part;GO:0005623//cell;GO:0043227//membrane-bounded organelle;GO:0043231//intracellular membrane-bounded organelle;GO:0043226//organelle;GO:0044464//cell part	GO:0005488//binding;GO:0046914//transition metal ion binding;GO:0097159//organic cyclic compound binding;GO:0043169//cation binding;GO:0046872//metal ion binding;GO:0043167//ion binding	GO:0003006//developmental process involved in reproduction;GO:0000003//reproduction;GO:0032502//developmental process;GO:0022414//reproductive process
NC_027759.2	9199212	9199212	C	T	SNP	.	1185.92	1|1	0|0	0|1	0|1	0|16	40|1	10|9	3|9	0.5263	0.25	-0.2763	upstream	LOC106437546	-	-	ZCCHC9	BnaA03g12630D [Brassica napus]	-	-	-	-	GO:0043229//intracellular organelle;GO:0005622//intracellular;GO:0044424//intracellular part;GO:0005623//cell;GO:0043227//membrane-bounded organelle;GO:0043231//intracellular membrane-bounded organelle;GO:0043226//organelle;GO:0044464//cell part	GO:0005488//binding;GO:0046914//transition metal ion binding;GO:0097159//organic cyclic compound binding;GO:0043169//cation binding;GO:0046872//metal ion binding;GO:0043167//ion binding	GO:0003006//developmental process involved in reproduction;GO:0000003//reproduction;GO:0032502//developmental process;GO:0022414//reproductive process
NC_027759.2	9199215	9199215	A	T	SNP	.	1101.92	1|1	0|0	0|1	0|1	0|16	41|1	10|9	3|9	0.5263	0.25	-0.2763	upstream	LOC106437546	-	-	ZCCHC9	BnaA03g12630D [Brassica napus]	-	-	-	-	GO:0043229//intracellular organelle;GO:0005622//intracellular;GO:0044424//intracellular part;GO:0005623//cell;GO:0043227//membrane-bounded organelle;GO:0043231//intracellular membrane-bounded organelle;GO:0043226//organelle;GO:0044464//cell part	GO:0005488//binding;GO:0046914//transition metal ion binding;GO:0097159//organic cyclic compound binding;GO:0043169//cation binding;GO:0046872//metal ion binding;GO:0043167//ion binding	GO:0003006//developmental process involved in reproduction;GO:0000003//reproduction;GO:0032502//developmental process;GO:0022414//reproductive process
NC_027759.2	9199247	9199247	G	A	SNP	.	1279.92	1|1	0|0	0|1	0|1	0|20	41|1	9|7	5|11	0.5625	0.3125	-0.25	upstream	LOC106437546	-	-	ZCCHC9	BnaA03g12630D [Brassica napus]	-	-	-	-	GO:0043229//intracellular organelle;GO:0005622//intracellular;GO:0044424//intracellular part;GO:0005623//cell;GO:0043227//membrane-bounded organelle;GO:0043231//intracellular membrane-bounded organelle;GO:0043226//organelle;GO:0044464//cell part	GO:0005488//binding;GO:0046914//transition metal ion binding;GO:0097159//organic cyclic compound binding;GO:0043169//cation binding;GO:0046872//metal ion binding;GO:0043167//ion binding	GO:0003006//developmental process involved in reproduction;GO:0000003//reproduction;GO:0032502//developmental process;GO:0022414//reproductive process
NC_027759.2	9199363	9199363	A	C	SNP	.	881.92	1|1	0|0	0|1	0|1	0|16	25|0	6|3	5|7	0.6667	0.4167	-0.25	upstream	LOC106437546	-	-	ZCCHC9	BnaA03g12630D [Brassica napus]	-	-	-	-	GO:0043229//intracellular organelle;GO:0005622//intracellular;GO:0044424//intracellular part;GO:0005623//cell;GO:0043227//membrane-bounded organelle;GO:0043231//intracellular membrane-bounded organelle;GO:0043226//organelle;GO:0044464//cell part	GO:0005488//binding;GO:0046914//transition metal ion binding;GO:0097159//organic cyclic compound binding;GO:0043169//cation binding;GO:0046872//metal ion binding;GO:0043167//ion binding	GO:0003006//developmental process involved in reproduction;GO:0000003//reproduction;GO:0032502//developmental process;GO:0022414//reproductive process
NC_027759.2	9199448	9199448	T	A	SNP	.	1156.92	1|1	0|0	0|1	0|1	0|18	28|0	7|6	5|8	0.5385	0.3846	-0.1539	upstream	LOC106437546	-	-	ZCCHC9	BnaA03g12630D [Brassica napus]	-	-	-	-	GO:0043229//intracellular organelle;GO:0005622//intracellular;GO:0044424//intracellular part;GO:0005623//cell;GO:0043227//membrane-bounded organelle;GO:0043231//intracellular membrane-bounded organelle;GO:0043226//organelle;GO:0044464//cell part	GO:0005488//binding;GO:0046914//transition metal ion binding;GO:0097159//organic cyclic compound binding;GO:0043169//cation binding;GO:0046872//metal ion binding;GO:0043167//ion binding	GO:0003006//developmental process involved in reproduction;GO:0000003//reproduction;GO:0032502//developmental process;GO:0022414//reproductive process
NC_027759.2	9199462	9199462	-	A	Insertion	.	1117.88	1|1	0|0	0|1	0|1	0|16	31|0	5|6	4|7	-	-	-	upstream	LOC106437546	-	-	ZCCHC9	BnaA03g12630D [Brassica napus]	-	-	-	-	GO:0043229//intracellular organelle;GO:0005622//intracellular;GO:0044424//intracellular part;GO:0005623//cell;GO:0043227//membrane-bounded organelle;GO:0043231//intracellular membrane-bounded organelle;GO:0043226//organelle;GO:0044464//cell part	GO:0005488//binding;GO:0046914//transition metal ion binding;GO:0097159//organic cyclic compound binding;GO:0043169//cation binding;GO:0046872//metal ion binding;GO:0043167//ion binding	GO:0003006//developmental process involved in reproduction;GO:0000003//reproduction;GO:0032502//developmental process;GO:0022414//reproductive process
NC_027759.2	9199477	9199477	C	T	SNP	.	1086.92	1|1	0|0	0|1	0|1	0|16	33|0	5|7	4|8	0.4167	0.3333	-0.0834	upstream	LOC106437546	-	-	ZCCHC9	BnaA03g12630D [Brassica napus]	-	-	-	-	GO:0043229//intracellular organelle;GO:0005622//intracellular;GO:0044424//intracellular part;GO:0005623//cell;GO:0043227//membrane-bounded organelle;GO:0043231//intracellular membrane-bounded organelle;GO:0043226//organelle;GO:0044464//cell part	GO:0005488//binding;GO:0046914//transition metal ion binding;GO:0097159//organic cyclic compound binding;GO:0043169//cation binding;GO:0046872//metal ion binding;GO:0043167//ion binding	GO:0003006//developmental process involved in reproduction;GO:0000003//reproduction;GO:0032502//developmental process;GO:0022414//reproductive process
NC_027759.2	9199494	9199494	C	G	SNP	.	1181.92	1|1	0|0	0|1	0|1	0|19	35|1	6|8	5|7	0.4286	0.4167	-0.0119	upstream	LOC106437546	-	-	ZCCHC9	BnaA03g12630D [Brassica napus]	-	-	-	-	GO:0043229//intracellular organelle;GO:0005622//intracellular;GO:0044424//intracellular part;GO:0005623//cell;GO:0043227//membrane-bounded organelle;GO:0043231//intracellular membrane-bounded organelle;GO:0043226//organelle;GO:0044464//cell part	GO:0005488//binding;GO:0046914//transition metal ion binding;GO:0097159//organic cyclic compound binding;GO:0043169//cation binding;GO:0046872//metal ion binding;GO:0043167//ion binding	GO:0003006//developmental process involved in reproduction;GO:0000003//reproduction;GO:0032502//developmental process;GO:0022414//reproductive process
NC_027759.2	9199518	9199518	A	C	SNP	.	1272.92	1|1	0|0	0|1	0|1	0|20	42|0	9|8	7|10	0.5294	0.4118	-0.1176	upstream	LOC106437546	-	-	ZCCHC9	BnaA03g12630D [Brassica napus]	-	-	-	-	GO:0043229//intracellular organelle;GO:0005622//intracellular;GO:0044424//intracellular part;GO:0005623//cell;GO:0043227//membrane-bounded organelle;GO:0043231//intracellular membrane-bounded organelle;GO:0043226//organelle;GO:0044464//cell part	GO:0005488//binding;GO:0046914//transition metal ion binding;GO:0097159//organic cyclic compound binding;GO:0043169//cation binding;GO:0046872//metal ion binding;GO:0043167//ion binding	GO:0003006//developmental process involved in reproduction;GO:0000003//reproduction;GO:0032502//developmental process;GO:0022414//reproductive process
NC_027759.2	9199632	9199632	-	TC	Insertion	.	1552.88	1|1	0|0	0|1	0|1	0|24	49|0	12|7	4|8	-	-	-	UTR5	LOC106437546(XM_013878450.2#NC_027759.2#9199547:c.-29_-28insTC)	-	-	-	-	-	-	-	-	-	-	-
NC_027759.2	9199813	9199813	T	C	SNP	.	2291.92	1|1	0|0	0|1	0|1	2|35	45|0	15|12	8|23	0.5556	0.2581	-0.2975	exonic	LOC106437546	synonymous SNV	LOC106437546:XM_013878450.2#NC_027759.2#9199547:exon1:c.T153C:p.S51S,	ZCCHC9	BnaA03g12630D [Brassica napus]	-	-	-	-	GO:0043229//intracellular organelle;GO:0005622//intracellular;GO:0044424//intracellular part;GO:0005623//cell;GO:0043227//membrane-bounded organelle;GO:0043231//intracellular membrane-bounded organelle;GO:0043226//organelle;GO:0044464//cell part	GO:0005488//binding;GO:0046914//transition metal ion binding;GO:0097159//organic cyclic compound binding;GO:0043169//cation binding;GO:0046872//metal ion binding;GO:0043167//ion binding	GO:0003006//developmental process involved in reproduction;GO:0000003//reproduction;GO:0032502//developmental process;GO:0022414//reproductive process
NC_027759.2	9199876	9199876	T	C	SNP	.	2243.92	1|1	0|0	0|1	0|1	2|34	55|0	19|13	11|18	0.5938	0.3793	-0.2145	exonic	LOC106437546	synonymous SNV	LOC106437546:XM_013878450.2#NC_027759.2#9199547:exon1:c.T216C:p.Y72Y,	ZCCHC9	BnaA03g12630D [Brassica napus]	-	-	-	-	GO:0043229//intracellular organelle;GO:0005622//intracellular;GO:0044424//intracellular part;GO:0005623//cell;GO:0043227//membrane-bounded organelle;GO:0043231//intracellular membrane-bounded organelle;GO:0043226//organelle;GO:0044464//cell part	GO:0005488//binding;GO:0046914//transition metal ion binding;GO:0097159//organic cyclic compound binding;GO:0043169//cation binding;GO:0046872//metal ion binding;GO:0043167//ion binding	GO:0003006//developmental process involved in reproduction;GO:0000003//reproduction;GO:0032502//developmental process;GO:0022414//reproductive process
NC_027759.2	9200469	9200470	TT	-	Deletion	.	667.86	0|1	0|0	0|1	0|1	10|5	25|0	16|7	17|7	-	-	-	intronic	LOC106437546	-	-	ZCCHC9	BnaA03g12630D [Brassica napus]	-	-	-	-	GO:0043229//intracellular organelle;GO:0005622//intracellular;GO:0044424//intracellular part;GO:0005623//cell;GO:0043227//membrane-bounded organelle;GO:0043231//intracellular membrane-bounded organelle;GO:0043226//organelle;GO:0044464//cell part	GO:0005488//binding;GO:0046914//transition metal ion binding;GO:0097159//organic cyclic compound binding;GO:0043169//cation binding;GO:0046872//metal ion binding;GO:0043167//ion binding	GO:0003006//developmental process involved in reproduction;GO:0000003//reproduction;GO:0032502//developmental process;GO:0022414//reproductive process
NC_027759.2	9200506	9200506	-	ATCTGTT	Insertion	.	2075.86	0|1	0|0	0|1	0|1	12|8	24|0	14|7	19|9	-	-	-	intronic	LOC106437546	-	-	ZCCHC9	BnaA03g12630D [Brassica napus]	-	-	-	-	GO:0043229//intracellular organelle;GO:0005622//intracellular;GO:0044424//intracellular part;GO:0005623//cell;GO:0043227//membrane-bounded organelle;GO:0043231//intracellular membrane-bounded organelle;GO:0043226//organelle;GO:0044464//cell part	GO:0005488//binding;GO:0046914//transition metal ion binding;GO:0097159//organic cyclic compound binding;GO:0043169//cation binding;GO:0046872//metal ion binding;GO:0043167//ion binding	GO:0003006//developmental process involved in reproduction;GO:0000003//reproduction;GO:0032502//developmental process;GO:0022414//reproductive process
NC_027759.2	9200648	9200649	TA	-	Deletion	.	626.86	0|1	0|0	0|1	0|1	12|3	33|0	14|4	21|10	-	-	-	splicing	LOC106437546	-	-	ZCCHC9	BnaA03g12630D [Brassica napus]	-	-	-	-	GO:0043229//intracellular organelle;GO:0005622//intracellular;GO:0044424//intracellular part;GO:0005623//cell;GO:0043227//membrane-bounded organelle;GO:0043231//intracellular membrane-bounded organelle;GO:0043226//organelle;GO:0044464//cell part	GO:0005488//binding;GO:0046914//transition metal ion binding;GO:0097159//organic cyclic compound binding;GO:0043169//cation binding;GO:0046872//metal ion binding;GO:0043167//ion binding	GO:0003006//developmental process involved in reproduction;GO:0000003//reproduction;GO:0032502//developmental process;GO:0022414//reproductive process
NC_027759.2	9200708	9200708	T	-	Deletion	.	354.86	0|1	0|0	0|1	0|1	19|3	41|0	10|2	22|8	-	-	-	intronic	LOC106437546	-	-	ZCCHC9	BnaA03g12630D [Brassica napus]	-	-	-	-	GO:0043229//intracellular organelle;GO:0005622//intracellular;GO:0044424//intracellular part;GO:0005623//cell;GO:0043227//membrane-bounded organelle;GO:0043231//intracellular membrane-bounded organelle;GO:0043226//organelle;GO:0044464//cell part	GO:0005488//binding;GO:0046914//transition metal ion binding;GO:0097159//organic cyclic compound binding;GO:0043169//cation binding;GO:0046872//metal ion binding;GO:0043167//ion binding	GO:0003006//developmental process involved in reproduction;GO:0000003//reproduction;GO:0032502//developmental process;GO:0022414//reproductive process
NC_027759.2	9200716	9200717	CT	-	Deletion	.	484.86	0|1	0|0	0|1	0|1	20|3	42|0	11|2	20|8	-	-	-	intronic	LOC106437546	-	-	ZCCHC9	BnaA03g12630D [Brassica napus]	-	-	-	-	GO:0043229//intracellular organelle;GO:0005622//intracellular;GO:0044424//intracellular part;GO:0005623//cell;GO:0043227//membrane-bounded organelle;GO:0043231//intracellular membrane-bounded organelle;GO:0043226//organelle;GO:0044464//cell part	GO:0005488//binding;GO:0046914//transition metal ion binding;GO:0097159//organic cyclic compound binding;GO:0043169//cation binding;GO:0046872//metal ion binding;GO:0043167//ion binding	GO:0003006//developmental process involved in reproduction;GO:0000003//reproduction;GO:0032502//developmental process;GO:0022414//reproductive process
NC_027759.2	9200918	9200918	-	A	Insertion	.	1037.87	0|0	1|1	0|0	0|0	29|3	0|27	20|0	29|0	-	-	-	intronic	LOC106437546	-	-	ZCCHC9	BnaA03g12630D [Brassica napus]	-	-	-	-	GO:0043229//intracellular organelle;GO:0005622//intracellular;GO:0044424//intracellular part;GO:0005623//cell;GO:0043227//membrane-bounded organelle;GO:0043231//intracellular membrane-bounded organelle;GO:0043226//organelle;GO:0044464//cell part	GO:0005488//binding;GO:0046914//transition metal ion binding;GO:0097159//organic cyclic compound binding;GO:0043169//cation binding;GO:0046872//metal ion binding;GO:0043167//ion binding	GO:0003006//developmental process involved in reproduction;GO:0000003//reproduction;GO:0032502//developmental process;GO:0022414//reproductive process
NC_027759.2	9200942	9200942	A	C	SNP	.	2439.92	1|1	0|0	0|1	0|1	0|33	41|0	11|14	7|23	0.44	0.2333	-0.2067	intronic	LOC106437546	-	-	ZCCHC9	BnaA03g12630D [Brassica napus]	-	-	-	-	GO:0043229//intracellular organelle;GO:0005622//intracellular;GO:0044424//intracellular part;GO:0005623//cell;GO:0043227//membrane-bounded organelle;GO:0043231//intracellular membrane-bounded organelle;GO:0043226//organelle;GO:0044464//cell part	GO:0005488//binding;GO:0046914//transition metal ion binding;GO:0097159//organic cyclic compound binding;GO:0043169//cation binding;GO:0046872//metal ion binding;GO:0043167//ion binding	GO:0003006//developmental process involved in reproduction;GO:0000003//reproduction;GO:0032502//developmental process;GO:0022414//reproductive process
NC_027759.2	9201032	9201032	C	A	SNP	.	2743.92	1|1	0|0	0|1	0|1	0|34	49|0	10|22	5|20	0.3125	0.2	-0.1125	exonic	LOC106437546	nonsynonymous SNV	LOC106437546:XM_013878450.2#NC_027759.2#9199547:exon5:c.C691A:p.Q231K,	ZCCHC9	BnaA03g12630D [Brassica napus]	-	-	-	-	GO:0043229//intracellular organelle;GO:0005622//intracellular;GO:0044424//intracellular part;GO:0005623//cell;GO:0043227//membrane-bounded organelle;GO:0043231//intracellular membrane-bounded organelle;GO:0043226//organelle;GO:0044464//cell part	GO:0005488//binding;GO:0046914//transition metal ion binding;GO:0097159//organic cyclic compound binding;GO:0043169//cation binding;GO:0046872//metal ion binding;GO:0043167//ion binding	GO:0003006//developmental process involved in reproduction;GO:0000003//reproduction;GO:0032502//developmental process;GO:0022414//reproductive process
NC_027759.2	9201147	9201147	A	G	SNP	.	2559.01	1|1	0|0	0|1	0|1	0|37	7|0	8|17	3|20	0.32	0.1304	-0.1896	UTR3	LOC106437546(XM_013878450.2#NC_027759.2#9199547:c.*5A>G)	-	-	-	-	-	-	-	-	-	-	-
NC_027759.2	9201418	9201418	G	T	SNP	.	1327.93	1|1	0|0	0|1	0|1	0|18	10|0	11|10	8|9	0.5238	0.4706	-0.0532	downstream	LOC106437546	-	-	ZCCHC9	BnaA03g12630D [Brassica napus]	-	-	-	-	GO:0043229//intracellular organelle;GO:0005622//intracellular;GO:0044424//intracellular part;GO:0005623//cell;GO:0043227//membrane-bounded organelle;GO:0043231//intracellular membrane-bounded organelle;GO:0043226//organelle;GO:0044464//cell part	GO:0005488//binding;GO:0046914//transition metal ion binding;GO:0097159//organic cyclic compound binding;GO:0043169//cation binding;GO:0046872//metal ion binding;GO:0043167//ion binding	GO:0003006//developmental process involved in reproduction;GO:0000003//reproduction;GO:0032502//developmental process;GO:0022414//reproductive process
NC_027759.2	9201442	9201442	A	T	SNP	.	1229.93	1|1	0|0	0|1	0|1	0|19	10|0	10|9	8|8	0.5263	0.5	-0.0263	downstream	LOC106437546	-	-	ZCCHC9	BnaA03g12630D [Brassica napus]	-	-	-	-	GO:0043229//intracellular organelle;GO:0005622//intracellular;GO:0044424//intracellular part;GO:0005623//cell;GO:0043227//membrane-bounded organelle;GO:0043231//intracellular membrane-bounded organelle;GO:0043226//organelle;GO:0044464//cell part	GO:0005488//binding;GO:0046914//transition metal ion binding;GO:0097159//organic cyclic compound binding;GO:0043169//cation binding;GO:0046872//metal ion binding;GO:0043167//ion binding	GO:0003006//developmental process involved in reproduction;GO:0000003//reproduction;GO:0032502//developmental process;GO:0022414//reproductive process
NC_027759.2	9201501	9201501	A	G	SNP	.	1400.09	1|1	0|0	0|1	0|1	0|21	6|0	7|12	6|10	0.3684	0.375	0.0066	downstream	LOC106437546	-	-	ZCCHC9	BnaA03g12630D [Brassica napus]	-	-	-	-	GO:0043229//intracellular organelle;GO:0005622//intracellular;GO:0044424//intracellular part;GO:0005623//cell;GO:0043227//membrane-bounded organelle;GO:0043231//intracellular membrane-bounded organelle;GO:0043226//organelle;GO:0044464//cell part	GO:0005488//binding;GO:0046914//transition metal ion binding;GO:0097159//organic cyclic compound binding;GO:0043169//cation binding;GO:0046872//metal ion binding;GO:0043167//ion binding	GO:0003006//developmental process involved in reproduction;GO:0000003//reproduction;GO:0032502//developmental process;GO:0022414//reproductive process
NC_027759.2	9201551	9201552	TG	-	Deletion	.	1238.52	1|1	0|0	0|1	0|1	0|14	4|0	9|8	5|7	-	-	-	downstream	LOC106437546	-	-	ZCCHC9	BnaA03g12630D [Brassica napus]	-	-	-	-	GO:0043229//intracellular organelle;GO:0005622//intracellular;GO:0044424//intracellular part;GO:0005623//cell;GO:0043227//membrane-bounded organelle;GO:0043231//intracellular membrane-bounded organelle;GO:0043226//organelle;GO:0044464//cell part	GO:0005488//binding;GO:0046914//transition metal ion binding;GO:0097159//organic cyclic compound binding;GO:0043169//cation binding;GO:0046872//metal ion binding;GO:0043167//ion binding	GO:0003006//developmental process involved in reproduction;GO:0000003//reproduction;GO:0032502//developmental process;GO:0022414//reproductive process
NC_027759.2	9202590	9202590	-	C	Insertion	.	1066.84	0|0	1|1	0|1	0|0	40|0	0|25	34|4	34|1	-	-	-	intergenic	LOC106437546(dist=1273),LOC106437547(dist=3017)	-	-	-	-	-	-	-	-	-	-	-
NC_027759.2	9203378	9203378	A	G	SNP	.	2210.92	0|0	1|1	0|1	0|1	44|0	0|39	31|20	46|8	0.3922	0.1481	-0.2441	intergenic	LOC106437546(dist=2061),LOC106437547(dist=2229)	-	-	-	-	-	-	-	-	-	-	-
NC_027759.2	9203651	9203651	-	TT	Insertion	.	1408.88	0|0	1|1	0|1	0|1	42|0	0|15	34|8	39|10	-	-	-	intergenic	LOC106437546(dist=2334),LOC106437547(dist=1956)	-	-	-	-	-	-	-	-	-	-	-
NC_027759.2	9203750	9203750	A	-	Deletion	.	619.01	0|0	1|1	0|1	0|0	36|0	0|9	22|8	42|3	-	-	-	intergenic	LOC106437546(dist=2433),LOC106437547(dist=1857)	-	-	-	-	-	-	-	-	-	-	-
NC_027759.2	9204905	9204905	A	-	Deletion	.	373.88	0|1	.|.	0|1	0|1	8|8	.|.	8|6	13|4	-	-	-	upstream	LOC106437547	-	-	ADF12	PREDICTED: actin-depolymerizing factor 12-like [Brassica rapa]	-	-	-	-	GO:0043226//organelle;GO:0005622//intracellular;GO:0043228//non-membrane-bounded organelle;GO:0043227//membrane-bounded organelle;GO:0043231//intracellular membrane-bounded organelle;GO:0005623//cell;GO:0044464//cell part;GO:0043232//intracellular non-membrane-bounded organelle;GO:0015629//actin cytoskeleton;GO:0043229//intracellular organelle;GO:0044424//intracellular part;GO:0005576//extracellu…	-	GO:0030036//actin cytoskeleton organization;GO:0007015//actin filament organization;GO:1902589//single-organism organelle organization;GO:0044699//single-organism process;GO:0007010//cytoskeleton organization;GO:0043933//macromolecular complex subunit organization;GO:0008154//actin polymerization or depolymerization;GO:0016043//cellular component organization;GO:0044763//single-organism cellular …
NC_027759.2	9205547	9205547	-	TG	Insertion	.	675.86	0|1	0|0	0|1	0|1	19|9	13|0	24|4	19|6	-	-	-	upstream	LOC106437547	-	-	ADF12	PREDICTED: actin-depolymerizing factor 12-like [Brassica rapa]	-	-	-	-	GO:0043226//organelle;GO:0005622//intracellular;GO:0043228//non-membrane-bounded organelle;GO:0043227//membrane-bounded organelle;GO:0043231//intracellular membrane-bounded organelle;GO:0005623//cell;GO:0044464//cell part;GO:0043232//intracellular non-membrane-bounded organelle;GO:0015629//actin cytoskeleton;GO:0043229//intracellular organelle;GO:0044424//intracellular part;GO:0005576//extracellu…	-	GO:0030036//actin cytoskeleton organization;GO:0007015//actin filament organization;GO:1902589//single-organism organelle organization;GO:0044699//single-organism process;GO:0007010//cytoskeleton organization;GO:0043933//macromolecular complex subunit organization;GO:0008154//actin polymerization or depolymerization;GO:0016043//cellular component organization;GO:0044763//single-organism cellular …
NC_027759.2	9205862	9205862	-	TGCCTTAT	Insertion	.	6809.86	1|1	1|1	0|1	0|1	0|29	0|13	9|15	5|11	-	-	-	intronic	LOC106437547	-	-	ADF12	PREDICTED: actin-depolymerizing factor 12-like [Brassica rapa]	-	-	-	-	GO:0043226//organelle;GO:0005622//intracellular;GO:0043228//non-membrane-bounded organelle;GO:0043227//membrane-bounded organelle;GO:0043231//intracellular membrane-bounded organelle;GO:0005623//cell;GO:0044464//cell part;GO:0043232//intracellular non-membrane-bounded organelle;GO:0015629//actin cytoskeleton;GO:0043229//intracellular organelle;GO:0044424//intracellular part;GO:0005576//extracellu…	-	GO:0030036//actin cytoskeleton organization;GO:0007015//actin filament organization;GO:1902589//single-organism organelle organization;GO:0044699//single-organism process;GO:0007010//cytoskeleton organization;GO:0043933//macromolecular complex subunit organization;GO:0008154//actin polymerization or depolymerization;GO:0016043//cellular component organization;GO:0044763//single-organism cellular …
NC_027759.2	9206239	9206239	C	T	SNP	.	900.93	1|1	0|0	0|1	0|1	0|14	22|0	4|7	6|9	0.3636	0.4	0.0364	exonic	LOC106437547	synonymous SNV	LOC106437547:XM_013878451.2#NC_027759.2#9205606:exon2:c.C210T:p.F70F,	ADF12	PREDICTED: actin-depolymerizing factor 12-like [Brassica rapa]	-	-	-	-	GO:0043226//organelle;GO:0005622//intracellular;GO:0043228//non-membrane-bounded organelle;GO:0043227//membrane-bounded organelle;GO:0043231//intracellular membrane-bounded organelle;GO:0005623//cell;GO:0044464//cell part;GO:0043232//intracellular non-membrane-bounded organelle;GO:0015629//actin cytoskeleton;GO:0043229//intracellular organelle;GO:0044424//intracellular part;GO:0005576//extracellu…	-	GO:0030036//actin cytoskeleton organization;GO:0007015//actin filament organization;GO:1902589//single-organism organelle organization;GO:0044699//single-organism process;GO:0007010//cytoskeleton organization;GO:0043933//macromolecular complex subunit organization;GO:0008154//actin polymerization or depolymerization;GO:0016043//cellular component organization;GO:0044763//single-organism cellular …
NC_027759.2	9206242	9206242	C	T	SNP	.	953.92	1|1	0|0	0|1	0|1	0|15	22|0	4|7	6|9	0.3636	0.4	0.0364	exonic	LOC106437547	synonymous SNV	LOC106437547:XM_013878451.2#NC_027759.2#9205606:exon2:c.C213T:p.D71D,	ADF12	PREDICTED: actin-depolymerizing factor 12-like [Brassica rapa]	-	-	-	-	GO:0043226//organelle;GO:0005622//intracellular;GO:0043228//non-membrane-bounded organelle;GO:0043227//membrane-bounded organelle;GO:0043231//intracellular membrane-bounded organelle;GO:0005623//cell;GO:0044464//cell part;GO:0043232//intracellular non-membrane-bounded organelle;GO:0015629//actin cytoskeleton;GO:0043229//intracellular organelle;GO:0044424//intracellular part;GO:0005576//extracellu…	-	GO:0030036//actin cytoskeleton organization;GO:0007015//actin filament organization;GO:1902589//single-organism organelle organization;GO:0044699//single-organism process;GO:0007010//cytoskeleton organization;GO:0043933//macromolecular complex subunit organization;GO:0008154//actin polymerization or depolymerization;GO:0016043//cellular component organization;GO:0044763//single-organism cellular …
NC_027759.2	9206331	9206335	ATAAA	-	Deletion	.	1713.88	1|1	1|1	0|1	0|1	0|10	0|8	8|2	4|4	-	-	-	intronic	LOC106437547	-	-	ADF12	PREDICTED: actin-depolymerizing factor 12-like [Brassica rapa]	-	-	-	-	GO:0043226//organelle;GO:0005622//intracellular;GO:0043228//non-membrane-bounded organelle;GO:0043227//membrane-bounded organelle;GO:0043231//intracellular membrane-bounded organelle;GO:0005623//cell;GO:0044464//cell part;GO:0043232//intracellular non-membrane-bounded organelle;GO:0015629//actin cytoskeleton;GO:0043229//intracellular organelle;GO:0044424//intracellular part;GO:0005576//extracellu…	-	GO:0030036//actin cytoskeleton organization;GO:0007015//actin filament organization;GO:1902589//single-organism organelle organization;GO:0044699//single-organism process;GO:0007010//cytoskeleton organization;GO:0043933//macromolecular complex subunit organization;GO:0008154//actin polymerization or depolymerization;GO:0016043//cellular component organization;GO:0044763//single-organism cellular …
NC_027759.2	9206396	9206396	A	-	Deletion	.	1315.91	1|1	1|1	0|0	0|1	0|12	0|9	8|1	3|12	-	-	-	intronic	LOC106437547	-	-	ADF12	PREDICTED: actin-depolymerizing factor 12-like [Brassica rapa]	-	-	-	-	GO:0043226//organelle;GO:0005622//intracellular;GO:0043228//non-membrane-bounded organelle;GO:0043227//membrane-bounded organelle;GO:0043231//intracellular membrane-bounded organelle;GO:0005623//cell;GO:0044464//cell part;GO:0043232//intracellular non-membrane-bounded organelle;GO:0015629//actin cytoskeleton;GO:0043229//intracellular organelle;GO:0044424//intracellular part;GO:0005576//extracellu…	-	GO:0030036//actin cytoskeleton organization;GO:0007015//actin filament organization;GO:1902589//single-organism organelle organization;GO:0044699//single-organism process;GO:0007010//cytoskeleton organization;GO:0043933//macromolecular complex subunit organization;GO:0008154//actin polymerization or depolymerization;GO:0016043//cellular component organization;GO:0044763//single-organism cellular …
NC_027759.2	9206424	9206430	GTTATTA	-	Deletion	.	2823.12	1|1	1|1	0|0	0|1	0|12	0|9	6|0	4|10	-	-	-	intronic	LOC106437547	-	-	ADF12	PREDICTED: actin-depolymerizing factor 12-like [Brassica rapa]	-	-	-	-	GO:0043226//organelle;GO:0005622//intracellular;GO:0043228//non-membrane-bounded organelle;GO:0043227//membrane-bounded organelle;GO:0043231//intracellular membrane-bounded organelle;GO:0005623//cell;GO:0044464//cell part;GO:0043232//intracellular non-membrane-bounded organelle;GO:0015629//actin cytoskeleton;GO:0043229//intracellular organelle;GO:0044424//intracellular part;GO:0005576//extracellu…	-	GO:0030036//actin cytoskeleton organization;GO:0007015//actin filament organization;GO:1902589//single-organism organelle organization;GO:0044699//single-organism process;GO:0007010//cytoskeleton organization;GO:0043933//macromolecular complex subunit organization;GO:0008154//actin polymerization or depolymerization;GO:0016043//cellular component organization;GO:0044763//single-organism cellular …
NC_027759.2	9206855	9206857	CTT	-	Deletion	.	2657.86	1|1	1|1	0|1	0|1	0|16	0|18	12|5	10|14	-	-	-	UTR3	LOC106437547(XM_013878451.2#NC_027759.2#9205606:c.*113_*115delCTT)	-	-	-	-	-	-	-	-	-	-	-
NC_027759.2	9206889	9206889	-	T	Insertion	.	1414.63	1|1	1|1	0|0	0|1	0|19	0|9	12|1	7|15	-	-	-	UTR3	LOC106437547(XM_013878451.2#NC_027759.2#9205606:c.*147_*148insT)	-	-	-	-	-	-	-	-	-	-	-
NC_027759.2	9206917	9206918	GT	-	Deletion	.	2262.68	1|1	1|1	0|0	0|1	1|19	0|12	8|0	5|13	-	-	-	UTR3	LOC106437547(XM_013878451.2#NC_027759.2#9205606:c.*175_*176delGT)	-	-	-	-	-	-	-	-	-	-	-
NC_027759.2	9207201	9207201	-	A	Insertion	.	647.85	1|1	1|1	0|1	0|1	0|8	0|2	8|5	6|9	-	-	-	downstream	LOC106437547	-	-	ADF12	PREDICTED: actin-depolymerizing factor 12-like [Brassica rapa]	-	-	-	-	GO:0043226//organelle;GO:0005622//intracellular;GO:0043228//non-membrane-bounded organelle;GO:0043227//membrane-bounded organelle;GO:0043231//intracellular membrane-bounded organelle;GO:0005623//cell;GO:0044464//cell part;GO:0043232//intracellular non-membrane-bounded organelle;GO:0015629//actin cytoskeleton;GO:0043229//intracellular organelle;GO:0044424//intracellular part;GO:0005576//extracellu…	-	GO:0030036//actin cytoskeleton organization;GO:0007015//actin filament organization;GO:1902589//single-organism organelle organization;GO:0044699//single-organism process;GO:0007010//cytoskeleton organization;GO:0043933//macromolecular complex subunit organization;GO:0008154//actin polymerization or depolymerization;GO:0016043//cellular component organization;GO:0044763//single-organism cellular …
NC_027759.2	9207226	9207251	ACAAGTCGGTAAATAAACAGAGTATA	-	Deletion	.	4206.33	0|1	.|.	0|1	0|1	2|5	.|.	12|3	9|7	-	-	-	downstream	LOC106437547	-	-	ADF12	PREDICTED: actin-depolymerizing factor 12-like [Brassica rapa]	-	-	-	-	GO:0043226//organelle;GO:0005622//intracellular;GO:0043228//non-membrane-bounded organelle;GO:0043227//membrane-bounded organelle;GO:0043231//intracellular membrane-bounded organelle;GO:0005623//cell;GO:0044464//cell part;GO:0043232//intracellular non-membrane-bounded organelle;GO:0015629//actin cytoskeleton;GO:0043229//intracellular organelle;GO:0044424//intracellular part;GO:0005576//extracellu…	-	GO:0030036//actin cytoskeleton organization;GO:0007015//actin filament organization;GO:1902589//single-organism organelle organization;GO:0044699//single-organism process;GO:0007010//cytoskeleton organization;GO:0043933//macromolecular complex subunit organization;GO:0008154//actin polymerization or depolymerization;GO:0016043//cellular component organization;GO:0044763//single-organism cellular …
NC_027759.2	9207694	9207694	-	AAACGT	Insertion	.	1445.86	0|1	0|0	0|1	0|1	14|9	15|0	16|5	24|6	-	-	-	upstream;downstream	LOC106443371;LOC106437547	-	-	-	-	-	-	-	-	-	-	-
NC_027759.2	9207874	9207874	-	GTATGCC	Insertion	.	2080.86	0|1	0|0	0|1	0|1	10|14	13|0	17|7	18|4	-	-	-	upstream;downstream	LOC106443371;LOC106437547	-	-	-	-	-	-	-	-	-	-	-
NC_027759.2	9208246	9208246	A	-	Deletion	.	1069.48	1|1	1|1	0|1	0|1	1|11	0|6	6|5	5|5	-	-	-	upstream	LOC106443371	-	-	CYP96A15	PREDICTED: alkane hydroxylase MAH1-like [Brassica napus]	Metabolism	Metabolism of terpenoids and polyketides;Biosynthesis of other secondary metabolites	ko00945//Stilbenoid, diarylheptanoid and gingerol biosynthesis;ko00903//Limonene and pinene degradation	K00517	-	GO:0016491//oxidoreductase activity;GO:0097159//organic cyclic compound binding;GO:0046914//transition metal ion binding;GO:0043167//ion binding;GO:0046872//metal ion binding;GO:1901363//heterocyclic compound binding;GO:0005488//binding;GO:0003824//catalytic activity;GO:0043169//cation binding;GO:0046906//tetrapyrrole binding	GO:0044710//single-organism metabolic process;GO:0044699//single-organism process;GO:0008152//metabolic process
NC_027759.2	9211146	9211146	-	AAA	Insertion	.	579.86	0|1	0|0	0|1	0|1	10|4	34|0	15|3	12|7	-	-	-	UTR3	LOC106437544(XM_013878449.2#NC_027759.2#9211023:c.*12_*13insTTT,XM_022714990.1#NC_027759.2#9211023:c.*12_*13insTTT)	-	-	-	-	-	-	-	-	-	-	-
NC_027759.2	9211278	9211278	A	-	Deletion	.	454.86	0|1	0|0	0|1	0|1	19|9	48|0	20|6	22|4	-	-	-	intronic	LOC106437544	-	-	LTI65	PREDICTED: low-temperature-induced 65 kDa protein-like isoform X2 [Brassica napus]	-	-	-	-	GO:0005622//intracellular;GO:0044424//intracellular part;GO:0005623//cell;GO:0044464//cell part	-	GO:0009755//hormone-mediated signaling pathway;GO:0044707//single-multicellular organism process;GO:0050896//response to stimulus;GO:0044699//single-organism process;GO:0032870//cellular response to hormone stimulus;GO:0050794//regulation of cellular process;GO:0023052//signaling;GO:0044767//single-organism developmental process;GO:0032502//developmental process;GO:0048513//animal organ developme…
NC_027759.2	9211398	9211398	G	A	SNP	.	2013.92	1|1	0|0	0|1	0|1	0|31	44|0	12|9	15|17	0.5714	0.4688	-0.1026	exonic	LOC106437544	synonymous SNV	LOC106437544:XM_022714990.1#NC_027759.2#9211023:exon5:c.C1707T:p.G569G,LOC106437544:XM_013878449.2#NC_027759.2#9211023:exon5:c.C1665T:p.G555G,	LTI65	PREDICTED: low-temperature-induced 65 kDa protein-like isoform X2 [Brassica napus]	-	-	-	-	GO:0005622//intracellular;GO:0044424//intracellular part;GO:0005623//cell;GO:0044464//cell part	-	GO:0009755//hormone-mediated signaling pathway;GO:0044707//single-multicellular organism process;GO:0050896//response to stimulus;GO:0044699//single-organism process;GO:0032870//cellular response to hormone stimulus;GO:0050794//regulation of cellular process;GO:0023052//signaling;GO:0044767//single-organism developmental process;GO:0032502//developmental process;GO:0048513//animal organ developme…
NC_027759.2	9211443	9211445	TCC	-	Deletion	.	1510.28	1|1	0|0	0|1	0|1	1|15	41|0	9|4	8|13	-	-	-	exonic	LOC106437544	nonframeshift deletion	LOC106437544:XM_022714990.1#NC_027759.2#9211023:exon5:c.1660_1662del:p.554_554del,LOC106437544:XM_013878449.2#NC_027759.2#9211023:exon5:c.1618_1620del:p.540_540del,	LTI65	PREDICTED: low-temperature-induced 65 kDa protein-like isoform X2 [Brassica napus]	-	-	-	-	GO:0005622//intracellular;GO:0044424//intracellular part;GO:0005623//cell;GO:0044464//cell part	-	GO:0009755//hormone-mediated signaling pathway;GO:0044707//single-multicellular organism process;GO:0050896//response to stimulus;GO:0044699//single-organism process;GO:0032870//cellular response to hormone stimulus;GO:0050794//regulation of cellular process;GO:0023052//signaling;GO:0044767//single-organism developmental process;GO:0032502//developmental process;GO:0048513//animal organ developme…
NC_027759.2	9211458	9211458	T	G	SNP	.	1151.34	1|1	0|0	0|1	0|1	1|17	41|1	10|6	8|13	0.625	0.381	-0.244	exonic	LOC106437544	synonymous SNV	LOC106437544:XM_022714990.1#NC_027759.2#9211023:exon5:c.A1647C:p.V549V,LOC106437544:XM_013878449.2#NC_027759.2#9211023:exon5:c.A1605C:p.V535V,	LTI65	PREDICTED: low-temperature-induced 65 kDa protein-like isoform X2 [Brassica napus]	-	-	-	-	GO:0005622//intracellular;GO:0044424//intracellular part;GO:0005623//cell;GO:0044464//cell part	-	GO:0009755//hormone-mediated signaling pathway;GO:0044707//single-multicellular organism process;GO:0050896//response to stimulus;GO:0044699//single-organism process;GO:0032870//cellular response to hormone stimulus;GO:0050794//regulation of cellular process;GO:0023052//signaling;GO:0044767//single-organism developmental process;GO:0032502//developmental process;GO:0048513//animal organ developme…
NC_027759.2	9211611	9211611	G	C	SNP	.	1038.93	1|1	0|0	0|1	0|1	0|15	34|0	8|9	8|10	0.4706	0.4444	-0.0262	exonic	LOC106437544	synonymous SNV	LOC106437544:XM_022714990.1#NC_027759.2#9211023:exon5:c.C1494G:p.S498S,LOC106437544:XM_013878449.2#NC_027759.2#9211023:exon5:c.C1452G:p.S484S,	LTI65	PREDICTED: low-temperature-induced 65 kDa protein-like isoform X2 [Brassica napus]	-	-	-	-	GO:0005622//intracellular;GO:0044424//intracellular part;GO:0005623//cell;GO:0044464//cell part	-	GO:0009755//hormone-mediated signaling pathway;GO:0044707//single-multicellular organism process;GO:0050896//response to stimulus;GO:0044699//single-organism process;GO:0032870//cellular response to hormone stimulus;GO:0050794//regulation of cellular process;GO:0023052//signaling;GO:0044767//single-organism developmental process;GO:0032502//developmental process;GO:0048513//animal organ developme…
NC_027759.2	9211621	9211621	T	C	SNP	.	947.45	1|1	0|0	0|1	0|1	1|14	33|0	8|6	7|9	0.5714	0.4375	-0.1339	exonic	LOC106437544	nonsynonymous SNV	LOC106437544:XM_022714990.1#NC_027759.2#9211023:exon5:c.A1484G:p.K495R,LOC106437544:XM_013878449.2#NC_027759.2#9211023:exon5:c.A1442G:p.K481R,	LTI65	PREDICTED: low-temperature-induced 65 kDa protein-like isoform X2 [Brassica napus]	-	-	-	-	GO:0005622//intracellular;GO:0044424//intracellular part;GO:0005623//cell;GO:0044464//cell part	-	GO:0009755//hormone-mediated signaling pathway;GO:0044707//single-multicellular organism process;GO:0050896//response to stimulus;GO:0044699//single-organism process;GO:0032870//cellular response to hormone stimulus;GO:0050794//regulation of cellular process;GO:0023052//signaling;GO:0044767//single-organism developmental process;GO:0032502//developmental process;GO:0048513//animal organ developme…
NC_027759.2	9213319	9213319	C	G	SNP	.	851.99	1|1	0|0	0|0	0|1	0|17	29|1	7|1	5|6	0.875	0.4545	-0.4205	exonic	LOC106437544	nonsynonymous SNV	LOC106437544:XM_022714990.1#NC_027759.2#9211023:exon4:c.G928C:p.A310P,	LTI65	PREDICTED: low-temperature-induced 65 kDa protein-like isoform X2 [Brassica napus]	-	-	-	-	GO:0005622//intracellular;GO:0044424//intracellular part;GO:0005623//cell;GO:0044464//cell part	-	GO:0009755//hormone-mediated signaling pathway;GO:0044707//single-multicellular organism process;GO:0050896//response to stimulus;GO:0044699//single-organism process;GO:0032870//cellular response to hormone stimulus;GO:0050794//regulation of cellular process;GO:0023052//signaling;GO:0044767//single-organism developmental process;GO:0032502//developmental process;GO:0048513//animal organ developme…
NC_027759.2	9213347	9213347	T	C	SNP	.	1042.92	1|1	0|0	0|1	0|1	0|19	32|1	8|3	4|9	0.7273	0.3077	-0.4196	exonic	LOC106437544	synonymous SNV	LOC106437544:XM_022714990.1#NC_027759.2#9211023:exon4:c.A900G:p.K300K,LOC106437544:XM_013878449.2#NC_027759.2#9211023:exon4:c.A900G:p.K300K,	LTI65	PREDICTED: low-temperature-induced 65 kDa protein-like isoform X2 [Brassica napus]	-	-	-	-	GO:0005622//intracellular;GO:0044424//intracellular part;GO:0005623//cell;GO:0044464//cell part	-	GO:0009755//hormone-mediated signaling pathway;GO:0044707//single-multicellular organism process;GO:0050896//response to stimulus;GO:0044699//single-organism process;GO:0032870//cellular response to hormone stimulus;GO:0050794//regulation of cellular process;GO:0023052//signaling;GO:0044767//single-organism developmental process;GO:0032502//developmental process;GO:0048513//animal organ developme…
NC_027759.2	9213365	9213365	G	A	SNP	.	1104.92	1|1	0|0	0|1	0|1	0|19	34|1	9|3	4|11	0.75	0.2667	-0.4833	exonic	LOC106437544	synonymous SNV	LOC106437544:XM_022714990.1#NC_027759.2#9211023:exon4:c.C882T:p.S294S,LOC106437544:XM_013878449.2#NC_027759.2#9211023:exon4:c.C882T:p.S294S,	LTI65	PREDICTED: low-temperature-induced 65 kDa protein-like isoform X2 [Brassica napus]	-	-	-	-	GO:0005622//intracellular;GO:0044424//intracellular part;GO:0005623//cell;GO:0044464//cell part	-	GO:0009755//hormone-mediated signaling pathway;GO:0044707//single-multicellular organism process;GO:0050896//response to stimulus;GO:0044699//single-organism process;GO:0032870//cellular response to hormone stimulus;GO:0050794//regulation of cellular process;GO:0023052//signaling;GO:0044767//single-organism developmental process;GO:0032502//developmental process;GO:0048513//animal organ developme…
NC_027759.2	9214054	9214054	T	C	SNP	.	1360.92	1|1	0|0	0|1	0|1	0|19	28|0	16|11	7|11	0.5926	0.3889	-0.2037	exonic	LOC106437544	synonymous SNV	LOC106437544:XM_022714990.1#NC_027759.2#9211023:exon3:c.A357G:p.P119P,LOC106437544:XM_013878449.2#NC_027759.2#9211023:exon3:c.A357G:p.P119P,	LTI65	PREDICTED: low-temperature-induced 65 kDa protein-like isoform X2 [Brassica napus]	-	-	-	-	GO:0005622//intracellular;GO:0044424//intracellular part;GO:0005623//cell;GO:0044464//cell part	-	GO:0009755//hormone-mediated signaling pathway;GO:0044707//single-multicellular organism process;GO:0050896//response to stimulus;GO:0044699//single-organism process;GO:0032870//cellular response to hormone stimulus;GO:0050794//regulation of cellular process;GO:0023052//signaling;GO:0044767//single-organism developmental process;GO:0032502//developmental process;GO:0048513//animal organ developme…
NC_027759.2	9214200	9214205	TATGTG	-	Deletion	.	2560.87	1|1	1|1	0|1	0|1	0|9	0|10	10|4	3|7	-	-	-	intronic	LOC106437544	-	-	LTI65	PREDICTED: low-temperature-induced 65 kDa protein-like isoform X2 [Brassica napus]	-	-	-	-	GO:0005622//intracellular;GO:0044424//intracellular part;GO:0005623//cell;GO:0044464//cell part	-	GO:0009755//hormone-mediated signaling pathway;GO:0044707//single-multicellular organism process;GO:0050896//response to stimulus;GO:0044699//single-organism process;GO:0032870//cellular response to hormone stimulus;GO:0050794//regulation of cellular process;GO:0023052//signaling;GO:0044767//single-organism developmental process;GO:0032502//developmental process;GO:0048513//animal organ developme…
NC_027759.2	9214363	9214368	ACTTTA	-	Deletion	.	1740.38	1|1	1|1	0|1	0|1	0|3	0|10	11|5	8|4	-	-	-	exonic	LOC106437544	nonframeshift deletion	LOC106437544:XM_022714990.1#NC_027759.2#9211023:exon2:c.117_122del:p.39_41del,LOC106437544:XM_013878449.2#NC_027759.2#9211023:exon2:c.117_122del:p.39_41del,	LTI65	PREDICTED: low-temperature-induced 65 kDa protein-like isoform X2 [Brassica napus]	-	-	-	-	GO:0005622//intracellular;GO:0044424//intracellular part;GO:0005623//cell;GO:0044464//cell part	-	GO:0009755//hormone-mediated signaling pathway;GO:0044707//single-multicellular organism process;GO:0050896//response to stimulus;GO:0044699//single-organism process;GO:0032870//cellular response to hormone stimulus;GO:0050794//regulation of cellular process;GO:0023052//signaling;GO:0044767//single-organism developmental process;GO:0032502//developmental process;GO:0048513//animal organ developme…
NC_027759.2	9214396	9214398	TCT	-	Deletion	.	472.41	.|.	1|1	0|1	0|1	.|.	0|3	13|2	8|4	-	-	-	exonic	LOC106437544	nonframeshift deletion	LOC106437544:XM_022714990.1#NC_027759.2#9211023:exon2:c.87_89del:p.29_30del,LOC106437544:XM_013878449.2#NC_027759.2#9211023:exon2:c.87_89del:p.29_30del,	LTI65	PREDICTED: low-temperature-induced 65 kDa protein-like isoform X2 [Brassica napus]	-	-	-	-	GO:0005622//intracellular;GO:0044424//intracellular part;GO:0005623//cell;GO:0044464//cell part	-	GO:0009755//hormone-mediated signaling pathway;GO:0044707//single-multicellular organism process;GO:0050896//response to stimulus;GO:0044699//single-organism process;GO:0032870//cellular response to hormone stimulus;GO:0050794//regulation of cellular process;GO:0023052//signaling;GO:0044767//single-organism developmental process;GO:0032502//developmental process;GO:0048513//animal organ developme…
NC_027759.2	9214482	9214491	GTTATGTGTT	-	Deletion	.	1543.29	1|1	1|1	0|0	0|1	0|5	0|5	10|0	8|3	-	-	-	intronic	LOC106437544	-	-	LTI65	PREDICTED: low-temperature-induced 65 kDa protein-like isoform X2 [Brassica napus]	-	-	-	-	GO:0005622//intracellular;GO:0044424//intracellular part;GO:0005623//cell;GO:0044464//cell part	-	GO:0009755//hormone-mediated signaling pathway;GO:0044707//single-multicellular organism process;GO:0050896//response to stimulus;GO:0044699//single-organism process;GO:0032870//cellular response to hormone stimulus;GO:0050794//regulation of cellular process;GO:0023052//signaling;GO:0044767//single-organism developmental process;GO:0032502//developmental process;GO:0048513//animal organ developme…
NC_027759.2	9214879	9214879	-	A	Insertion	.	698.91	0|0	1|1	0|0	0|0	6|0	0|19	18|0	15|0	-	-	-	upstream	LOC106437544	-	-	LTI65	PREDICTED: low-temperature-induced 65 kDa protein-like isoform X2 [Brassica napus]	-	-	-	-	GO:0005622//intracellular;GO:0044424//intracellular part;GO:0005623//cell;GO:0044464//cell part	-	GO:0009755//hormone-mediated signaling pathway;GO:0044707//single-multicellular organism process;GO:0050896//response to stimulus;GO:0044699//single-organism process;GO:0032870//cellular response to hormone stimulus;GO:0050794//regulation of cellular process;GO:0023052//signaling;GO:0044767//single-organism developmental process;GO:0032502//developmental process;GO:0048513//animal organ developme…
NC_027759.2	9226188	9226188	-	A	Insertion	.	151.98	.|.	.|.	1|1	1|1	.|.	.|.	0|3	0|2	-	-	-	upstream	LOC106437542	-	-	TIF4A-1	PREDICTED: eukaryotic initiation factor 4A-1-like [Brassica napus]	Genetic Information Processing	Translation	ko03013//RNA transport	K03257	GO:0044464//cell part;GO:0043227//membrane-bounded organelle;GO:0043226//organelle;GO:0030312//external encapsulating structure;GO:0043231//intracellular membrane-bounded organelle;GO:0043229//intracellular organelle;GO:0043232//intracellular non-membrane-bounded organelle;GO:0030054//cell junction;GO:0044444//cytoplasmic part;GO:0071944//cell periphery;GO:0044424//intracellular part;GO:0005576//…	GO:0032549//ribonucleoside binding;GO:0016817//hydrolase activity, acting on acid anhydrides;GO:0042623//ATPase activity, coupled;GO:0016787//hydrolase activity;GO:0001882//nucleoside binding;GO:0008135//translation factor activity, RNA binding;GO:0017111//nucleoside-triphosphatase activity;GO:0003824//catalytic activity;GO:0097367//carbohydrate derivative binding;GO:0003723//RNA binding;GO:00360…	GO:0034645//cellular macromolecule biosynthetic process;GO:0043603//cellular amide metabolic process;GO:0034641//cellular nitrogen compound metabolic process;GO:0010467//gene expression;GO:0005996//monosaccharide metabolic process;GO:0043436//oxoacid metabolic process;GO:0006090//pyruvate metabolic process;GO:0006412//translation;GO:0043170//macromolecule metabolic process;GO:0006970//response to…
NC_027759.2	9226525	9226530	CTTTGT	-	Deletion	.	490.51	.|.	.|.	0|1	0|1	.|.	.|.	2|2	2|2	-	-	-	upstream	LOC106437542	-	-	TIF4A-1	PREDICTED: eukaryotic initiation factor 4A-1-like [Brassica napus]	Genetic Information Processing	Translation	ko03013//RNA transport	K03257	GO:0044464//cell part;GO:0043227//membrane-bounded organelle;GO:0043226//organelle;GO:0030312//external encapsulating structure;GO:0043231//intracellular membrane-bounded organelle;GO:0043229//intracellular organelle;GO:0043232//intracellular non-membrane-bounded organelle;GO:0030054//cell junction;GO:0044444//cytoplasmic part;GO:0071944//cell periphery;GO:0044424//intracellular part;GO:0005576//…	GO:0032549//ribonucleoside binding;GO:0016817//hydrolase activity, acting on acid anhydrides;GO:0042623//ATPase activity, coupled;GO:0016787//hydrolase activity;GO:0001882//nucleoside binding;GO:0008135//translation factor activity, RNA binding;GO:0017111//nucleoside-triphosphatase activity;GO:0003824//catalytic activity;GO:0097367//carbohydrate derivative binding;GO:0003723//RNA binding;GO:00360…	GO:0034645//cellular macromolecule biosynthetic process;GO:0043603//cellular amide metabolic process;GO:0034641//cellular nitrogen compound metabolic process;GO:0010467//gene expression;GO:0005996//monosaccharide metabolic process;GO:0043436//oxoacid metabolic process;GO:0006090//pyruvate metabolic process;GO:0006412//translation;GO:0043170//macromolecule metabolic process;GO:0006970//response to…
NC_027759.2	9226677	9226677	-	TATA	Insertion	.	319.57	.|.	.|.	0|0	1|1	.|.	.|.	9|0	1|5	-	-	-	upstream	LOC106437542	-	-	TIF4A-1	PREDICTED: eukaryotic initiation factor 4A-1-like [Brassica napus]	Genetic Information Processing	Translation	ko03013//RNA transport	K03257	GO:0044464//cell part;GO:0043227//membrane-bounded organelle;GO:0043226//organelle;GO:0030312//external encapsulating structure;GO:0043231//intracellular membrane-bounded organelle;GO:0043229//intracellular organelle;GO:0043232//intracellular non-membrane-bounded organelle;GO:0030054//cell junction;GO:0044444//cytoplasmic part;GO:0071944//cell periphery;GO:0044424//intracellular part;GO:0005576//…	GO:0032549//ribonucleoside binding;GO:0016817//hydrolase activity, acting on acid anhydrides;GO:0042623//ATPase activity, coupled;GO:0016787//hydrolase activity;GO:0001882//nucleoside binding;GO:0008135//translation factor activity, RNA binding;GO:0017111//nucleoside-triphosphatase activity;GO:0003824//catalytic activity;GO:0097367//carbohydrate derivative binding;GO:0003723//RNA binding;GO:00360…	GO:0034645//cellular macromolecule biosynthetic process;GO:0043603//cellular amide metabolic process;GO:0034641//cellular nitrogen compound metabolic process;GO:0010467//gene expression;GO:0005996//monosaccharide metabolic process;GO:0043436//oxoacid metabolic process;GO:0006090//pyruvate metabolic process;GO:0006412//translation;GO:0043170//macromolecule metabolic process;GO:0006970//response to…
NC_027759.2	9226793	9226793	C	-	Deletion	.	360.87	.|.	1|1	0|1	0|1	.|.	0|3	7|3	3|4	-	-	-	intronic	LOC106437542	-	-	TIF4A-1	PREDICTED: eukaryotic initiation factor 4A-1-like [Brassica napus]	Genetic Information Processing	Translation	ko03013//RNA transport	K03257	GO:0044464//cell part;GO:0043227//membrane-bounded organelle;GO:0043226//organelle;GO:0030312//external encapsulating structure;GO:0043231//intracellular membrane-bounded organelle;GO:0043229//intracellular organelle;GO:0043232//intracellular non-membrane-bounded organelle;GO:0030054//cell junction;GO:0044444//cytoplasmic part;GO:0071944//cell periphery;GO:0044424//intracellular part;GO:0005576//…	GO:0032549//ribonucleoside binding;GO:0016817//hydrolase activity, acting on acid anhydrides;GO:0042623//ATPase activity, coupled;GO:0016787//hydrolase activity;GO:0001882//nucleoside binding;GO:0008135//translation factor activity, RNA binding;GO:0017111//nucleoside-triphosphatase activity;GO:0003824//catalytic activity;GO:0097367//carbohydrate derivative binding;GO:0003723//RNA binding;GO:00360…	GO:0034645//cellular macromolecule biosynthetic process;GO:0043603//cellular amide metabolic process;GO:0034641//cellular nitrogen compound metabolic process;GO:0010467//gene expression;GO:0005996//monosaccharide metabolic process;GO:0043436//oxoacid metabolic process;GO:0006090//pyruvate metabolic process;GO:0006412//translation;GO:0043170//macromolecule metabolic process;GO:0006970//response to…
NC_027759.2	9227142	9227157	TCTTTTATAGGGTCCC	-	Deletion	.	5128.12	.|.	1|1	0|1	0|1	.|.	0|19	5|6	7|4	-	-	-	intronic	LOC106437542	-	-	TIF4A-1	PREDICTED: eukaryotic initiation factor 4A-1-like [Brassica napus]	Genetic Information Processing	Translation	ko03013//RNA transport	K03257	GO:0044464//cell part;GO:0043227//membrane-bounded organelle;GO:0043226//organelle;GO:0030312//external encapsulating structure;GO:0043231//intracellular membrane-bounded organelle;GO:0043229//intracellular organelle;GO:0043232//intracellular non-membrane-bounded organelle;GO:0030054//cell junction;GO:0044444//cytoplasmic part;GO:0071944//cell periphery;GO:0044424//intracellular part;GO:0005576//…	GO:0032549//ribonucleoside binding;GO:0016817//hydrolase activity, acting on acid anhydrides;GO:0042623//ATPase activity, coupled;GO:0016787//hydrolase activity;GO:0001882//nucleoside binding;GO:0008135//translation factor activity, RNA binding;GO:0017111//nucleoside-triphosphatase activity;GO:0003824//catalytic activity;GO:0097367//carbohydrate derivative binding;GO:0003723//RNA binding;GO:00360…	GO:0034645//cellular macromolecule biosynthetic process;GO:0043603//cellular amide metabolic process;GO:0034641//cellular nitrogen compound metabolic process;GO:0010467//gene expression;GO:0005996//monosaccharide metabolic process;GO:0043436//oxoacid metabolic process;GO:0006090//pyruvate metabolic process;GO:0006412//translation;GO:0043170//macromolecule metabolic process;GO:0006970//response to…
NC_027759.2	9227503	9227503	-	TTTGATG	Insertion	.	4205.12	.|.	1|1	0|1	0|1	.|.	0|37	15|3	8|10	-	-	-	intronic	LOC106437542	-	-	TIF4A-1	PREDICTED: eukaryotic initiation factor 4A-1-like [Brassica napus]	Genetic Information Processing	Translation	ko03013//RNA transport	K03257	GO:0044464//cell part;GO:0043227//membrane-bounded organelle;GO:0043226//organelle;GO:0030312//external encapsulating structure;GO:0043231//intracellular membrane-bounded organelle;GO:0043229//intracellular organelle;GO:0043232//intracellular non-membrane-bounded organelle;GO:0030054//cell junction;GO:0044444//cytoplasmic part;GO:0071944//cell periphery;GO:0044424//intracellular part;GO:0005576//…	GO:0032549//ribonucleoside binding;GO:0016817//hydrolase activity, acting on acid anhydrides;GO:0042623//ATPase activity, coupled;GO:0016787//hydrolase activity;GO:0001882//nucleoside binding;GO:0008135//translation factor activity, RNA binding;GO:0017111//nucleoside-triphosphatase activity;GO:0003824//catalytic activity;GO:0097367//carbohydrate derivative binding;GO:0003723//RNA binding;GO:00360…	GO:0034645//cellular macromolecule biosynthetic process;GO:0043603//cellular amide metabolic process;GO:0034641//cellular nitrogen compound metabolic process;GO:0010467//gene expression;GO:0005996//monosaccharide metabolic process;GO:0043436//oxoacid metabolic process;GO:0006090//pyruvate metabolic process;GO:0006412//translation;GO:0043170//macromolecule metabolic process;GO:0006970//response to…
NC_027759.2	9239081	9239086	TATATA	-	Deletion	.	2878.1	1|1	1|1	1|1	0|1	0|5	1|22	1|7	3|3	-	-	-	intergenic	LOC106441697(dist=4392),LOC106383861(dist=112902)	-	-	-	-	-	-	-	-	-	-	-
NC_027759.2	9241828	9241828	G	-	Deletion	.	386.86	0|0	0|0	0|1	0|1	31|0	71|0	40|7	27|9	-	-	-	intergenic	LOC106441697(dist=7139),LOC106383861(dist=110160)	-	-	-	-	-	-	-	-	-	-	-
NC_027759.2	9245732	9245745	TCCATTTCTTTTCA	-	Deletion	.	5700.9	0|1	0|1	0|1	0|1	12|7	10|7	7|10	7|15	-	-	-	intergenic	LOC106441697(dist=11043),LOC106383861(dist=106243)	-	-	-	-	-	-	-	-	-	-	-
NC_027759.2	9245840	9245853	TCCATTTCTTTTCA	-	Deletion	.	4260.9	0|1	0|1	0|1	0|1	2|6	8|8	3|6	6|6	-	-	-	intergenic	LOC106441697(dist=11151),LOC106383861(dist=106135)	-	-	-	-	-	-	-	-	-	-	-
NC_027759.2	9248922	9248922	C	A	SNP	.	1126.53	1|1	0|0	0|1	0|0	0|30	42|1	26|5	29|2	0.8387	0.9355	0.0968	intergenic	LOC106441697(dist=14233),LOC106383861(dist=103066)	-	-	-	-	-	-	-	-	-	-	-
NC_027759.2	9257624	9257624	T	A	SNP	.	1035.56	1|1	0|0	0|0	0|1	0|27	35|0	23|2	16|4	0.92	0.8	-0.12	intergenic	LOC106441697(dist=22935),LOC106383861(dist=94364)	-	-	-	-	-	-	-	-	-	-	-
NC_027759.2	9257776	9257776	T	-	Deletion	.	339.16	0|0	0|1	0|0	0|0	30|0	33|13	22|2	20|0	-	-	-	intergenic	LOC106441697(dist=23087),LOC106383861(dist=94212)	-	-	-	-	-	-	-	-	-	-	-
NC_027759.2	9261384	9261384	-	C	Insertion	.	566.86	0|0	0|1	0|1	0|0	28|0	39|14	23|8	38|2	-	-	-	intergenic	LOC106441697(dist=26695),LOC106383861(dist=90604)	-	-	-	-	-	-	-	-	-	-	-
NC_027759.2	9263295	9263296	CT	-	Deletion	.	1365.03	0|0	0|1	0|1	0|0	33|0	43|25	31|9	27|2	-	-	-	intergenic	LOC106441697(dist=28606),LOC106383861(dist=88692)	-	-	-	-	-	-	-	-	-	-	-
NC_027759.2	11400020	11400020	-	GGCTGC	Insertion	.	7432.84	0|0	1|1	1|1	1|1	28|0	0|48	0|19	2|22	-	-	-	exonic	LOC106443480	nonframeshift insertion	LOC106443480:XM_013885040.2#NC_027759.2#11398244:exon2:c.401_402insGCAGCC:p.P134delinsPQP,	WOX9	PREDICTED: WUSCHEL-related homeobox 9-like [Brassica napus]	-	-	-	-	-	-	-
NC_027759.2	11400085	11400085	A	G	SNP	.	2609.86	0|0	1|1	1|1	0|1	28|0	0|42	0|15	2|12	1	0.8571	-0.1429	exonic	LOC106443480	nonsynonymous SNV	LOC106443480:XM_013885040.2#NC_027759.2#11398244:exon2:c.T337C:p.Y113H,	WOX9	PREDICTED: WUSCHEL-related homeobox 9-like [Brassica napus]	-	-	-	-	-	-	-
NC_027759.2	11400389	11400390	AT	-	Deletion	.	1796.41	0|0	0|1	0|1	1|1	21|0	12|18	2|10	1|16	-	-	-	intronic	LOC106443480	-	-	WOX9	PREDICTED: WUSCHEL-related homeobox 9-like [Brassica napus]	-	-	-	-	-	-	-
NC_027759.2	11400957	11400958	AT	-	Deletion	.	515.95	0|0	.|.	1|1	1|1	8|0	.|.	0|5	0|6	-	-	-	upstream	LOC106443480	-	-	WOX9	PREDICTED: WUSCHEL-related homeobox 9-like [Brassica napus]	-	-	-	-	-	-	-
NC_027759.2	11401255	11401255	C	T	SNP	.	801.24	0|0	1|1	1|1	1|1	8|0	0|3	0|10	1|12	1	0.9231	-0.0769	upstream	LOC106443480	-	-	WOX9	PREDICTED: WUSCHEL-related homeobox 9-like [Brassica napus]	-	-	-	-	-	-	-
NC_027759.2	11401320	11401320	-	AAT	Insertion	.	927.69	0|0	.|.	1|1	1|1	6|0	.|.	0|7	1|9	-	-	-	upstream	LOC106443480	-	-	WOX9	PREDICTED: WUSCHEL-related homeobox 9-like [Brassica napus]	-	-	-	-	-	-	-
NC_027759.2	11401380	11401380	-	T	Insertion	.	260.02	0|0	.|.	1|1	1|1	6|0	.|.	0|4	0|5	-	-	-	upstream	LOC106443480	-	-	WOX9	PREDICTED: WUSCHEL-related homeobox 9-like [Brassica napus]	-	-	-	-	-	-	-
NC_027759.2	11401678	11401678	-	AAA	Insertion	.	1268.31	0|0	1|1	1|1	0|1	13|0	0|2	0|11	2|8	-	-	-	upstream	LOC106443480	-	-	WOX9	PREDICTED: WUSCHEL-related homeobox 9-like [Brassica napus]	-	-	-	-	-	-	-
NC_027759.2	11401858	11401858	-	A	Insertion	.	1215.95	0|0	1|1	1|1	0|1	20|0	0|6	0|21	3|6	-	-	-	intergenic	LOC106443480(dist=1007),LOC106443481(dist=15439)	-	-	-	-	-	-	-	-	-	-	-
NC_027759.2	11401872	11401872	-	ACCCC	Insertion	.	2008.95	0|0	1|1	1|1	0|1	19|0	0|6	0|16	2|5	-	-	-	intergenic	LOC106443480(dist=1021),LOC106443481(dist=15425)	-	-	-	-	-	-	-	-	-	-	-
NC_027759.2	11401889	11401889	T	A	SNP	.	1220.91	0|0	1|1	1|1	0|1	21|0	0|8	0|19	2|6	1	0.75	-0.25	intergenic	LOC106443480(dist=1038),LOC106443481(dist=15408)	-	-	-	-	-	-	-	-	-	-	-
NC_027759.2	11401892	11401895	TTAC	-	Deletion	.	2263.9	0|0	1|1	1|1	0|1	21|0	0|7	0|20	2|6	-	-	-	intergenic	LOC106443480(dist=1041),LOC106443481(dist=15402)	-	-	-	-	-	-	-	-	-	-	-
NC_027759.2	11401938	11401938	T	A	SNP	.	1344.91	0|0	1|1	1|1	0|1	24|0	0|8	0|20	2|8	1	0.8	-0.2	intergenic	LOC106443480(dist=1087),LOC106443481(dist=15359)	-	-	-	-	-	-	-	-	-	-	-
NC_027759.2	11402273	11402273	-	ATATTTTTTGTTGA	Insertion	.	6086.95	0|0	1|1	1|1	1|1	21|0	0|6	0|19	1|15	-	-	-	intergenic	LOC106443480(dist=1422),LOC106443481(dist=15024)	-	-	-	-	-	-	-	-	-	-	-
NC_027759.2	11402305	11402305	T	G	SNP	.	1720.53	0|0	1|1	1|1	1|1	21|0	0|11	0|20	1|16	1	0.9412	-0.0588	intergenic	LOC106443480(dist=1454),LOC106443481(dist=14992)	-	-	-	-	-	-	-	-	-	-	-
NC_027759.2	11402391	11402391	G	A	SNP	.	2034.21	0|0	1|1	1|1	1|1	17|0	0|18	0|20	1|17	1	0.9444	-0.0556	intergenic	LOC106443480(dist=1540),LOC106443481(dist=14906)	-	-	-	-	-	-	-	-	-	-	-
NC_027759.2	11402523	11402554	TTTTTGATGATCGTTCCCATTAATAATGTACT	-	Deletion	.	8299.84	0|0	0|0	1|1	1|1	28|0	19|0	0|13	1|11	-	-	-	intergenic	LOC106443480(dist=1672),LOC106443481(dist=14743)	-	-	-	-	-	-	-	-	-	-	-
NC_027759.2	11402572	11402572	-	T	Insertion	.	1303.97	0|0	1|1	1|1	0|1	24|0	0|13	0|19	2|17	-	-	-	intergenic	LOC106443480(dist=1721),LOC106443481(dist=14725)	-	-	-	-	-	-	-	-	-	-	-
NC_027759.2	11402885	11402885	A	-	Deletion	.	2307.36	0|0	1|1	1|1	1|1	15|0	0|25	0|18	2|20	-	-	-	intergenic	LOC106443480(dist=2034),LOC106443481(dist=14412)	-	-	-	-	-	-	-	-	-	-	-
NC_027759.2	11403009	11403009	A	C	SNP	.	1913.88	0|0	1|1	1|1	0|1	14|0	0|22	0|18	2|14	1	0.875	-0.125	intergenic	LOC106443480(dist=2158),LOC106443481(dist=14288)	-	-	-	-	-	-	-	-	-	-	-
NC_027759.2	11403154	11403154	A	-	Deletion	.	648.38	0|0	1|1	1|1	1|1	7|0	0|4	0|9	0|7	-	-	-	intergenic	LOC106443480(dist=2303),LOC106443481(dist=14143)	-	-	-	-	-	-	-	-	-	-	-
NC_027759.2	11403379	11403379	-	T	Insertion	.	247.75	.|.	.|.	.|.	1|1	.|.	.|.	.|.	0|5	-	-	-	intergenic	LOC106443480(dist=2528),LOC106443481(dist=13918)	-	-	-	-	-	-	-	-	-	-	-
NC_027759.2	11403502	11403502	-	G	Insertion	.	237.83	.|.	.|.	.|.	1|1	.|.	.|.	.|.	0|4	-	-	-	intergenic	LOC106443480(dist=2651),LOC106443481(dist=13795)	-	-	-	-	-	-	-	-	-	-	-
NC_027759.2	11403915	11403915	-	ATCCATAATTTT	Insertion	.	2092.98	0|0	.|.	1|1	1|1	7|0	.|.	0|5	0|9	-	-	-	intergenic	LOC106443480(dist=3064),LOC106443481(dist=13382)	-	-	-	-	-	-	-	-	-	-	-
NC_027759.2	11404183	11404204	TTGACATCTGACACTTTTCAAG	-	Deletion	.	2699.41	0|0	.|.	1|1	1|1	14|0	.|.	0|5	0|6	-	-	-	intergenic	LOC106443480(dist=3332),LOC106443481(dist=13093)	-	-	-	-	-	-	-	-	-	-	-
NC_027759.2	11404320	11404320	C	A	SNP	.	870.43	0|0	1|1	1|1	1|1	13|0	0|3	0|14	1|10	1	0.9091	-0.0909	intergenic	LOC106443480(dist=3469),LOC106443481(dist=12977)	-	-	-	-	-	-	-	-	-	-	-
NC_027759.2	11404380	11404380	A	-	Deletion	.	633.79	0|0	.|.	1|1	1|1	9|0	.|.	0|16	0|8	-	-	-	intergenic	LOC106443480(dist=3529),LOC106443481(dist=12917)	-	-	-	-	-	-	-	-	-	-	-
NC_027759.2	11404544	11404544	C	T	SNP	.	1497.94	0|0	1|1	1|1	1|1	15|0	0|7	0|12	1|21	1	0.9545	-0.0455	intergenic	LOC106443480(dist=3693),LOC106443481(dist=12753)	-	-	-	-	-	-	-	-	-	-	-
NC_027759.2	11404691	11404691	-	T	Insertion	.	1261.03	0|0	1|1	1|1	1|1	16|0	0|5	0|13	1|18	-	-	-	intergenic	LOC106443480(dist=3840),LOC106443481(dist=12606)	-	-	-	-	-	-	-	-	-	-	-
NC_027759.2	11404703	11404703	T	C	SNP	.	1444.18	0|0	1|1	1|1	1|1	17|0	0|8	0|13	2|18	1	0.9	-0.1	intergenic	LOC106443480(dist=3852),LOC106443481(dist=12594)	-	-	-	-	-	-	-	-	-	-	-
NC_027759.2	11404724	11404724	T	C	SNP	.	1352.9	0|0	1|1	1|1	0|1	15|0	0|10	0|11	3|16	1	0.8421	-0.1579	intergenic	LOC106443480(dist=3873),LOC106443481(dist=12573)	-	-	-	-	-	-	-	-	-	-	-
NC_027759.2	11404747	11404747	G	T	SNP	.	1092.92	0|0	1|1	1|1	0|1	16|0	0|10	0|8	3|12	1	0.8	-0.2	intergenic	LOC106443480(dist=3896),LOC106443481(dist=12550)	-	-	-	-	-	-	-	-	-	-	-
NC_027759.2	11404929	11404929	A	G	SNP	.	1743.01	0|0	1|1	1|1	1|1	20|0	0|18	0|15	1|13	1	0.9286	-0.0714	intergenic	LOC106443480(dist=4078),LOC106443481(dist=12368)	-	-	-	-	-	-	-	-	-	-	-
NC_027759.2	11404932	11404932	T	C	SNP	.	1753.88	0|0	1|1	1|1	0|1	20|0	0|20	0|16	2|12	1	0.8571	-0.1429	intergenic	LOC106443480(dist=4081),LOC106443481(dist=12365)	-	-	-	-	-	-	-	-	-	-	-
NC_027759.2	11404976	11404976	A	G	SNP	.	2371.93	0|0	1|1	1|1	1|1	24|0	0|26	0|20	2|19	1	0.9048	-0.0952	intergenic	LOC106443480(dist=4125),LOC106443481(dist=12321)	-	-	-	-	-	-	-	-	-	-	-
NC_027759.2	11404979	11404979	A	G	SNP	.	2413.97	0|0	1|1	1|1	1|1	24|0	0|26	0|20	2|19	1	0.9048	-0.0952	intergenic	LOC106443480(dist=4128),LOC106443481(dist=12318)	-	-	-	-	-	-	-	-	-	-	-
NC_027759.2	11405013	11405013	T	C	SNP	.	3329.52	0|0	1|1	1|1	1|1	25|0	0|35	0|31	2|23	1	0.92	-0.08	intergenic	LOC106443480(dist=4162),LOC106443481(dist=12284)	-	-	-	-	-	-	-	-	-	-	-
NC_027759.2	11405032	11405032	C	A	SNP	.	3565.01	0|0	1|1	1|1	1|1	24|0	0|39	0|30	2|24	1	0.9231	-0.0769	intergenic	LOC106443480(dist=4181),LOC106443481(dist=12265)	-	-	-	-	-	-	-	-	-	-	-
NC_027759.2	11405072	11405072	T	C	SNP	.	3034.21	0|0	1|1	1|1	1|1	23|0	0|36	0|26	1|16	1	0.9412	-0.0588	intergenic	LOC106443480(dist=4221),LOC106443481(dist=12225)	-	-	-	-	-	-	-	-	-	-	-
NC_027759.2	11405273	11405273	G	A	SNP	.	709.89	0|0	1|1	1|1	1|1	29|0	0|3	0|9	1|8	1	0.8889	-0.1111	intergenic	LOC106443480(dist=4422),LOC106443481(dist=12024)	-	-	-	-	-	-	-	-	-	-	-
NC_027759.2	11405364	11405364	-	CAATTC	Insertion	.	1115.04	0|0	.|.	1|1	1|1	22|0	.|.	0|5	0|6	-	-	-	intergenic	LOC106443480(dist=4513),LOC106443481(dist=11933)	-	-	-	-	-	-	-	-	-	-	-
NC_027759.2	11405870	11405870	A	C	SNP	.	1846.9	0|0	1|1	1|1	1|1	24|0	0|9	0|17	1|24	1	0.96	-0.04	intergenic	LOC106443480(dist=5019),LOC106443481(dist=11427)	-	-	-	-	-	-	-	-	-	-	-
NC_027759.2	11405951	11405951	G	T	SNP	.	2353.88	0|0	1|1	1|1	1|1	25|0	0|14	0|20	1|30	1	0.9677	-0.0323	intergenic	LOC106443480(dist=5100),LOC106443481(dist=11346)	-	-	-	-	-	-	-	-	-	-	-
NC_027759.2	11406006	11406006	T	A	SNP	.	1984.89	0|0	1|1	1|1	1|1	22|0	0|15	0|13	2|26	1	0.9286	-0.0714	intergenic	LOC106443480(dist=5155),LOC106443481(dist=11291)	-	-	-	-	-	-	-	-	-	-	-
NC_027759.2	11406671	11406671	C	-	Deletion	.	1752.97	0|0	.|.	1|1	1|1	22|0	.|.	0|23	1|19	-	-	-	intergenic	LOC106443480(dist=5820),LOC106443481(dist=10626)	-	-	-	-	-	-	-	-	-	-	-
NC_027759.2	11406919	11406919	-	T	Insertion	.	916.64	0|0	.|.	1|1	1|1	25|0	.|.	0|15	1|11	-	-	-	intergenic	LOC106443480(dist=6068),LOC106443481(dist=10378)	-	-	-	-	-	-	-	-	-	-	-
NC_027759.2	11407135	11407135	T	C	SNP	.	1519.89	0|0	1|1	1|1	0|1	27|0	0|19	0|11	3|9	1	0.75	-0.25	intergenic	LOC106443480(dist=6284),LOC106443481(dist=10162)	-	-	-	-	-	-	-	-	-	-	-
NC_027759.2	11407178	11407178	G	A	SNP	.	2103.89	0|0	1|1	1|1	0|1	29|0	0|21	0|18	2|15	1	0.8824	-0.1176	intergenic	LOC106443480(dist=6327),LOC106443481(dist=10119)	-	-	-	-	-	-	-	-	-	-	-
NC_027759.2	11407235	11407235	G	A	SNP	.	1303.9	0|0	1|1	1|1	0|1	32|0	0|10	0|14	3|12	1	0.8	-0.2	intergenic	LOC106443480(dist=6384),LOC106443481(dist=10062)	-	-	-	-	-	-	-	-	-	-	-
NC_027759.2	11407274	11407274	G	A	SNP	.	892.3	0|0	1|1	1|1	0|1	30|0	0|4	0|14	2|7	1	0.7778	-0.2222	intergenic	LOC106443480(dist=6423),LOC106443481(dist=10023)	-	-	-	-	-	-	-	-	-	-	-
NC_027759.2	11407387	11407387	A	G	SNP	.	1383.99	0|0	1|1	1|1	1|1	26|0	0|15	0|14	1|8	1	0.8889	-0.1111	intergenic	LOC106443480(dist=6536),LOC106443481(dist=9910)	-	-	-	-	-	-	-	-	-	-	-
NC_027759.2	11407413	11407413	C	T	SNP	.	1852.88	0|0	1|1	1|1	0|1	26|0	0|22	0|16	2|12	1	0.8571	-0.1429	intergenic	LOC106443480(dist=6562),LOC106443481(dist=9884)	-	-	-	-	-	-	-	-	-	-	-
NC_027759.2	11407414	11407414	A	G	SNP	.	1921.88	0|0	1|1	1|1	0|1	26|0	0|22	0|17	2|12	1	0.8571	-0.1429	intergenic	LOC106443480(dist=6563),LOC106443481(dist=9883)	-	-	-	-	-	-	-	-	-	-	-
NC_027759.2	11407459	11407459	-	CATC	Insertion	.	4050.85	0|0	1|1	1|1	1|1	25|0	0|25	0|23	1|13	-	-	-	intergenic	LOC106443480(dist=6608),LOC106443481(dist=9838)	-	-	-	-	-	-	-	-	-	-	-
NC_027759.2	11407587	11407587	A	-	Deletion	.	1266.06	0|0	1|1	1|1	0|1	24|0	0|5	0|15	3|14	-	-	-	intergenic	LOC106443480(dist=6736),LOC106443481(dist=9710)	-	-	-	-	-	-	-	-	-	-	-
NC_027759.2	11407773	11407773	-	ACATAATA	Insertion	.	1096.04	0|0	.|.	1|1	0|1	18|0	.|.	0|6	3|5	-	-	-	intergenic	LOC106443480(dist=6922),LOC106443481(dist=9524)	-	-	-	-	-	-	-	-	-	-	-
NC_027759.2	11407872	11407872	A	G	SNP	.	1382.94	0|0	1|1	1|1	0|1	29|0	0|7	0|17	4|15	1	0.7895	-0.2105	intergenic	LOC106443480(dist=7021),LOC106443481(dist=9425)	-	-	-	-	-	-	-	-	-	-	-
NC_027759.2	11408091	11408091	C	A	SNP	.	1766.94	0|0	1|1	1|1	0|1	33|0	0|7	0|21	3|21	1	0.875	-0.125	intergenic	LOC106443480(dist=7240),LOC106443481(dist=9206)	-	-	-	-	-	-	-	-	-	-	-
NC_027759.2	11408120	11408120	-	TAGGTAC	Insertion	.	4227.87	0|0	1|1	1|1	0|1	30|0	0|8	0|17	3|19	-	-	-	intergenic	LOC106443480(dist=7269),LOC106443481(dist=9177)	-	-	-	-	-	-	-	-	-	-	-
NC_027759.2	11408177	11408177	T	G	SNP	.	1616.89	0|0	1|1	1|1	0|1	34|0	0|10	0|18	3|18	1	0.8571	-0.1429	intergenic	LOC106443480(dist=7326),LOC106443481(dist=9120)	-	-	-	-	-	-	-	-	-	-	-
NC_027759.2	11408212	11408212	A	G	SNP	.	1532.91	0|0	1|1	1|1	0|1	26|0	0|8	0|20	3|12	1	0.8	-0.2	intergenic	LOC106443480(dist=7361),LOC106443481(dist=9085)	-	-	-	-	-	-	-	-	-	-	-
NC_027759.2	11408315	11408315	A	G	SNP	.	2102.88	0|0	1|1	1|1	0|1	24|0	0|13	0|26	3|19	1	0.8636	-0.1364	intergenic	LOC106443480(dist=7464),LOC106443481(dist=8982)	-	-	-	-	-	-	-	-	-	-	-
NC_027759.2	11408586	11408586	A	C	SNP	.	3415.88	0|0	1|1	1|1	1|1	17|0	1|31	0|36	1|24	1	0.96	-0.04	intergenic	LOC106443480(dist=7735),LOC106443481(dist=8711)	-	-	-	-	-	-	-	-	-	-	-
NC_027759.2	11408744	11408744	G	A	SNP	.	4366.88	0|0	1|1	1|1	1|1	24|0	0|52	0|38	1|26	1	0.963	-0.037	intergenic	LOC106443480(dist=7893),LOC106443481(dist=8553)	-	-	-	-	-	-	-	-	-	-	-
NC_027759.2	11408839	11408840	TG	-	Deletion	.	3951.03	0|0	1|1	1|1	1|1	23|0	0|38	0|22	1|18	-	-	-	intergenic	LOC106443480(dist=7988),LOC106443481(dist=8457)	-	-	-	-	-	-	-	-	-	-	-
NC_027759.2	11408841	11408841	T	A	SNP	.	3124.97	0|0	1|1	1|1	1|1	22|0	0|39	1|22	1|18	0.9565	0.9474	-0.0091	intergenic	LOC106443480(dist=7990),LOC106443481(dist=8456)	-	-	-	-	-	-	-	-	-	-	-
NC_027759.2	11408908	11408908	T	A	SNP	.	2718.91	0|0	1|1	1|1	1|1	27|0	0|37	0|18	1|18	1	0.9474	-0.0526	intergenic	LOC106443480(dist=8057),LOC106443481(dist=8389)	-	-	-	-	-	-	-	-	-	-	-
NC_027759.2	11408918	11408918	-	C	Insertion	.	2268.84	0|0	1|1	1|1	1|1	26|0	0|37	0|14	0|14	-	-	-	intergenic	LOC106443480(dist=8067),LOC106443481(dist=8379)	-	-	-	-	-	-	-	-	-	-	-
NC_027759.2	11408944	11408944	A	G	SNP	.	2938.89	0|0	1|1	1|1	1|1	33|0	0|38	0|19	1|22	1	0.9565	-0.0435	intergenic	LOC106443480(dist=8093),LOC106443481(dist=8353)	-	-	-	-	-	-	-	-	-	-	-
NC_027759.2	11409014	11409014	C	T	SNP	.	3013.93	0|0	1|1	1|1	1|1	32|0	0|39	0|21	1|21	1	0.9545	-0.0455	intergenic	LOC106443480(dist=8163),LOC106443481(dist=8283)	-	-	-	-	-	-	-	-	-	-	-
NC_027759.2	11409043	11409043	A	T	SNP	.	2899.05	0|0	1|1	1|1	1|1	30|0	0|34	0|25	1|18	1	0.9474	-0.0526	intergenic	LOC106443480(dist=8192),LOC106443481(dist=8254)	-	-	-	-	-	-	-	-	-	-	-
NC_027759.2	11409050	11409050	T	C	SNP	.	2764.52	0|0	1|1	1|1	1|1	31|0	0|33	0|25	1|17	1	0.9444	-0.0556	intergenic	LOC106443480(dist=8199),LOC106443481(dist=8247)	-	-	-	-	-	-	-	-	-	-	-
NC_027759.2	11409379	11409380	AT	-	Deletion	.	3421.84	0|0	1|1	1|1	1|1	20|0	0|30	0|17	0|21	-	-	-	intergenic	LOC106443480(dist=8528),LOC106443481(dist=7917)	-	-	-	-	-	-	-	-	-	-	-
NC_027759.2	11409649	11409649	G	A	SNP	.	3437.88	0|0	1|1	1|1	1|1	30|0	0|31	0|28	1|30	1	0.9677	-0.0323	intergenic	LOC106443480(dist=8798),LOC106443481(dist=7648)	-	-	-	-	-	-	-	-	-	-	-
NC_027759.2	11410043	11410043	G	T	SNP	.	1229.89	0|0	1|1	1|1	0|1	28|0	0|12	0|11	2|11	1	0.8462	-0.1538	intergenic	LOC106443480(dist=9192),LOC106443481(dist=7254)	-	-	-	-	-	-	-	-	-	-	-
NC_027759.2	11410051	11410051	T	C	SNP	.	1277.89	0|0	1|1	1|1	0|1	28|0	0|12	0|12	2|12	1	0.8571	-0.1429	intergenic	LOC106443480(dist=9200),LOC106443481(dist=7246)	-	-	-	-	-	-	-	-	-	-	-
NC_027759.2	11410122	11410122	-	A	Insertion	.	1555.86	0|0	1|1	1|1	1|1	16|0	0|19	0|16	1|18	-	-	-	intergenic	LOC106443480(dist=9271),LOC106443481(dist=7175)	-	-	-	-	-	-	-	-	-	-	-
NC_027759.2	11410134	11410134	T	C	SNP	.	2241.89	0|0	1|1	1|1	1|1	18|0	0|20	0|18	1|22	1	0.9565	-0.0435	intergenic	LOC106443480(dist=9283),LOC106443481(dist=7163)	-	-	-	-	-	-	-	-	-	-	-
NC_027759.2	11410146	11410146	C	T	SNP	.	2272.89	0|0	1|1	1|1	1|1	18|0	0|18	0|18	1|24	1	0.96	-0.04	intergenic	LOC106443480(dist=9295),LOC106443481(dist=7151)	-	-	-	-	-	-	-	-	-	-	-
NC_027759.2	11410153	11410153	G	C	SNP	.	2301.89	0|0	1|1	1|1	1|1	17|0	0|18	0|18	1|25	1	0.9615	-0.0385	intergenic	LOC106443480(dist=9302),LOC106443481(dist=7144)	-	-	-	-	-	-	-	-	-	-	-
NC_027759.2	11410224	11410224	G	A	SNP	.	2197.89	0|0	1|1	1|1	1|1	31|0	0|20	0|16	1|23	1	0.9583	-0.0417	intergenic	LOC106443480(dist=9373),LOC106443481(dist=7073)	-	-	-	-	-	-	-	-	-	-	-
NC_027759.2	11410230	11410230	T	A	SNP	.	2213.89	0|0	1|1	1|1	1|1	32|0	0|19	0|19	1|23	1	0.9583	-0.0417	intergenic	LOC106443480(dist=9379),LOC106443481(dist=7067)	-	-	-	-	-	-	-	-	-	-	-
NC_027759.2	11410260	11410260	C	A	SNP	.	1894.05	0|0	1|1	1|1	1|1	35|0	0|13	0|20	1|19	1	0.95	-0.05	intergenic	LOC106443480(dist=9409),LOC106443481(dist=7037)	-	-	-	-	-	-	-	-	-	-	-
NC_027759.2	11410295	11410295	T	G	SNP	.	1976.88	0|0	1|1	1|1	0|1	32|0	0|22	0|20	2|14	1	0.875	-0.125	intergenic	LOC106443480(dist=9444),LOC106443481(dist=7002)	-	-	-	-	-	-	-	-	-	-	-
NC_027759.2	11410386	11410386	A	-	Deletion	.	1184.93	0|0	0|1	1|1	0|1	24|0	4|16	0|8	6|10	-	-	-	intergenic	LOC106443480(dist=9535),LOC106443481(dist=6911)	-	-	-	-	-	-	-	-	-	-	-
NC_027759.2	11410963	11410963	A	G	SNP	.	2441.89	0|0	1|1	1|1	1|1	16|0	0|21	0|22	1|24	1	0.96	-0.04	intergenic	LOC106443480(dist=10112),LOC106443481(dist=6334)	-	-	-	-	-	-	-	-	-	-	-
NC_027759.2	11411098	11411098	-	A	Insertion	.	2542.88	0|0	1|1	1|1	1|1	26|0	0|21	0|25	1|19	-	-	-	intergenic	LOC106443480(dist=10247),LOC106443481(dist=6199)	-	-	-	-	-	-	-	-	-	-	-
NC_027759.2	11411130	11411130	T	A	SNP	.	3135.97	0|0	1|1	1|1	1|1	23|0	0|33	0|29	1|18	1	0.9474	-0.0526	intergenic	LOC106443480(dist=10279),LOC106443481(dist=6167)	-	-	-	-	-	-	-	-	-	-	-
NC_027759.2	11411399	11411403	GAATT	-	Deletion	.	3393.84	0|0	0|0	1|1	1|1	23|0	35|0	0|27	2|18	-	-	-	intergenic	LOC106443480(dist=10548),LOC106443481(dist=5894)	-	-	-	-	-	-	-	-	-	-	-
NC_027759.2	11411531	11411531	T	-	Deletion	.	1775.87	0|0	0|0	1|1	1|1	26|0	13|0	0|22	1|24	-	-	-	intergenic	LOC106443480(dist=10680),LOC106443481(dist=5766)	-	-	-	-	-	-	-	-	-	-	-
NC_027759.2	11411636	11411636	-	GCA	Insertion	.	2866.84	0|0	0|0	1|1	0|1	23|0	11|0	0|18	6|29	-	-	-	intergenic	LOC106443480(dist=10785),LOC106443481(dist=5661)	-	-	-	-	-	-	-	-	-	-	-
NC_027759.2	11411873	11411873	-	GTTTCTAA	Insertion	.	2595.87	0|0	0|0	1|1	0|1	12|0	8|0	0|13	3|12	-	-	-	intergenic	LOC106443480(dist=11022),LOC106443481(dist=5424)	-	-	-	-	-	-	-	-	-	-	-
NC_027759.2	11412832	11412832	-	A	Insertion	.	1267.86	0|0	0|0	0|1	0|1	27|0	29|0	4|20	8|17	-	-	-	intergenic	LOC106443480(dist=11981),LOC106443481(dist=4465)	-	-	-	-	-	-	-	-	-	-	-
NC_027759.2	11412857	11412857	-	A	Insertion	.	400.86	0|0	0|1	0|1	0|1	24|0	25|9	18|3	21|3	-	-	-	intergenic	LOC106443480(dist=12006),LOC106443481(dist=4440)	-	-	-	-	-	-	-	-	-	-	-
NC_027759.2	11413235	11413274	GTCCTAATGAGAACTACTAGTAATGAGCCCTACCAACAAA	-	Deletion	.	3746.09	0|0	1|1	.|.	.|.	27|0	0|10	.|.	.|.	-	-	-	intergenic	LOC106443480(dist=12384),LOC106443481(dist=4023)	-	-	-	-	-	-	-	-	-	-	-
NC_027759.2	11413622	11413626	TGCCT	-	Deletion	.	3465.84	0|0	1|1	0|0	0|0	28|0	0|46	14|0	19|0	-	-	-	intergenic	LOC106443480(dist=12771),LOC106443481(dist=3671)	-	-	-	-	-	-	-	-	-	-	-
NC_027759.2	11413659	11413659	A	G	SNP	.	2709.05	0|0	1|1	1|1	0|1	27|0	0|43	0|14	3|18	1	0.8571	-0.1429	intergenic	LOC106443480(dist=12808),LOC106443481(dist=3638)	-	-	-	-	-	-	-	-	-	-	-
NC_027759.2	11413723	11413725	GCA	-	Deletion	.	4154.48	0|0	1|1	1|1	1|1	24|0	0|38	0|14	1|17	-	-	-	intergenic	LOC106443480(dist=12872),LOC106443481(dist=3572)	-	-	-	-	-	-	-	-	-	-	-
NC_027759.2	11413739	11413739	-	A	Insertion	.	1266.85	0|0	1|1	1|1	0|1	30|0	0|34	0|15	2|16	-	-	-	intergenic	LOC106443480(dist=12888),LOC106443481(dist=3558)	-	-	-	-	-	-	-	-	-	-	-
NC_027759.2	11413743	11413743	G	A	SNP	.	2480.02	0|0	1|1	1|1	0|1	31|0	0|34	0|15	2|16	1	0.8889	-0.1111	intergenic	LOC106443480(dist=12892),LOC106443481(dist=3554)	-	-	-	-	-	-	-	-	-	-	-
NC_027759.2	11413824	11413824	T	-	Deletion	.	1092.61	0|0	1|1	1|1	0|0	20|0	0|31	0|3	5|0	-	-	-	intergenic	LOC106443480(dist=12973),LOC106443481(dist=3473)	-	-	-	-	-	-	-	-	-	-	-
NC_027759.2	11413831	11413831	G	-	Deletion	.	1859.84	0|0	0|0	1|1	0|1	22|0	31|0	0|26	3|21	-	-	-	intergenic	LOC106443480(dist=12980),LOC106443481(dist=3466)	-	-	-	-	-	-	-	-	-	-	-
NC_027759.2	11413841	11413841	T	A	SNP	.	2886.88	0|0	1|1	1|1	0|1	23|0	0|30	0|27	3|22	1	0.88	-0.12	intergenic	LOC106443480(dist=12990),LOC106443481(dist=3456)	-	-	-	-	-	-	-	-	-	-	-
NC_027759.2	11413849	11413849	T	G	SNP	.	2846.88	0|0	1|1	1|1	0|1	23|0	0|29	0|24	4|23	1	0.8519	-0.1481	intergenic	LOC106443480(dist=12998),LOC106443481(dist=3448)	-	-	-	-	-	-	-	-	-	-	-
NC_027759.2	11413910	11413910	A	G	SNP	.	3226.07	0|0	1|1	1|1	1|1	22|0	0|35	0|26	2|28	1	0.9333	-0.0667	intergenic	LOC106443480(dist=13059),LOC106443481(dist=3387)	-	-	-	-	-	-	-	-	-	-	-
NC_027759.2	11413951	11413959	ATTCGTTTG	-	Deletion	.	4058.84	0|0	0|0	1|1	1|1	22|0	28|0	0|17	1|17	-	-	-	intergenic	LOC106443480(dist=13100),LOC106443481(dist=3338)	-	-	-	-	-	-	-	-	-	-	-
NC_027759.2	11414739	11414739	A	-	Deletion	.	285.89	0|1	0|0	1|1	0|1	5|8	9|0	1|2	8|3	-	-	-	intergenic	LOC106443480(dist=13888),LOC106443481(dist=2558)	-	-	-	-	-	-	-	-	-	-	-
NC_027759.2	11414746	11414746	T	-	Deletion	.	720.9	0|1	0|1	0|1	0|1	11|7	7|2	3|2	6|13	-	-	-	intergenic	LOC106443480(dist=13895),LOC106443481(dist=2551)	-	-	-	-	-	-	-	-	-	-	-
NC_027759.2	11414813	11414813	-	A	Insertion	.	424.06	0|1	0|0	0|1	1|1	7|3	4|1	2|3	1|11	-	-	-	intergenic	LOC106443480(dist=13962),LOC106443481(dist=2484)	-	-	-	-	-	-	-	-	-	-	-
NC_027759.2	11414938	11414938	A	-	Deletion	.	277.86	0|1	0|0	0|1	0|1	12|5	12|0	10|3	17|4	-	-	-	intergenic	LOC106443480(dist=14087),LOC106443481(dist=2359)	-	-	-	-	-	-	-	-	-	-	-
NC_027759.2	11416116	11416119	TTTC	-	Deletion	.	542.76	0|0	0|0	1|1	1|1	24|0	4|0	0|5	1|3	-	-	-	intergenic	LOC106443480(dist=15265),LOC106443481(dist=1178)	-	-	-	-	-	-	-	-	-	-	-
NC_027759.2	11416599	11416626	AAAAAGCGCATAGTTTTTTTTTTGTCAC	-	Deletion	.	1703.95	0|0	.|.	1|1	0|1	14|0	.|.	0|7	2|4	-	-	-	upstream	LOC106443481	-	-	-	PREDICTED: protein SPEAR2 isoform X2 [Brassica rapa]	-	-	-	-	-	-	-
NC_027759.2	11416730	11416730	-	A	Insertion	.	891.86	0|0	.|.	1|1	0|1	14|0	.|.	0|14	2|13	-	-	-	upstream	LOC106443481	-	-	-	PREDICTED: protein SPEAR2 isoform X2 [Brassica rapa]	-	-	-	-	-	-	-
NC_027759.2	11416761	11416761	-	TT	Insertion	.	1166.87	0|0	.|.	1|1	0|1	12|0	.|.	0|13	2|10	-	-	-	upstream	LOC106443481	-	-	-	PREDICTED: protein SPEAR2 isoform X2 [Brassica rapa]	-	-	-	-	-	-	-
NC_027759.2	11416924	11416924	-	T	Insertion	.	336.91	0|0	.|.	1|1	0|1	15|0	.|.	0|8	2|2	-	-	-	upstream	LOC106443481	-	-	-	PREDICTED: protein SPEAR2 isoform X2 [Brassica rapa]	-	-	-	-	-	-	-
NC_027759.2	11417655	11417657	TTC	-	Deletion	.	263.86	0|0	0|0	.|.	0|1	23|0	45|0	.|.	2|4	-	-	-	exonic	LOC106443481	nonframeshift deletion	LOC106443481:XM_013885042.2#NC_027759.2#11417296:exon1:c.189_191del:p.63_64del,	-	PREDICTED: protein SPEAR2 isoform X2 [Brassica rapa]	-	-	-	-	-	-	-
NC_027759.2	11417706	11417706	-	CCTCCC	Insertion	.	745.11	0|0	0|0	1|1	0|1	22|0	40|0	0|6	3|5	-	-	-	exonic	LOC106443481	nonframeshift insertion	LOC106443481:XM_013885042.2#NC_027759.2#11417296:exon1:c.240_241insCCTCCC:p.P80delinsPPP,	-	PREDICTED: protein SPEAR2 isoform X2 [Brassica rapa]	-	-	-	-	-	-	-
NC_027759.2	11417765	11417767	GGT	-	Deletion	.	584.11	0|0	0|0	1|1	0|1	26|0	47|0	0|6	2|5	-	-	-	exonic	LOC106443481	nonframeshift deletion	LOC106443481:XM_013885042.2#NC_027759.2#11417296:exon1:c.299_301del:p.100_101del,	-	PREDICTED: protein SPEAR2 isoform X2 [Brassica rapa]	-	-	-	-	-	-	-
NC_027759.2	11417979	11417979	-	T	Insertion	.	1265.9	0|0	1|1	1|1	0|1	20|0	0|38	0|8	4|8	-	-	-	intronic	LOC106443481	-	-	-	PREDICTED: protein SPEAR2 isoform X2 [Brassica rapa]	-	-	-	-	-	-	-
NC_027759.2	11417987	11417987	-	TA	Insertion	.	831.85	0|0	0|0	1|1	0|1	22|0	40|2	0|11	4|8	-	-	-	intronic	LOC106443481	-	-	-	PREDICTED: protein SPEAR2 isoform X2 [Brassica rapa]	-	-	-	-	-	-	-
NC_027759.2	11422486	11422486	T	G	SNP	.	2475.91	0|0	1|1	1|1	1|1	11|0	0|29	0|21	1|24	1	0.96	-0.04	upstream	LOC106443482	-	-	-	BnaA03g15700D [Brassica napus]	-	-	-	-	-	-	-
NC_027759.2	11422521	11422521	-	A	Insertion	.	405.02	0|0	1|1	0|1	0|0	15|1	0|29	12|2	21|0	-	-	-	upstream	LOC106443482	-	-	-	BnaA03g15700D [Brassica napus]	-	-	-	-	-	-	-
NC_027759.2	11422532	11422532	C	-	Deletion	.	2091.88	0|0	1|1	1|1	1|1	18|0	0|34	0|14	1|21	-	-	-	upstream	LOC106443482	-	-	-	BnaA03g15700D [Brassica napus]	-	-	-	-	-	-	-
NC_027759.2	11422668	11422668	-	A	Insertion	.	1549.3	0|0	1|1	1|1	0|1	19|0	0|20	0|20	2|17	-	-	-	upstream	LOC106443482	-	-	-	BnaA03g15700D [Brassica napus]	-	-	-	-	-	-	-
NC_027759.2	11423054	11423054	A	-	Deletion	.	1668.91	0|0	1|1	1|1	1|1	22|0	0|6	0|24	0|21	-	-	-	upstream;downstream	LOC106443482;LOC106437812	-	-	-	-	-	-	-	-	-	-	-
NC_027759.2	11423189	11423195	TCATAAG	-	Deletion	.	4918.84	0|0	1|1	1|1	1|1	21|0	0|15	0|24	1|13	-	-	-	downstream	LOC106437812	-	-	API5	PREDICTED: apoptosis inhibitor 5-like isoform X2 [Brassica napus]	-	-	-	-	GO:0030054//cell junction;GO:0005911//cell-cell junction;GO:0005737//cytoplasm;GO:0044424//intracellular part;GO:0005622//intracellular;GO:0044444//cytoplasmic part;GO:0005623//cell;GO:0044464//cell part	-	-
NC_027759.2	11423252	11423252	T	C	SNP	.	2558.05	0|0	1|1	1|1	1|1	21|0	0|21	0|30	1|18	1	0.9474	-0.0526	downstream	LOC106437812	-	-	API5	PREDICTED: apoptosis inhibitor 5-like isoform X2 [Brassica napus]	-	-	-	-	GO:0030054//cell junction;GO:0005911//cell-cell junction;GO:0005737//cytoplasm;GO:0044424//intracellular part;GO:0005622//intracellular;GO:0044444//cytoplasmic part;GO:0005623//cell;GO:0044464//cell part	-	-
NC_027759.2	11423748	11423748	T	G	SNP	.	2378.21	0|0	1|1	1|1	1|1	22|0	0|23	0|24	1|18	1	0.9474	-0.0526	downstream	LOC106437812	-	-	API5	PREDICTED: apoptosis inhibitor 5-like isoform X2 [Brassica napus]	-	-	-	-	GO:0030054//cell junction;GO:0005911//cell-cell junction;GO:0005737//cytoplasm;GO:0044424//intracellular part;GO:0005622//intracellular;GO:0044444//cytoplasmic part;GO:0005623//cell;GO:0044464//cell part	-	-
NC_027759.2	11423974	11423974	C	T	SNP	.	2969.97	0|0	1|1	1|1	1|1	22|0	0|38	0|20	1|20	1	0.9524	-0.0476	UTR3	LOC106437812(XM_013878799.2#NC_027759.2#11423958:c.*217G>A,XM_013878798.2#NC_027759.2#11423958:c.*217G>A)	-	-	-	-	-	-	-	-	-	-	-
NC_027759.2	11424312	11424312	C	G	SNP	.	2954.97	0|0	1|1	1|1	1|1	25|0	1|39	0|23	1|19	1	0.95	-0.05	exonic	LOC106437812	nonsynonymous SNV	LOC106437812:XM_013878799.2#NC_027759.2#11423958:exon16:c.G1535C:p.G512A,LOC106437812:XM_013878798.2#NC_027759.2#11423958:exon16:c.G1535C:p.G512A,	API5	PREDICTED: apoptosis inhibitor 5-like isoform X2 [Brassica napus]	-	-	-	-	GO:0030054//cell junction;GO:0005911//cell-cell junction;GO:0005737//cytoplasm;GO:0044424//intracellular part;GO:0005622//intracellular;GO:0044444//cytoplasmic part;GO:0005623//cell;GO:0044464//cell part	-	-
NC_027759.2	11425587	11425587	G	A	SNP	.	3111.01	0|0	1|1	1|1	1|1	20|0	0|25	0|32	2|27	1	0.931	-0.069	exonic	LOC106437812	nonsynonymous SNV	LOC106437812:XM_013878799.2#NC_027759.2#11423958:exon10:c.C970T:p.L324F,LOC106437812:XM_013878798.2#NC_027759.2#11423958:exon10:c.C970T:p.L324F,	API5	PREDICTED: apoptosis inhibitor 5-like isoform X2 [Brassica napus]	-	-	-	-	GO:0030054//cell junction;GO:0005911//cell-cell junction;GO:0005737//cytoplasm;GO:0044424//intracellular part;GO:0005622//intracellular;GO:0044444//cytoplasmic part;GO:0005623//cell;GO:0044464//cell part	-	-
NC_027759.2	11427847	11427847	-	G	Insertion	.	4481.31	1|1	1|1	1|1	1|1	0|17	1|43	1|17	1|31	-	-	-	intronic	LOC106437812	-	-	API5	PREDICTED: apoptosis inhibitor 5-like isoform X2 [Brassica napus]	-	-	-	-	GO:0030054//cell junction;GO:0005911//cell-cell junction;GO:0005737//cytoplasm;GO:0044424//intracellular part;GO:0005622//intracellular;GO:0044444//cytoplasmic part;GO:0005623//cell;GO:0044464//cell part	-	-
NC_027759.2	11427993	11427993	C	T	SNP	.	3340.88	0|0	1|1	1|1	0|1	21|0	0|45	0|20	3|25	1	0.8929	-0.1071	intronic	LOC106437812	-	-	API5	PREDICTED: apoptosis inhibitor 5-like isoform X2 [Brassica napus]	-	-	-	-	GO:0030054//cell junction;GO:0005911//cell-cell junction;GO:0005737//cytoplasm;GO:0044424//intracellular part;GO:0005622//intracellular;GO:0044444//cytoplasmic part;GO:0005623//cell;GO:0044464//cell part	-	-
NC_027759.2	11428276	11428291	ACGCGCATGGATAAAT	-	Deletion	.	13046.8	0|0	1|1	1|1	1|1	20|0	0|30	0|19	1|23	-	-	-	intronic	LOC106437812	-	-	API5	PREDICTED: apoptosis inhibitor 5-like isoform X2 [Brassica napus]	-	-	-	-	GO:0030054//cell junction;GO:0005911//cell-cell junction;GO:0005737//cytoplasm;GO:0044424//intracellular part;GO:0005622//intracellular;GO:0044444//cytoplasmic part;GO:0005623//cell;GO:0044464//cell part	-	-
NC_027759.2	11428519	11428519	G	A	SNP	.	2616.01	0|0	1|1	1|1	1|1	19|0	0|38	0|24	1|16	1	0.9412	-0.0588	exonic	LOC106437812	synonymous SNV	LOC106437812:XM_013878799.2#NC_027759.2#11423958:exon2:c.C213T:p.F71F,LOC106437812:XM_013878798.2#NC_027759.2#11423958:exon2:c.C213T:p.F71F,	API5	PREDICTED: apoptosis inhibitor 5-like isoform X2 [Brassica napus]	-	-	-	-	GO:0030054//cell junction;GO:0005911//cell-cell junction;GO:0005737//cytoplasm;GO:0044424//intracellular part;GO:0005622//intracellular;GO:0044444//cytoplasmic part;GO:0005623//cell;GO:0044464//cell part	-	-
NC_027759.2	11428522	11428522	G	A	SNP	.	2657.01	0|0	1|1	1|1	1|1	18|0	0|39	0|23	1|18	1	0.9474	-0.0526	exonic	LOC106437812	synonymous SNV	LOC106437812:XM_013878799.2#NC_027759.2#11423958:exon2:c.C210T:p.A70A,LOC106437812:XM_013878798.2#NC_027759.2#11423958:exon2:c.C210T:p.A70A,	API5	PREDICTED: apoptosis inhibitor 5-like isoform X2 [Brassica napus]	-	-	-	-	GO:0030054//cell junction;GO:0005911//cell-cell junction;GO:0005737//cytoplasm;GO:0044424//intracellular part;GO:0005622//intracellular;GO:0044444//cytoplasmic part;GO:0005623//cell;GO:0044464//cell part	-	-
NC_027759.2	11428588	11428588	C	G	SNP	.	2816.9	0|0	1|1	1|1	1|1	24|0	0|41	0|21	2|22	1	0.9167	-0.0833	exonic	LOC106437812	synonymous SNV	LOC106437812:XM_013878799.2#NC_027759.2#11423958:exon2:c.G144C:p.A48A,LOC106437812:XM_013878798.2#NC_027759.2#11423958:exon2:c.G144C:p.A48A,	API5	PREDICTED: apoptosis inhibitor 5-like isoform X2 [Brassica napus]	-	-	-	-	GO:0030054//cell junction;GO:0005911//cell-cell junction;GO:0005737//cytoplasm;GO:0044424//intracellular part;GO:0005622//intracellular;GO:0044444//cytoplasmic part;GO:0005623//cell;GO:0044464//cell part	-	-
NC_027759.2	11428630	11428630	A	G	SNP	.	2825.91	0|0	1|1	1|1	1|1	24|0	0|45	0|15	1|23	1	0.9583	-0.0417	exonic	LOC106437812	synonymous SNV	LOC106437812:XM_013878799.2#NC_027759.2#11423958:exon2:c.T102C:p.D34D,LOC106437812:XM_013878798.2#NC_027759.2#11423958:exon2:c.T102C:p.D34D,	API5	PREDICTED: apoptosis inhibitor 5-like isoform X2 [Brassica napus]	-	-	-	-	GO:0030054//cell junction;GO:0005911//cell-cell junction;GO:0005737//cytoplasm;GO:0044424//intracellular part;GO:0005622//intracellular;GO:0044444//cytoplasmic part;GO:0005623//cell;GO:0044464//cell part	-	-
NC_027759.2	11428645	11428645	-	A	Insertion	.	2795.85	0|0	1|1	1|1	1|1	20|0	0|44	0|12	1|21	-	-	-	intronic	LOC106437812	-	-	API5	PREDICTED: apoptosis inhibitor 5-like isoform X2 [Brassica napus]	-	-	-	-	GO:0030054//cell junction;GO:0005911//cell-cell junction;GO:0005737//cytoplasm;GO:0044424//intracellular part;GO:0005622//intracellular;GO:0044444//cytoplasmic part;GO:0005623//cell;GO:0044464//cell part	-	-
NC_027759.2	11428666	11428666	A	C	SNP	.	3268.97	0|0	1|1	1|1	1|1	23|0	0|48	0|18	1|20	1	0.9524	-0.0476	intronic	LOC106437812	-	-	API5	PREDICTED: apoptosis inhibitor 5-like isoform X2 [Brassica napus]	-	-	-	-	GO:0030054//cell junction;GO:0005911//cell-cell junction;GO:0005737//cytoplasm;GO:0044424//intracellular part;GO:0005622//intracellular;GO:0044444//cytoplasmic part;GO:0005623//cell;GO:0044464//cell part	-	-
NC_027759.2	11428705	11428705	-	A	Insertion	.	2264.88	0|0	1|1	1|1	1|1	23|0	0|38	0|17	1|21	-	-	-	intronic	LOC106437812	-	-	API5	PREDICTED: apoptosis inhibitor 5-like isoform X2 [Brassica napus]	-	-	-	-	GO:0030054//cell junction;GO:0005911//cell-cell junction;GO:0005737//cytoplasm;GO:0044424//intracellular part;GO:0005622//intracellular;GO:0044444//cytoplasmic part;GO:0005623//cell;GO:0044464//cell part	-	-
NC_027759.2	11428706	11428706	G	A	SNP	.	2905.05	0|0	1|1	1|1	1|1	24|0	0|40	0|18	2|21	1	0.913	-0.087	intronic	LOC106437812	-	-	API5	PREDICTED: apoptosis inhibitor 5-like isoform X2 [Brassica napus]	-	-	-	-	GO:0030054//cell junction;GO:0005911//cell-cell junction;GO:0005737//cytoplasm;GO:0044424//intracellular part;GO:0005622//intracellular;GO:0044444//cytoplasmic part;GO:0005623//cell;GO:0044464//cell part	-	-
NC_027759.2	11428820	11428820	G	C	SNP	.	2296.92	0|0	1|1	0|1	0|1	28|0	0|49	13|5	10|10	0.2778	0.5	0.2222	UTR5	LOC106437812(XM_013878799.2#NC_027759.2#11423958:c.-4C>G,XM_013878798.2#NC_027759.2#11423958:c.-4C>G)	-	-	-	-	-	-	-	-	-	-	-
NC_027759.2	11428824	11428829	GAAGCT	-	Deletion	.	4670.84	0|0	1|1	1|1	0|1	23|0	0|36	0|11	2|12	-	-	-	UTR5	LOC106437812(XM_013878799.2#NC_027759.2#11423958:c.-8_-13delAGCTTC,XM_013878798.2#NC_027759.2#11423958:c.-8_-13delAGCTTC)	-	-	-	-	-	-	-	-	-	-	-
NC_027759.2	11428874	11428874	T	A	SNP	.	2404.88	0|0	1|1	1|1	0|1	22|0	0|38	0|15	2|12	1	0.8571	-0.1429	UTR5	LOC106437812(XM_013878799.2#NC_027759.2#11423958:c.-58A>T,XM_013878798.2#NC_027759.2#11423958:c.-58A>T)	-	-	-	-	-	-	-	-	-	-	-
NC_027759.2	11428888	11428888	C	A	SNP	.	2324.88	0|0	1|1	1|1	0|1	23|0	0|34	0|16	2|12	1	0.8571	-0.1429	upstream	LOC106437812	-	-	API5	PREDICTED: apoptosis inhibitor 5-like isoform X2 [Brassica napus]	-	-	-	-	GO:0030054//cell junction;GO:0005911//cell-cell junction;GO:0005737//cytoplasm;GO:0044424//intracellular part;GO:0005622//intracellular;GO:0044444//cytoplasmic part;GO:0005623//cell;GO:0044464//cell part	-	-
NC_027759.2	11428900	11428900	A	G	SNP	.	1568.92	0|0	1|1	0|1	0|1	22|0	0|34	11|3	7|6	0.2143	0.4615	0.2472	upstream	LOC106437812	-	-	API5	PREDICTED: apoptosis inhibitor 5-like isoform X2 [Brassica napus]	-	-	-	-	GO:0030054//cell junction;GO:0005911//cell-cell junction;GO:0005737//cytoplasm;GO:0044424//intracellular part;GO:0005622//intracellular;GO:0044444//cytoplasmic part;GO:0005623//cell;GO:0044464//cell part	-	-
NC_027759.2	11428909	11428909	C	T	SNP	.	1347.92	0|0	1|1	0|1	0|1	21|0	0|30	10|3	6|5	0.2308	0.4545	0.2237	upstream	LOC106437812	-	-	API5	PREDICTED: apoptosis inhibitor 5-like isoform X2 [Brassica napus]	-	-	-	-	GO:0030054//cell junction;GO:0005911//cell-cell junction;GO:0005737//cytoplasm;GO:0044424//intracellular part;GO:0005622//intracellular;GO:0044444//cytoplasmic part;GO:0005623//cell;GO:0044464//cell part	-	-
NC_027759.2	11428994	11428994	A	-	Deletion	.	1695.7	0|0	1|1	1|1	1|1	15|0	0|24	0|6	1|12	-	-	-	upstream	LOC106437812	-	-	API5	PREDICTED: apoptosis inhibitor 5-like isoform X2 [Brassica napus]	-	-	-	-	GO:0030054//cell junction;GO:0005911//cell-cell junction;GO:0005737//cytoplasm;GO:0044424//intracellular part;GO:0005622//intracellular;GO:0044444//cytoplasmic part;GO:0005623//cell;GO:0044464//cell part	-	-
NC_027759.2	11429139	11429139	C	T	SNP	.	1353.88	0|0	1|1	1|1	0|1	19|0	0|17	0|13	2|6	1	0.75	-0.25	upstream	LOC106437812	-	-	API5	PREDICTED: apoptosis inhibitor 5-like isoform X2 [Brassica napus]	-	-	-	-	GO:0030054//cell junction;GO:0005911//cell-cell junction;GO:0005737//cytoplasm;GO:0044424//intracellular part;GO:0005622//intracellular;GO:0044444//cytoplasmic part;GO:0005623//cell;GO:0044464//cell part	-	-
NC_027759.2	11429173	11429173	T	A	SNP	.	720.93	0|0	1|1	0|1	0|1	20|0	0|11	9|6	4|3	0.4	0.4286	0.0286	upstream	LOC106437812	-	-	API5	PREDICTED: apoptosis inhibitor 5-like isoform X2 [Brassica napus]	-	-	-	-	GO:0030054//cell junction;GO:0005911//cell-cell junction;GO:0005737//cytoplasm;GO:0044424//intracellular part;GO:0005622//intracellular;GO:0044444//cytoplasmic part;GO:0005623//cell;GO:0044464//cell part	-	-
NC_027759.2	11429174	11429174	G	T	SNP	.	718.93	0|0	1|1	0|1	0|1	20|0	0|11	9|6	4|3	0.4	0.4286	0.0286	upstream	LOC106437812	-	-	API5	PREDICTED: apoptosis inhibitor 5-like isoform X2 [Brassica napus]	-	-	-	-	GO:0030054//cell junction;GO:0005911//cell-cell junction;GO:0005737//cytoplasm;GO:0044424//intracellular part;GO:0005622//intracellular;GO:0044444//cytoplasmic part;GO:0005623//cell;GO:0044464//cell part	-	-
NC_027759.2	11429279	11429279	T	C	SNP	.	478.22	0|0	1|1	0|1	1|1	13|0	0|5	12|3	0|7	0.2	1	0.8	upstream	LOC106437812	-	-	API5	PREDICTED: apoptosis inhibitor 5-like isoform X2 [Brassica napus]	-	-	-	-	GO:0030054//cell junction;GO:0005911//cell-cell junction;GO:0005737//cytoplasm;GO:0044424//intracellular part;GO:0005622//intracellular;GO:0044444//cytoplasmic part;GO:0005623//cell;GO:0044464//cell part	-	-
NC_027759.2	11429596	11429596	A	-	Deletion	.	682.06	0|0	1|1	0|1	0|1	10|0	0|6	11|6	3|8	-	-	-	upstream	LOC106437812	-	-	API5	PREDICTED: apoptosis inhibitor 5-like isoform X2 [Brassica napus]	-	-	-	-	GO:0030054//cell junction;GO:0005911//cell-cell junction;GO:0005737//cytoplasm;GO:0044424//intracellular part;GO:0005622//intracellular;GO:0044444//cytoplasmic part;GO:0005623//cell;GO:0044464//cell part	-	-
NC_027759.2	11429688	11429688	-	GTAGACCAAAAAAA	Insertion	.	4428.92	0|0	1|1	1|1	1|1	13|0	0|6	0|11	0|11	-	-	-	upstream	LOC106437812	-	-	API5	PREDICTED: apoptosis inhibitor 5-like isoform X2 [Brassica napus]	-	-	-	-	GO:0030054//cell junction;GO:0005911//cell-cell junction;GO:0005737//cytoplasm;GO:0044424//intracellular part;GO:0005622//intracellular;GO:0044444//cytoplasmic part;GO:0005623//cell;GO:0044464//cell part	-	-
NC_027759.2	11429701	11429701	-	G	Insertion	.	1138.93	0|0	1|1	1|1	1|1	11|0	0|6	0|11	0|11	-	-	-	upstream	LOC106437812	-	-	API5	PREDICTED: apoptosis inhibitor 5-like isoform X2 [Brassica napus]	-	-	-	-	GO:0030054//cell junction;GO:0005911//cell-cell junction;GO:0005737//cytoplasm;GO:0044424//intracellular part;GO:0005622//intracellular;GO:0044444//cytoplasmic part;GO:0005623//cell;GO:0044464//cell part	-	-
NC_027759.2	11429877	11429877	A	G	SNP	.	1163.93	0|0	1|1	0|1	0|1	11|0	0|19	15|4	2|10	0.2105	0.8333	0.6228	upstream	LOC106437812	-	-	API5	PREDICTED: apoptosis inhibitor 5-like isoform X2 [Brassica napus]	-	-	-	-	GO:0030054//cell junction;GO:0005911//cell-cell junction;GO:0005737//cytoplasm;GO:0044424//intracellular part;GO:0005622//intracellular;GO:0044444//cytoplasmic part;GO:0005623//cell;GO:0044464//cell part	-	-
NC_027759.2	11429884	11429925	CACTATCATGTAGTTTTTTTTTTTTTTGAAAAAAGGGCTTTT	-	Deletion	.	9245.01	0|0	1|1	1|1	0|1	7|0	0|10	0|8	2|3	-	-	-	upstream	LOC106437812	-	-	API5	PREDICTED: apoptosis inhibitor 5-like isoform X2 [Brassica napus]	-	-	-	-	GO:0030054//cell junction;GO:0005911//cell-cell junction;GO:0005737//cytoplasm;GO:0044424//intracellular part;GO:0005622//intracellular;GO:0044444//cytoplasmic part;GO:0005623//cell;GO:0044464//cell part	-	-
NC_027759.2	11430187	11430188	TA	-	Deletion	.	761.32	0|0	1|1	0|1	1|1	13|0	0|5	8|6	1|9	-	-	-	intergenic	LOC106437812(dist=1300),LOC106437813(dist=7732)	-	-	-	-	-	-	-	-	-	-	-
NC_027759.2	11430213	11430213	A	-	Deletion	.	794.05	0|0	1|1	0|1	0|1	13|0	0|6	7|6	2|12	-	-	-	intergenic	LOC106437812(dist=1326),LOC106437813(dist=7707)	-	-	-	-	-	-	-	-	-	-	-
NC_027759.2	11430214	11430214	T	G	SNP	.	660.1	0|0	1|1	0|1	0|1	12|0	0|6	8|6	2|12	0.4286	0.8571	0.4285	intergenic	LOC106437812(dist=1327),LOC106437813(dist=7706)	-	-	-	-	-	-	-	-	-	-	-
NC_027759.2	11430675	11430676	TT	-	Deletion	.	465.32	0|0	.|.	1|1	1|1	11|0	.|.	0|10	0|3	-	-	-	intergenic	LOC106437812(dist=1788),LOC106437813(dist=7244)	-	-	-	-	-	-	-	-	-	-	-
NC_027759.2	11430795	11430795	-	ACGTA	Insertion	.	1847.44	0|0	.|.	1|1	0|1	12|0	.|.	0|6	2|15	-	-	-	intergenic	LOC106437812(dist=1908),LOC106437813(dist=7125)	-	-	-	-	-	-	-	-	-	-	-
NC_027759.2	11431314	11431314	T	-	Deletion	.	138.87	1|1	.|.	.|.	.|.	0|5	.|.	.|.	.|.	-	-	-	intergenic	LOC106437812(dist=2427),LOC106437813(dist=6606)	-	-	-	-	-	-	-	-	-	-	-
NC_027759.2	11435442	11435442	T	-	Deletion	.	687.86	0|0	0|0	0|1	0|1	15|0	26|0	8|15	12|6	-	-	-	intergenic	LOC106437812(dist=6555),LOC106437813(dist=2478)	-	-	-	-	-	-	-	-	-	-	-
NC_027759.2	11436309	11436309	-	TA	Insertion	.	477.86	0|0	0|0	0|1	0|1	18|0	15|0	6|10	11|2	-	-	-	intergenic	LOC106437812(dist=7422),LOC106437813(dist=1611)	-	-	-	-	-	-	-	-	-	-	-
NC_027759.2	11436419	11436419	T	-	Deletion	.	407.87	0|0	0|0	0|1	0|1	10|0	21|0	6|12	5|3	-	-	-	intergenic	LOC106437812(dist=7532),LOC106437813(dist=1501)	-	-	-	-	-	-	-	-	-	-	-
NC_027759.2	11436579	11436579	T	-	Deletion	.	243.66	0|0	1|1	1|1	1|1	5|0	0|2	0|7	0|2	-	-	-	intergenic	LOC106437812(dist=7692),LOC106437813(dist=1341)	-	-	-	-	-	-	-	-	-	-	-
NC_027759.2	11436991	11436991	A	-	Deletion	.	178.02	0|0	.|.	0|1	0|1	9|0	.|.	6|2	5|5	-	-	-	downstream	LOC106437813	-	-	TBL37	PREDICTED: protein trichome birefringence-like 37 [Brassica napus]	-	-	-	-	GO:0016020//membrane;GO:0044425//membrane part;GO:0031224//intrinsic component of membrane	-	-
NC_027759.2	11437304	11437304	A	-	Deletion	.	433.43	0|0	.|.	1|1	1|1	4|0	.|.	0|7	0|6	-	-	-	downstream	LOC106437813	-	-	TBL37	PREDICTED: protein trichome birefringence-like 37 [Brassica napus]	-	-	-	-	GO:0016020//membrane;GO:0044425//membrane part;GO:0031224//intrinsic component of membrane	-	-
NC_027759.2	11437417	11437417	-	G	Insertion	.	315.14	0|0	.|.	1|1	0|1	4|0	.|.	1|7	5|2	-	-	-	downstream	LOC106437813	-	-	TBL37	PREDICTED: protein trichome birefringence-like 37 [Brassica napus]	-	-	-	-	GO:0016020//membrane;GO:0044425//membrane part;GO:0031224//intrinsic component of membrane	-	-
NC_027759.2	11437475	11437475	A	-	Deletion	.	170.76	0|0	.|.	1|1	0|0	3|0	.|.	1|6	4|0	-	-	-	downstream	LOC106437813	-	-	TBL37	PREDICTED: protein trichome birefringence-like 37 [Brassica napus]	-	-	-	-	GO:0016020//membrane;GO:0044425//membrane part;GO:0031224//intrinsic component of membrane	-	-
NC_027759.2	11437882	11437882	-	A	Insertion	.	1126.22	0|0	1|1	1|1	1|1	12|1	0|6	0|18	1|15	-	-	-	downstream	LOC106437813	-	-	TBL37	PREDICTED: protein trichome birefringence-like 37 [Brassica napus]	-	-	-	-	GO:0016020//membrane;GO:0044425//membrane part;GO:0031224//intrinsic component of membrane	-	-
NC_027759.2	11437933	11437933	G	T	SNP	.	1344.92	0|0	1|1	0|1	0|1	16|1	0|16	14|7	5|16	0.3333	0.7619	0.4286	UTR3	LOC106437813(XM_013878800.2#NC_027759.2#11437919:c.*219C>A)	-	-	-	-	-	-	-	-	-	-	-
NC_027759.2	11438012	11438012	-	A	Insertion	.	1034.88	0|0	1|1	0|1	0|1	17|0	0|20	13|8	9|14	-	-	-	UTR3	LOC106437813(XM_013878800.2#NC_027759.2#11437919:c.*139_*140insT)	-	-	-	-	-	-	-	-	-	-	-
NC_027759.2	11438017	11438017	T	A	SNP	.	1502.92	0|0	1|1	0|1	0|1	18|0	0|20	13|8	9|15	0.381	0.625	0.244	UTR3	LOC106437813(XM_013878800.2#NC_027759.2#11437919:c.*135A>T)	-	-	-	-	-	-	-	-	-	-	-
NC_027759.2	11438537	11438537	A	C	SNP	.	1277.97	0|0	1|1	0|1	0|1	8|0	0|23	5|5	4|8	0.5	0.6667	0.1667	intronic	LOC106437813	-	-	TBL37	PREDICTED: protein trichome birefringence-like 37 [Brassica napus]	-	-	-	-	GO:0016020//membrane;GO:0044425//membrane part;GO:0031224//intrinsic component of membrane	-	-
NC_027759.2	11438590	11438590	-	G	Insertion	.	1245.12	0|0	1|1	0|1	1|1	5|0	0|16	2|8	1|7	-	-	-	intronic	LOC106437813	-	-	TBL37	PREDICTED: protein trichome birefringence-like 37 [Brassica napus]	-	-	-	-	GO:0016020//membrane;GO:0044425//membrane part;GO:0031224//intrinsic component of membrane	-	-
NC_027759.2	11438625	11438625	-	A	Insertion	.	187.84	0|0	0|0	0|1	0|1	2|0	9|0	5|5	6|2	-	-	-	intronic	LOC106437813	-	-	TBL37	PREDICTED: protein trichome birefringence-like 37 [Brassica napus]	-	-	-	-	GO:0016020//membrane;GO:0044425//membrane part;GO:0031224//intrinsic component of membrane	-	-
NC_027759.2	11439045	11439045	A	G	SNP	.	587.98	0|0	1|1	0|1	0|1	10|0	0|11	7|3	5|8	0.3	0.6154	0.3154	intronic	LOC106437813	-	-	TBL37	PREDICTED: protein trichome birefringence-like 37 [Brassica napus]	-	-	-	-	GO:0016020//membrane;GO:0044425//membrane part;GO:0031224//intrinsic component of membrane	-	-
NC_027759.2	11439637	11439637	T	-	Deletion	.	777.9	0|0	1|1	0|1	0|1	11|0	0|10	7|8	4|9	-	-	-	intronic	LOC106437813	-	-	TBL37	PREDICTED: protein trichome birefringence-like 37 [Brassica napus]	-	-	-	-	GO:0016020//membrane;GO:0044425//membrane part;GO:0031224//intrinsic component of membrane	-	-
NC_027759.2	11439704	11439704	-	A	Insertion	.	933.6	0|0	1|1	1|1	1|1	10|0	0|6	0|12	1|9	-	-	-	intronic	LOC106437813	-	-	TBL37	PREDICTED: protein trichome birefringence-like 37 [Brassica napus]	-	-	-	-	GO:0016020//membrane;GO:0044425//membrane part;GO:0031224//intrinsic component of membrane	-	-
NC_027759.2	11439846	11439846	C	G	SNP	.	686.98	0|0	1|1	0|1	0|1	10|0	0|9	10|6	5|6	0.375	0.5455	0.1705	intronic	LOC106437813	-	-	TBL37	PREDICTED: protein trichome birefringence-like 37 [Brassica napus]	-	-	-	-	GO:0016020//membrane;GO:0044425//membrane part;GO:0031224//intrinsic component of membrane	-	-
NC_027759.2	11441028	11441028	G	C	SNP	.	3552.08	0|0	1|1	1|1	1|1	22|0	0|51	0|17	2|23	1	0.92	-0.08	exonic	LOC106437813	nonsynonymous SNV	LOC106437813:XM_013878800.2#NC_027759.2#11437919:exon1:c.C149G:p.A50G,	TBL37	PREDICTED: protein trichome birefringence-like 37 [Brassica napus]	-	-	-	-	GO:0016020//membrane;GO:0044425//membrane part;GO:0031224//intrinsic component of membrane	-	-
NC_027759.2	11441554	11441554	-	A	Insertion	.	305.32	0|0	.|.	0|1	0|1	15|0	.|.	6|3	3|11	-	-	-	upstream	LOC106437813	-	-	TBL37	PREDICTED: protein trichome birefringence-like 37 [Brassica napus]	-	-	-	-	GO:0016020//membrane;GO:0044425//membrane part;GO:0031224//intrinsic component of membrane	-	-
NC_027759.2	11441822	11441829	TTTTTTAA	-	Deletion	.	2239.64	0|0	1|1	1|1	0|1	13|0	0|3	0|14	2|16	-	-	-	upstream	LOC106437813	-	-	TBL37	PREDICTED: protein trichome birefringence-like 37 [Brassica napus]	-	-	-	-	GO:0016020//membrane;GO:0044425//membrane part;GO:0031224//intrinsic component of membrane	-	-
NC_027759.2	11441876	11441876	A	G	SNP	.	1180.94	0|0	1|1	1|1	0|1	18|0	0|7	0|14	2|12	1	0.8571	-0.1429	upstream	LOC106437813	-	-	TBL37	PREDICTED: protein trichome birefringence-like 37 [Brassica napus]	-	-	-	-	GO:0016020//membrane;GO:0044425//membrane part;GO:0031224//intrinsic component of membrane	-	-
NC_027759.2	11442425	11442425	G	-	Deletion	.	334.89	0|0	0|0	0|1	0|1	18|0	17|0	7|10	16|2	-	-	-	intergenic	LOC106437813(dist=1142),LOC106443483(dist=1913)	-	-	-	-	-	-	-	-	-	-	-
NC_027759.2	11442425	11442425	-	GGGT	Insertion	.	2371.88	0|0	1|1	0|1	0|1	18|0	0|17	10|7	5|13	-	-	-	intergenic	LOC106437813(dist=1142),LOC106443483(dist=1913)	-	-	-	-	-	-	-	-	-	-	-
NC_027759.2	11442569	11442569	T	-	Deletion	.	406.86	0|0	0|0	0|1	0|1	16|0	24|0	10|10	16|4	-	-	-	intergenic	LOC106437813(dist=1286),LOC106443483(dist=1769)	-	-	-	-	-	-	-	-	-	-	-
NC_027759.2	11442577	11442577	T	-	Deletion	.	1519.88	0|0	1|1	0|1	0|1	16|0	0|24	9|11	8|13	-	-	-	intergenic	LOC106437813(dist=1294),LOC106443483(dist=1761)	-	-	-	-	-	-	-	-	-	-	-
NC_027759.2	11442808	11442808	G	A	SNP	.	828.11	0|0	1|1	0|1	0|1	20|0	0|3	16|9	6|13	0.36	0.6842	0.3242	intergenic	LOC106437813(dist=1525),LOC106443483(dist=1530)	-	-	-	-	-	-	-	-	-	-	-
NC_027759.2	11442819	11442820	TA	-	Deletion	.	850.13	0|0	0|0	0|1	0|1	18|0	4|0	6|15	14|6	-	-	-	intergenic	LOC106437813(dist=1536),LOC106443483(dist=1518)	-	-	-	-	-	-	-	-	-	-	-
NC_027759.2	11442843	11442843	-	A	Insertion	.	647.13	0|0	0|0	0|1	0|1	22|0	4|0	8|15	13|5	-	-	-	intergenic	LOC106437813(dist=1560),LOC106443483(dist=1495)	-	-	-	-	-	-	-	-	-	-	-
NC_027759.2	11443152	11443153	GA	-	Deletion	.	669.9	0|0	0|0	0|1	0|1	17|0	7|0	8|9	11|6	-	-	-	intergenic	LOC106437813(dist=1869),LOC106443483(dist=1185)	-	-	-	-	-	-	-	-	-	-	-
NC_027759.2	11443335	11443338	ATCA	-	Deletion	.	471	0|0	0|0	0|1	0|1	25|0	5|0	9|6	13|2	-	-	-	intergenic	LOC106437813(dist=2052),LOC106443483(dist=1000)	-	-	-	-	-	-	-	-	-	-	-
NC_027759.2	11443635	11443635	G	C	SNP	.	1356.31	0|0	1|1	1|1	0|1	11|0	0|4	0|18	4|17	1	0.8095	-0.1905	upstream	LOC106443483	-	-	SBT3.3	PREDICTED: subtilisin-like protease SBT3.5 [Brassica napus]	-	-	-	-	-	-	-
NC_027759.2	11443652	11443652	G	A	SNP	.	1467.3	0|0	1|1	1|1	0|1	12|0	0|4	0|22	3|17	1	0.85	-0.15	upstream	LOC106443483	-	-	SBT3.3	PREDICTED: subtilisin-like protease SBT3.5 [Brassica napus]	-	-	-	-	-	-	-
NC_027759.2	11443899	11443902	CTAG	-	Deletion	.	977.55	0|0	1|1	1|1	1|1	11|0	0|3	0|5	0|7	-	-	-	upstream	LOC106443483	-	-	SBT3.3	PREDICTED: subtilisin-like protease SBT3.5 [Brassica napus]	-	-	-	-	-	-	-
NC_027759.2	11444518	11444518	-	TATATA	Insertion	.	2118.87	0|0	1|1	1|1	0|1	22|0	0|11	0|8	6|9	-	-	-	intronic	LOC106443483	-	-	SBT3.3	PREDICTED: subtilisin-like protease SBT3.5 [Brassica napus]	-	-	-	-	-	-	-
NC_027759.2	11444892	11444892	T	C	SNP	.	2633.92	0|0	1|1	0|1	0|1	19|0	0|51	11|7	7|11	0.3889	0.6111	0.2222	intronic	LOC106443483	-	-	SBT3.3	PREDICTED: subtilisin-like protease SBT3.5 [Brassica napus]	-	-	-	-	-	-	-
NC_027759.2	11444898	11444898	A	C	SNP	.	2465.92	0|0	1|1	0|1	0|1	20|0	0|49	10|7	7|11	0.4118	0.6111	0.1993	intronic	LOC106443483	-	-	SBT3.3	PREDICTED: subtilisin-like protease SBT3.5 [Brassica napus]	-	-	-	-	-	-	-
NC_027759.2	11445132	11445132	G	A	SNP	.	1002.92	0|0	1|1	0|1	0|1	24|0	0|24	15|4	9|6	0.2105	0.4	0.1895	exonic	LOC106443483	nonsynonymous SNV	LOC106443483:XM_013885044.1#NC_027759.2#11444337:exon4:c.G511A:p.V171I,	SBT3.3	PREDICTED: subtilisin-like protease SBT3.5 [Brassica napus]	-	-	-	-	-	-	-
NC_027759.2	11445138	11445138	G	A	SNP	.	758.32	0|0	1|1	0|1	0|1	25|0	2|20	20|3	10|5	0.1304	0.3333	0.2029	exonic	LOC106443483	nonsynonymous SNV	LOC106443483:XM_013885044.1#NC_027759.2#11444337:exon4:c.G517A:p.A173T,	SBT3.3	PREDICTED: subtilisin-like protease SBT3.5 [Brassica napus]	-	-	-	-	-	-	-
NC_027759.2	11445149	11445149	A	G	SNP	.	521.37	0|0	1|1	0|1	0|1	24|0	1|15	21|3	11|6	0.125	0.3529	0.2279	exonic	LOC106443483	synonymous SNV	LOC106443483:XM_013885044.1#NC_027759.2#11444337:exon4:c.A528G:p.K176K,	SBT3.3	PREDICTED: subtilisin-like protease SBT3.5 [Brassica napus]	-	-	-	-	-	-	-
NC_027759.2	11445154	11445154	G	A	SNP	.	657.92	0|0	1|1	0|1	0|1	23|0	0|17	20|3	10|7	0.1304	0.4118	0.2814	exonic	LOC106443483	nonsynonymous SNV	LOC106443483:XM_013885044.1#NC_027759.2#11444337:exon4:c.G533A:p.R178K,	SBT3.3	PREDICTED: subtilisin-like protease SBT3.5 [Brassica napus]	-	-	-	-	-	-	-
NC_027759.2	11445236	11445236	G	C	SNP	.	1974.9	0|0	1|1	1|1	0|1	28|0	0|13	0|27	3|18	1	0.8571	-0.1429	exonic	LOC106443483	synonymous SNV	LOC106443483:XM_013885044.1#NC_027759.2#11444337:exon4:c.G615C:p.L205L,	SBT3.3	PREDICTED: subtilisin-like protease SBT3.5 [Brassica napus]	-	-	-	-	-	-	-
NC_027759.2	11445293	11445293	A	G	SNP	.	2697.34	0|0	1|1	1|1	1|1	34|0	1|26	0|26	2|28	1	0.9333	-0.0667	exonic	LOC106443483	synonymous SNV	LOC106443483:XM_013885044.1#NC_027759.2#11444337:exon4:c.A672G:p.P224P,	SBT3.3	PREDICTED: subtilisin-like protease SBT3.5 [Brassica napus]	-	-	-	-	-	-	-
NC_027759.2	11445338	11445338	G	C	SNP	.	1983.92	0|0	1|1	0|1	0|1	31|0	1|25	9|14	8|21	0.6087	0.7241	0.1154	exonic	LOC106443483	synonymous SNV	LOC106443483:XM_013885044.1#NC_027759.2#11444337:exon4:c.G717C:p.A239A,	SBT3.3	PREDICTED: subtilisin-like protease SBT3.5 [Brassica napus]	-	-	-	-	-	-	-
NC_027759.2	11445870	11445870	-	TT	Insertion	.	202.88	1|1	.|.	1|1	.|.	1|2	.|.	0|3	.|.	-	-	-	intronic	LOC106443483	-	-	SBT3.3	PREDICTED: subtilisin-like protease SBT3.5 [Brassica napus]	-	-	-	-	-	-	-
NC_027759.2	11446220	11446220	T	C	SNP	.	1923.93	0|0	1|1	0|1	0|1	11|0	0|33	13|7	2|13	0.35	0.8667	0.5167	exonic	LOC106443483	nonsynonymous SNV	LOC106443483:XM_013885044.1#NC_027759.2#11444337:exon5:c.T1240C:p.F414L,	SBT3.3	PREDICTED: subtilisin-like protease SBT3.5 [Brassica napus]	-	-	-	-	-	-	-
NC_027759.2	11446507	11446507	C	G	SNP	.	1501.92	0|0	1|1	0|1	0|1	29|0	0|29	6|8	5|11	0.5714	0.6875	0.1161	exonic	LOC106443483	nonsynonymous SNV	LOC106443483:XM_013885044.1#NC_027759.2#11444337:exon6:c.C1445G:p.P482R,	SBT3.3	PREDICTED: subtilisin-like protease SBT3.5 [Brassica napus]	-	-	-	-	-	-	-
NC_027759.2	11446605	11446608	TATA	-	Deletion	.	976.86	0|0	0|1	0|1	0|1	36|0	33|4	12|8	13|6	-	-	-	intronic	LOC106443483	-	-	SBT3.3	PREDICTED: subtilisin-like protease SBT3.5 [Brassica napus]	-	-	-	-	-	-	-
NC_027759.2	11446617	11446617	-	CTTG	Insertion	.	3735.88	0|0	1|1	0|1	0|1	36|0	0|36	8|12	7|14	-	-	-	intronic	LOC106443483	-	-	SBT3.3	PREDICTED: subtilisin-like protease SBT3.5 [Brassica napus]	-	-	-	-	-	-	-
NC_027759.2	11446945	11446945	G	A	SNP	.	963.92	0|0	1|1	0|1	0|1	31|0	0|18	7|4	9|10	0.3636	0.5263	0.1627	intronic	LOC106443483	-	-	SBT3.3	PREDICTED: subtilisin-like protease SBT3.5 [Brassica napus]	-	-	-	-	-	-	-
NC_027759.2	11446949	11446949	T	C	SNP	.	944.92	0|0	1|1	0|1	0|1	31|0	0|19	7|4	9|9	0.3636	0.5	0.1364	intronic	LOC106443483	-	-	SBT3.3	PREDICTED: subtilisin-like protease SBT3.5 [Brassica napus]	-	-	-	-	-	-	-
NC_027759.2	11447264	11447264	T	G	SNP	.	1955.91	0|0	1|1	1|1	0|1	22|0	0|31	0|11	3|15	1	0.8333	-0.1667	exonic	LOC106443483	synonymous SNV	LOC106443483:XM_013885044.1#NC_027759.2#11444337:exon8:c.T2025G:p.V675V,	SBT3.3	PREDICTED: subtilisin-like protease SBT3.5 [Brassica napus]	-	-	-	-	-	-	-
NC_027759.2	11447429	11447429	C	A	SNP	.	1458.74	0|0	1|1	1|1	0|1	8|0	2|19	1|17	3|4	0.9444	0.5714	-0.373	exonic	LOC106443483	nonsynonymous SNV	LOC106443483:XM_013885044.1#NC_027759.2#11444337:exon8:c.C2190A:p.F730L,	SBT3.3	PREDICTED: subtilisin-like protease SBT3.5 [Brassica napus]	-	-	-	-	-	-	-
NC_027759.2	11447603	11447606	AAAA	-	Deletion	.	2070.18	0|0	1|1	1|1	1|1	8|0	0|15	0|12	1|12	-	-	-	downstream	LOC106443483	-	-	SBT3.3	PREDICTED: subtilisin-like protease SBT3.5 [Brassica napus]	-	-	-	-	-	-	-
NC_027759.2	11448037	11448037	-	TT	Insertion	.	1096.87	0|0	0|1	0|1	0|0	26|0	8|19	23|10	19|2	-	-	-	upstream;downstream	LOC106443484;LOC106443483	-	-	-	-	-	-	-	-	-	-	-
NC_027759.2	11448249	11448249	A	G	SNP	.	1352.97	0|0	1|1	1|1	0|1	17|0	0|10	1|21	2|9	0.9545	0.8182	-0.1363	upstream;downstream	LOC106443484;LOC106443483	-	-	-	-	-	-	-	-	-	-	-
NC_027759.2	11448253	11448253	G	A	SNP	.	1402.96	0|0	1|1	1|1	0|1	17|0	0|10	1|20	2|9	0.9524	0.8182	-0.1342	upstream;downstream	LOC106443484;LOC106443483	-	-	-	-	-	-	-	-	-	-	-
NC_027759.2	11448855	11448855	A	C	SNP	.	1516.94	0|0	1|1	1|1	1|1	10|0	0|9	0|16	2|19	1	0.9048	-0.0952	upstream	LOC106443484	-	-	-	BnaA03g15740D [Brassica napus]	-	-	-	-	-	-	-
NC_027759.2	11448877	11448877	C	T	SNP	.	1809.17	0|0	1|1	1|1	1|1	7|0	0|12	0|19	2|18	1	0.9	-0.1	upstream	LOC106443484	-	-	-	BnaA03g15740D [Brassica napus]	-	-	-	-	-	-	-
NC_027759.2	11448899	11448899	T	-	Deletion	.	2158.97	0|0	1|1	1|1	1|1	8|0	0|14	0|20	2|20	-	-	-	upstream	LOC106443484	-	-	-	BnaA03g15740D [Brassica napus]	-	-	-	-	-	-	-
NC_027759.2	11448902	11448902	C	T	SNP	.	2023.04	0|0	1|1	1|1	1|1	8|0	0|15	0|20	2|20	1	0.9091	-0.0909	upstream	LOC106443484	-	-	-	BnaA03g15740D [Brassica napus]	-	-	-	-	-	-	-
NC_027759.2	11448937	11448937	T	A	SNP	.	2442.1	0|0	1|1	1|1	1|1	10|0	0|18	1|25	2|24	0.9615	0.9231	-0.0384	upstream	LOC106443484	-	-	-	BnaA03g15740D [Brassica napus]	-	-	-	-	-	-	-
NC_027759.2	11449006	11449006	C	T	SNP	.	2646.67	0|0	1|1	1|1	1|1	14|0	0|15	0|29	3|27	1	0.9	-0.1	UTR5	LOC106443484(XM_013885045.2#NC_027759.2#11448982:c.-419C>T)	-	-	-	-	-	-	-	-	-	-	-
NC_027759.2	11449028	11449028	G	A	SNP	.	2401.68	0|0	1|1	1|1	1|1	12|0	0|15	0|25	3|27	1	0.9	-0.1	UTR5	LOC106443484(XM_013885045.2#NC_027759.2#11448982:c.-397G>A)	-	-	-	-	-	-	-	-	-	-	-
NC_027759.2	11449039	11449039	G	A	SNP	.	2642.86	0|0	1|1	1|1	1|1	14|0	0|18	0|24	3|28	1	0.9032	-0.0968	UTR5	LOC106443484(XM_013885045.2#NC_027759.2#11448982:c.-386G>A)	-	-	-	-	-	-	-	-	-	-	-
NC_027759.2	11449051	11449051	T	C	SNP	.	2313.3	0|0	1|1	1|1	0|1	17|0	1|16	0|23	3|25	1	0.8929	-0.1071	UTR5	LOC106443484(XM_013885045.2#NC_027759.2#11448982:c.-374T>C)	-	-	-	-	-	-	-	-	-	-	-
NC_027759.2	11449332	11449332	C	T	SNP	.	2074.22	0|0	1|1	1|1	0|1	21|0	0|21	0|16	3|23	1	0.8846	-0.1154	intronic	LOC106443484	-	-	-	BnaA03g15740D [Brassica napus]	-	-	-	-	-	-	-
NC_027759.2	11449363	11449363	T	-	Deletion	.	1425.85	0|0	1|1	1|1	0|1	22|0	0|12	0|11	3|16	-	-	-	intronic	LOC106443484	-	-	-	BnaA03g15740D [Brassica napus]	-	-	-	-	-	-	-
NC_027759.2	11449388	11449388	A	T	SNP	.	878.97	0|0	1|1	1|1	0|1	21|0	0|8	0|9	2|10	1	0.8333	-0.1667	UTR5	LOC106443484(XM_013885045.2#NC_027759.2#11448982:c.-37A>T)	-	-	-	-	-	-	-	-	-	-	-
NC_027759.2	11461031	11461031	A	-	Deletion	.	2009.84	0|0	1|1	1|1	1|1	15|0	0|14	0|27	0|20	-	-	-	upstream	LOC106437814	-	-	Supt5h	BnaA03g15750D [Brassica napus]	-	-	-	-	-	-	-
NC_027759.2	11461138	11461140	TAC	-	Deletion	.	843.86	0|0	0|1	0|1	0|1	14|0	13|9	18|6	18|5	-	-	-	upstream	LOC106437814	-	-	Supt5h	BnaA03g15750D [Brassica napus]	-	-	-	-	-	-	-
NC_027759.2	11461188	11461188	-	G	Insertion	.	499.86	0|0	0|1	0|1	0|1	13|0	14|9	13|5	19|5	-	-	-	upstream	LOC106437814	-	-	Supt5h	BnaA03g15750D [Brassica napus]	-	-	-	-	-	-	-
NC_027759.2	11461300	11461304	TTTTC	-	Deletion	.	1261.86	0|0	0|1	0|1	0|1	16|0	2|8	15|5	13|4	-	-	-	upstream	LOC106437814	-	-	Supt5h	BnaA03g15750D [Brassica napus]	-	-	-	-	-	-	-
NC_027759.2	11461659	11461659	A	-	Deletion	.	277.65	0|0	0|1	0|0	0|1	31|0	23|9	15|1	21|3	-	-	-	upstream	LOC106437814	-	-	Supt5h	BnaA03g15750D [Brassica napus]	-	-	-	-	-	-	-
NC_027759.2	11461921	11461921	T	C	SNP	.	3589.89	0|0	1|1	1|1	0|1	35|0	0|52	0|27	2|16	1	0.8889	-0.1111	exonic	LOC106437814	synonymous SNV	LOC106437814:XM_013878801.2#NC_027759.2#11461665:exon1:c.T90C:p.S30S,	Supt5h	BnaA03g15750D [Brassica napus]	-	-	-	-	-	-	-
NC_027759.2	11461959	11461961	TCC	-	Deletion	.	1291.86	0|0	0|1	0|1	0|1	38|0	49|17	27|5	20|4	-	-	-	exonic	LOC106437814	nonframeshift deletion	LOC106437814:XM_013878801.2#NC_027759.2#11461665:exon1:c.128_130del:p.43_44del,	Supt5h	BnaA03g15750D [Brassica napus]	-	-	-	-	-	-	-
NC_027759.2	11462289	11462291	GTC	-	Deletion	.	2415.86	0|0	0|1	0|1	0|1	26|0	41|34	23|11	16|5	-	-	-	exonic	LOC106437814	nonframeshift deletion	LOC106437814:XM_013878801.2#NC_027759.2#11461665:exon2:c.284_286del:p.95_96del,	Supt5h	BnaA03g15750D [Brassica napus]	-	-	-	-	-	-	-
NC_027759.2	11462398	11462398	-	GAC	Insertion	.	1367.86	0|0	0|1	0|1	0|1	27|0	43|22	24|6	14|3	-	-	-	exonic	LOC106437814	nonframeshift insertion	LOC106437814:XM_013878801.2#NC_027759.2#11461665:exon2:c.393_394insGAC:p.Y131delinsYD,	Supt5h	BnaA03g15750D [Brassica napus]	-	-	-	-	-	-	-
NC_027759.2	11462545	11462546	TA	-	Deletion	.	675.92	0|0	0|1	0|0	0|0	27|0	41|17	21|2	22|1	-	-	-	intronic	LOC106437814	-	-	Supt5h	BnaA03g15750D [Brassica napus]	-	-	-	-	-	-	-
NC_027759.2	11462910	11462910	C	G	SNP	.	3274.88	0|0	1|1	1|1	0|1	30|0	0|37	0|29	3|21	1	0.875	-0.125	exonic	LOC106437814	nonsynonymous SNV	LOC106437814:XM_013878801.2#NC_027759.2#11461665:exon4:c.C742G:p.L248V,	Supt5h	BnaA03g15750D [Brassica napus]	-	-	-	-	-	-	-
NC_027759.2	11463678	11463678	G	A	SNP	.	2609.9	0|0	1|1	1|1	1|1	34|0	0|31	0|23	2|19	1	0.9048	-0.0952	exonic	LOC106437814	nonsynonymous SNV	LOC106437814:XM_013878801.2#NC_027759.2#11461665:exon7:c.G1271A:p.R424K,	Supt5h	BnaA03g15750D [Brassica napus]	-	-	-	-	-	-	-
NC_027759.2	11463709	11463709	A	C	SNP	.	2470.9	0|0	1|1	1|1	1|1	30|0	0|31	0|19	2|19	1	0.9048	-0.0952	exonic	LOC106437814	synonymous SNV	LOC106437814:XM_013878801.2#NC_027759.2#11461665:exon7:c.A1302C:p.S434S,	Supt5h	BnaA03g15750D [Brassica napus]	-	-	-	-	-	-	-
NC_027759.2	11463984	11463984	-	GGGTAATGAACTACAT	Insertion	.	10225.8	0|0	1|1	1|1	0|1	17|0	0|29	0|12	2|16	-	-	-	intronic	LOC106437814	-	-	Supt5h	BnaA03g15750D [Brassica napus]	-	-	-	-	-	-	-
NC_027759.2	11464376	11464376	A	G	SNP	.	2567.08	0|0	1|1	1|1	1|1	20|0	0|34	0|12	2|25	1	0.9259	-0.0741	exonic	LOC106437814	synonymous SNV	LOC106437814:XM_013878801.2#NC_027759.2#11461665:exon11:c.A1656G:p.L552L,	Supt5h	BnaA03g15750D [Brassica napus]	-	-	-	-	-	-	-
NC_027759.2	11464409	11464409	G	A	SNP	.	2873.93	0|0	1|1	1|1	1|1	21|0	0|40	0|17	2|23	1	0.92	-0.08	exonic	LOC106437814	synonymous SNV	LOC106437814:XM_013878801.2#NC_027759.2#11461665:exon11:c.G1689A:p.K563K,	Supt5h	BnaA03g15750D [Brassica napus]	-	-	-	-	-	-	-
NC_027759.2	11464421	11464421	G	A	SNP	.	2938.89	0|0	1|1	1|1	1|1	22|0	0|38	0|18	2|26	1	0.9286	-0.0714	exonic	LOC106437814	synonymous SNV	LOC106437814:XM_013878801.2#NC_027759.2#11461665:exon11:c.G1701A:p.K567K,	Supt5h	BnaA03g15750D [Brassica napus]	-	-	-	-	-	-	-
NC_027759.2	11464460	11464460	T	G	SNP	.	2764.93	0|0	1|1	1|1	1|1	21|0	0|35	0|20	1|19	1	0.95	-0.05	exonic	LOC106437814	synonymous SNV	LOC106437814:XM_013878801.2#NC_027759.2#11461665:exon11:c.T1740G:p.V580V,	Supt5h	BnaA03g15750D [Brassica napus]	-	-	-	-	-	-	-
NC_027759.2	11465158	11465158	T	C	SNP	.	2981.97	0|0	1|1	1|1	1|1	21|0	0|48	0|13	2|19	1	0.9048	-0.0952	exonic	LOC106437814	nonsynonymous SNV	LOC106437814:XM_013878801.2#NC_027759.2#11461665:exon14:c.T2020C:p.S674P,	Supt5h	BnaA03g15750D [Brassica napus]	-	-	-	-	-	-	-
NC_027759.2	11465202	11465202	C	T	SNP	.	2798.92	0|0	1|1	1|1	0|1	28|0	0|52	0|13	2|15	1	0.8824	-0.1176	exonic	LOC106437814	synonymous SNV	LOC106437814:XM_013878801.2#NC_027759.2#11461665:exon14:c.C2064T:p.D688D,	Supt5h	BnaA03g15750D [Brassica napus]	-	-	-	-	-	-	-
NC_027759.2	11465772	11465772	C	T	SNP	.	1806.92	0|0	1|1	0|1	0|1	31|0	0|33	6|7	5|9	0.5385	0.6429	0.1044	exonic	LOC106437814	nonsynonymous SNV	LOC106437814:XM_013878801.2#NC_027759.2#11461665:exon16:c.C2456T:p.S819L,	Supt5h	BnaA03g15750D [Brassica napus]	-	-	-	-	-	-	-
NC_027759.2	11465820	11465820	G	-	Deletion	.	1589.88	0|0	1|1	0|1	0|1	27|0	0|30	7|4	5|8	-	-	-	intronic	LOC106437814	-	-	Supt5h	BnaA03g15750D [Brassica napus]	-	-	-	-	-	-	-
NC_027759.2	11465837	11465837	T	A	SNP	.	1535.92	0|0	1|1	0|1	0|1	31|0	0|30	5|5	4|7	0.5	0.6364	0.1364	intronic	LOC106437814	-	-	Supt5h	BnaA03g15750D [Brassica napus]	-	-	-	-	-	-	-
NC_027759.2	11465916	11465916	G	A	SNP	.	2003.89	0|0	1|1	1|1	0|1	27|0	0|34	0|10	3|7	1	0.7	-0.3	exonic	LOC106437814	synonymous SNV	LOC106437814:XM_013878801.2#NC_027759.2#11461665:exon17:c.G2517A:p.G839G,	Supt5h	BnaA03g15750D [Brassica napus]	-	-	-	-	-	-	-
NC_027759.2	11465946	11465946	T	C	SNP	.	1691.9	0|0	1|1	1|1	0|1	28|0	0|29	0|9	3|6	1	0.6667	-0.3333	exonic	LOC106437814	synonymous SNV	LOC106437814:XM_013878801.2#NC_027759.2#11461665:exon17:c.T2547C:p.Y849Y,	Supt5h	BnaA03g15750D [Brassica napus]	-	-	-	-	-	-	-
NC_027759.2	11465964	11465964	A	T	SNP	.	1471.91	0|0	1|1	1|1	0|1	27|0	0|25	0|8	3|5	1	0.625	-0.375	exonic	LOC106437814	synonymous SNV	LOC106437814:XM_013878801.2#NC_027759.2#11461665:exon17:c.A2565T:p.P855P,	Supt5h	BnaA03g15750D [Brassica napus]	-	-	-	-	-	-	-
NC_027759.2	11466004	11466007	ATTT	-	Deletion	.	1783.9	0|0	1|1	1|1	0|1	16|0	0|15	0|7	2|3	-	-	-	intronic	LOC106437814	-	-	Supt5h	BnaA03g15750D [Brassica napus]	-	-	-	-	-	-	-
NC_027759.2	11466197	11466197	-	ACTTGTA	Insertion	.	965.53	0|0	1|1	.|.	1|1	15|0	0|6	.|.	1|3	-	-	-	intronic	LOC106437814	-	-	Supt5h	BnaA03g15750D [Brassica napus]	-	-	-	-	-	-	-
NC_027759.2	11466241	11466269	AATCATATCTTGAAGCTTCCATTTCCATA	-	Deletion	.	5468.27	0|0	1|1	1|1	1|1	18|0	0|9	0|4	1|4	-	-	-	intronic	LOC106437814	-	-	Supt5h	BnaA03g15750D [Brassica napus]	-	-	-	-	-	-	-
NC_027759.2	11466290	11466290	-	A	Insertion	.	863.06	0|0	1|1	1|1	0|1	15|0	0|12	0|5	2|5	-	-	-	intronic	LOC106437814	-	-	Supt5h	BnaA03g15750D [Brassica napus]	-	-	-	-	-	-	-
NC_027759.2	11466358	11466358	C	-	Deletion	.	673.87	0|0	1|1	1|1	0|1	13|0	0|23	0|10	2|9	-	-	-	intronic	LOC106437814	-	-	Supt5h	BnaA03g15750D [Brassica napus]	-	-	-	-	-	-	-
NC_027759.2	11466559	11466559	-	C	Insertion	.	479.86	0|0	0|0	0|1	0|1	16|0	38|0	6|4	8|11	-	-	-	intronic	LOC106437814	-	-	Supt5h	BnaA03g15750D [Brassica napus]	-	-	-	-	-	-	-
NC_027759.2	11466580	11466580	G	-	Deletion	.	1823.88	0|0	1|1	0|1	0|1	17|0	0|36	3|7	15|5	-	-	-	intronic	LOC106437814	-	-	Supt5h	BnaA03g15750D [Brassica napus]	-	-	-	-	-	-	-
NC_027759.2	11466641	11466641	-	G	Insertion	.	2953.85	0|0	1|1	1|1	1|1	18|0	0|40	0|13	1|14	-	-	-	intronic	LOC106437814	-	-	Supt5h	BnaA03g15750D [Brassica napus]	-	-	-	-	-	-	-
NC_027759.2	11466656	11466656	C	T	SNP	.	2737.97	0|0	1|1	1|1	1|1	20|0	0|38	0|13	1|19	1	0.95	-0.05	intronic	LOC106437814	-	-	Supt5h	BnaA03g15750D [Brassica napus]	-	-	-	-	-	-	-
NC_027759.2	11467242	11467242	G	A	SNP	.	1826.52	0|0	1|1	1|1	0|1	17|0	0|16	0|21	2|16	1	0.8889	-0.1111	downstream	LOC106437814	-	-	Supt5h	BnaA03g15750D [Brassica napus]	-	-	-	-	-	-	-
NC_027759.2	11467600	11467600	C	-	Deletion	.	609.86	0|1	0|0	0|1	0|1	28|7	12|0	2|5	5|9	-	-	-	downstream	LOC106437814	-	-	Supt5h	BnaA03g15750D [Brassica napus]	-	-	-	-	-	-	-
NC_027759.2	11467691	11467691	T	-	Deletion	.	2964.1	0|1	1|1	1|1	1|1	22|10	0|33	0|15	2|20	-	-	-	downstream	LOC106437814	-	-	Supt5h	BnaA03g15750D [Brassica napus]	-	-	-	-	-	-	-
NC_027759.2	11469125	11469125	G	A	SNP	.	361.25	0|0	1|1	0|1	0|1	23|0	0|5	3|4	7|3	0.5714	0.3	-0.2714	upstream	LOC106437815	-	-	sec61a	SecY protein transport family protein [Arabidopsis thaliana]	Cellular Processes;Genetic Information Processing	Transport and catabolism;Folding, sorting and degradation	ko04141//Protein processing in endoplasmic reticulum;ko04145//Phagosome;ko03060//Protein export	K10956	GO:0044424//intracellular part;GO:0043229//intracellular organelle;GO:0044464//cell part;GO:0043231//intracellular membrane-bounded organelle;GO:0005622//intracellular;GO:0043226//organelle;GO:0043227//membrane-bounded organelle;GO:0005623//cell	GO:0005215//transporter activity;GO:0022884//macromolecule transmembrane transporter activity;GO:0022891//substrate-specific transmembrane transporter activity;GO:0022857//transmembrane transporter activity;GO:0022892//substrate-specific transporter activity;GO:0008565//protein transporter activity;GO:0008320//protein transmembrane transporter activity	GO:0006811//ion transport;GO:0044267//cellular protein metabolic process;GO:0015711//organic anion transport;GO:0071702//organic substance transport;GO:0044249//cellular biosynthetic process;GO:0006796//phosphate-containing compound metabolic process;GO:0009987//cellular process;GO:0009058//biosynthetic process;GO:0044237//cellular metabolic process;GO:0042157//lipoprotein metabolic process;GO:00…
NC_027759.2	11469334	11469334	A	-	Deletion	.	2828.87	0|0	1|1	1|1	1|1	26|0	0|33	0|18	2|19	-	-	-	upstream	LOC106437815	-	-	sec61a	SecY protein transport family protein [Arabidopsis thaliana]	Cellular Processes;Genetic Information Processing	Transport and catabolism;Folding, sorting and degradation	ko04141//Protein processing in endoplasmic reticulum;ko04145//Phagosome;ko03060//Protein export	K10956	GO:0044424//intracellular part;GO:0043229//intracellular organelle;GO:0044464//cell part;GO:0043231//intracellular membrane-bounded organelle;GO:0005622//intracellular;GO:0043226//organelle;GO:0043227//membrane-bounded organelle;GO:0005623//cell	GO:0005215//transporter activity;GO:0022884//macromolecule transmembrane transporter activity;GO:0022891//substrate-specific transmembrane transporter activity;GO:0022857//transmembrane transporter activity;GO:0022892//substrate-specific transporter activity;GO:0008565//protein transporter activity;GO:0008320//protein transmembrane transporter activity	GO:0006811//ion transport;GO:0044267//cellular protein metabolic process;GO:0015711//organic anion transport;GO:0071702//organic substance transport;GO:0044249//cellular biosynthetic process;GO:0006796//phosphate-containing compound metabolic process;GO:0009987//cellular process;GO:0009058//biosynthetic process;GO:0044237//cellular metabolic process;GO:0042157//lipoprotein metabolic process;GO:00…
NC_027759.2	11469361	11469361	T	A	SNP	.	1997.92	0|0	1|1	0|1	0|1	30|0	0|40	4|11	10|5	0.7333	0.3333	-0.4	UTR5	LOC106437815(XM_013878802.2#NC_027759.2#11469339:c.-521T>A)	-	-	-	-	-	-	-	-	-	-	-
NC_027759.2	11469403	11469403	A	-	Deletion	.	3289.91	0|0	1|1	1|1	1|1	37|0	0|46	0|19	2|19	-	-	-	UTR5	LOC106437815(XM_013878802.2#NC_027759.2#11469339:c.-479del-)	-	-	-	-	-	-	-	-	-	-	-
NC_027759.2	11469416	11469419	TCTT	-	Deletion	.	940.86	0|0	0|0	0|1	0|1	34|0	41|0	11|6	3|11	-	-	-	UTR5	LOC106437815(XM_013878802.2#NC_027759.2#11469339:c.-466_-463del-)	-	-	-	-	-	-	-	-	-	-	-
NC_027759.2	11469430	11469430	T	G	SNP	.	2135.93	0|0	1|1	0|1	0|1	35|0	0|43	8|11	15|2	0.5789	0.1176	-0.4613	UTR5	LOC106437815(XM_013878802.2#NC_027759.2#11469339:c.-452T>G)	-	-	-	-	-	-	-	-	-	-	-
NC_027759.2	11469648	11469648	C	T	SNP	.	3992.09	0|0	1|1	1|1	1|1	34|0	0|50	0|27	2|33	1	0.9429	-0.0571	intronic	LOC106437815	-	-	sec61a	SecY protein transport family protein [Arabidopsis thaliana]	Cellular Processes;Genetic Information Processing	Transport and catabolism;Folding, sorting and degradation	ko04141//Protein processing in endoplasmic reticulum;ko04145//Phagosome;ko03060//Protein export	K10956	GO:0044424//intracellular part;GO:0043229//intracellular organelle;GO:0044464//cell part;GO:0043231//intracellular membrane-bounded organelle;GO:0005622//intracellular;GO:0043226//organelle;GO:0043227//membrane-bounded organelle;GO:0005623//cell	GO:0005215//transporter activity;GO:0022884//macromolecule transmembrane transporter activity;GO:0022891//substrate-specific transmembrane transporter activity;GO:0022857//transmembrane transporter activity;GO:0022892//substrate-specific transporter activity;GO:0008565//protein transporter activity;GO:0008320//protein transmembrane transporter activity	GO:0006811//ion transport;GO:0044267//cellular protein metabolic process;GO:0015711//organic anion transport;GO:0071702//organic substance transport;GO:0044249//cellular biosynthetic process;GO:0006796//phosphate-containing compound metabolic process;GO:0009987//cellular process;GO:0009058//biosynthetic process;GO:0044237//cellular metabolic process;GO:0042157//lipoprotein metabolic process;GO:00…
NC_027759.2	11469718	11469718	A	G	SNP	.	3521.88	0|0	1|1	1|1	0|1	28|0	3|44	0|34	4|26	1	0.8667	-0.1333	intronic	LOC106437815	-	-	sec61a	SecY protein transport family protein [Arabidopsis thaliana]	Cellular Processes;Genetic Information Processing	Transport and catabolism;Folding, sorting and degradation	ko04141//Protein processing in endoplasmic reticulum;ko04145//Phagosome;ko03060//Protein export	K10956	GO:0044424//intracellular part;GO:0043229//intracellular organelle;GO:0044464//cell part;GO:0043231//intracellular membrane-bounded organelle;GO:0005622//intracellular;GO:0043226//organelle;GO:0043227//membrane-bounded organelle;GO:0005623//cell	GO:0005215//transporter activity;GO:0022884//macromolecule transmembrane transporter activity;GO:0022891//substrate-specific transmembrane transporter activity;GO:0022857//transmembrane transporter activity;GO:0022892//substrate-specific transporter activity;GO:0008565//protein transporter activity;GO:0008320//protein transmembrane transporter activity	GO:0006811//ion transport;GO:0044267//cellular protein metabolic process;GO:0015711//organic anion transport;GO:0071702//organic substance transport;GO:0044249//cellular biosynthetic process;GO:0006796//phosphate-containing compound metabolic process;GO:0009987//cellular process;GO:0009058//biosynthetic process;GO:0044237//cellular metabolic process;GO:0042157//lipoprotein metabolic process;GO:00…
NC_027759.2	11469858	11469858	-	CAGGTGAACTTGGAT	Insertion	.	11550.8	0|0	1|1	1|1	1|1	22|0	0|36	0|14	0|21	-	-	-	UTR5	LOC106437815(XM_013878802.2#NC_027759.2#11469339:c.-24_-23insCAGGTGAACTTGGAT)	-	-	-	-	-	-	-	-	-	-	-
NC_027759.2	11473538	11473538	G	C	SNP	.	2937.92	0|0	1|1	0|1	0|1	27|0	0|58	11|16	24|3	0.5926	0.1111	-0.4815	intronic	LOC106437817	-	-	-	BnaA03g15770D [Brassica napus]	-	-	-	-	-	-	-
NC_027759.2	11474699	11474699	-	T	Insertion	.	951.88	0|0	1|1	0|1	0|1	20|0	0|15	8|14	18|8	-	-	-	intronic	LOC106437817	-	-	-	BnaA03g15770D [Brassica napus]	-	-	-	-	-	-	-
NC_027759.2	11475231	11475231	G	A	SNP	.	1843.92	0|0	1|1	0|1	0|1	26|0	0|29	14|16	24|7	0.5333	0.2258	-0.3075	exonic	LOC106437817	nonsynonymous SNV	LOC106437817:XM_013878803.2#NC_027759.2#11472371:exon5:c.C664T:p.H222Y,	-	BnaA03g15770D [Brassica napus]	-	-	-	-	-	-	-
NC_027759.2	11475387	11475387	T	C	SNP	.	2064.92	0|0	1|1	0|1	0|1	26|0	0|36	10|17	11|5	0.6296	0.3125	-0.3171	exonic	LOC106437817	nonsynonymous SNV	LOC106437817:XM_013878803.2#NC_027759.2#11472371:exon5:c.A508G:p.R170G,	-	BnaA03g15770D [Brassica napus]	-	-	-	-	-	-	-
NC_027759.2	11475399	11475399	C	T	SNP	.	2176.92	0|0	1|1	0|1	0|1	28|0	0|37	11|19	13|5	0.6333	0.2778	-0.3555	exonic	LOC106437817	nonsynonymous SNV	LOC106437817:XM_013878803.2#NC_027759.2#11472371:exon5:c.G496A:p.G166S,	-	BnaA03g15770D [Brassica napus]	-	-	-	-	-	-	-
NC_027759.2	11475407	11475407	G	T	SNP	.	2158.92	0|0	1|1	0|1	0|1	29|0	0|38	13|18	12|5	0.5806	0.2941	-0.2865	exonic	LOC106437817	nonsynonymous SNV	LOC106437817:XM_013878803.2#NC_027759.2#11472371:exon5:c.C488A:p.A163E,	-	BnaA03g15770D [Brassica napus]	-	-	-	-	-	-	-
NC_027759.2	11475460	11475460	A	T	SNP	.	1728.92	0|0	1|1	0|1	0|1	37|0	0|27	10|18	15|6	0.6429	0.2857	-0.3572	intronic	LOC106437817	-	-	-	BnaA03g15770D [Brassica napus]	-	-	-	-	-	-	-
NC_027759.2	11475509	11475509	T	C	SNP	.	2042.92	0|0	1|1	0|1	0|1	35|0	0|33	8|16	15|8	0.6667	0.3478	-0.3189	intronic	LOC106437817	-	-	-	BnaA03g15770D [Brassica napus]	-	-	-	-	-	-	-
NC_027759.2	11475521	11475521	A	G	SNP	.	1975.92	0|0	1|1	0|1	0|1	32|0	0|33	7|14	17|6	0.6667	0.2609	-0.4058	intronic	LOC106437817	-	-	-	BnaA03g15770D [Brassica napus]	-	-	-	-	-	-	-
NC_027759.2	11475533	11475533	-	G	Insertion	.	2089.88	0|0	1|1	0|1	0|1	33|0	0|32	7|14	18|4	-	-	-	intronic	LOC106437817	-	-	-	BnaA03g15770D [Brassica napus]	-	-	-	-	-	-	-
NC_027759.2	11475730	11475730	T	C	SNP	.	1885.92	0|0	1|1	0|1	0|1	34|0	0|30	6|13	12|8	0.6842	0.4	-0.2842	intronic	LOC106437817	-	-	-	BnaA03g15770D [Brassica napus]	-	-	-	-	-	-	-
NC_027759.2	11475734	11475740	TCCCTAA	-	Deletion	.	4403.88	0|0	1|1	0|1	0|1	31|0	0|27	5|13	11|7	-	-	-	intronic	LOC106437817	-	-	-	BnaA03g15770D [Brassica napus]	-	-	-	-	-	-	-
NC_027759.2	11475776	11475776	T	A	SNP	.	1953.92	0|0	1|1	0|1	0|1	26|0	0|31	7|15	10|7	0.6818	0.4118	-0.27	intronic	LOC106437817	-	-	-	BnaA03g15770D [Brassica napus]	-	-	-	-	-	-	-
NC_027759.2	11475864	11475864	G	C	SNP	.	728.93	0|0	1|1	0|1	0|1	17|0	0|11	7|8	10|2	0.5333	0.1667	-0.3666	exonic	LOC106437817	nonsynonymous SNV	LOC106437817:XM_013878803.2#NC_027759.2#11472371:exon4:c.C407G:p.A136G,	-	BnaA03g15770D [Brassica napus]	-	-	-	-	-	-	-
NC_027759.2	11475982	11475982	T	A	SNP	.	843.4	0|0	1|1	0|1	0|0	29|0	0|18	9|5	17|1	0.3571	0.0556	-0.3015	intronic	LOC106437817	-	-	-	BnaA03g15770D [Brassica napus]	-	-	-	-	-	-	-
NC_027759.2	11475992	11475992	C	A	SNP	.	1031.4	0|0	1|1	0|1	0|0	29|0	0|21	10|7	18|1	0.4118	0.0526	-0.3592	intronic	LOC106437817	-	-	-	BnaA03g15770D [Brassica napus]	-	-	-	-	-	-	-
NC_027759.2	11476002	11476002	A	T	SNP	.	1186.02	0|0	1|1	0|1	0|0	29|0	1|24	9|8	18|1	0.4706	0.0526	-0.418	intronic	LOC106437817	-	-	-	BnaA03g15770D [Brassica napus]	-	-	-	-	-	-	-
NC_027759.2	11476019	11476019	T	G	SNP	.	1522.92	0|0	1|1	0|1	0|1	29|0	1|27	8|13	18|3	0.619	0.1429	-0.4761	intronic	LOC106437817	-	-	-	BnaA03g15770D [Brassica napus]	-	-	-	-	-	-	-
NC_027759.2	11476035	11476035	C	T	SNP	.	1797.92	0|0	1|1	0|1	0|1	25|0	1|31	9|15	19|4	0.625	0.1739	-0.4511	exonic	LOC106437817	nonsynonymous SNV	LOC106437817:XM_013878803.2#NC_027759.2#11472371:exon3:c.G335A:p.S112N,	-	BnaA03g15770D [Brassica napus]	-	-	-	-	-	-	-
NC_027759.2	11476140	11476140	A	G	SNP	.	1452.93	0|0	1|1	0|1	0|1	20|0	1|24	8|11	21|6	0.5789	0.2222	-0.3567	exonic	LOC106437817	nonsynonymous SNV	LOC106437817:XM_013878803.2#NC_027759.2#11472371:exon3:c.T230C:p.L77P,	-	BnaA03g15770D [Brassica napus]	-	-	-	-	-	-	-
NC_027759.2	11476992	11476992	-	T	Insertion	.	332.97	0|0	.|.	1|1	1|1	27|0	.|.	0|7	1|4	-	-	-	upstream	LOC106437817	-	-	-	BnaA03g15770D [Brassica napus]	-	-	-	-	-	-	-
NC_027759.2	11477031	11477034	TAGC	-	Deletion	.	696.87	0|0	0|0	0|1	0|1	33|0	10|0	6|6	2|5	-	-	-	upstream	LOC106437817	-	-	-	BnaA03g15770D [Brassica napus]	-	-	-	-	-	-	-
NC_027759.2	11477050	11477050	-	C	Insertion	.	599.86	0|0	0|0	0|1	0|1	32|0	15|0	6|7	3|10	-	-	-	upstream	LOC106437817	-	-	-	BnaA03g15770D [Brassica napus]	-	-	-	-	-	-	-
NC_027759.2	11477316	11477316	A	C	SNP	.	2106.92	0|0	1|1	0|1	0|1	27|0	0|42	11|10	22|7	0.4762	0.2414	-0.2348	upstream	LOC106437817	-	-	-	BnaA03g15770D [Brassica napus]	-	-	-	-	-	-	-
NC_027759.2	11477364	11477364	A	G	SNP	.	1638.92	0|0	1|1	0|1	0|1	25|0	0|30	11|8	23|7	0.4211	0.2333	-0.1878	upstream	LOC106437817	-	-	-	BnaA03g15770D [Brassica napus]	-	-	-	-	-	-	-
NC_027759.2	11477366	11477367	AA	-	Deletion	.	2299.88	0|0	1|1	0|1	0|1	24|0	0|30	11|8	23|7	-	-	-	upstream	LOC106437817	-	-	-	BnaA03g15770D [Brassica napus]	-	-	-	-	-	-	-
NC_027759.2	11477618	11477618	A	T	SNP	.	2266.92	0|0	1|1	0|1	0|1	29|0	0|39	13|15	23|8	0.5357	0.2581	-0.2776	upstream	LOC106437817	-	-	-	BnaA03g15770D [Brassica napus]	-	-	-	-	-	-	-
NC_027759.2	11477638	11477638	A	-	Deletion	.	1950.88	0|0	1|1	0|1	0|1	29|0	0|37	12|15	21|4	-	-	-	upstream	LOC106437817	-	-	-	BnaA03g15770D [Brassica napus]	-	-	-	-	-	-	-
NC_027759.2	11477736	11477736	T	C	SNP	.	1678.92	0|0	1|1	0|1	0|1	30|0	0|35	10|9	22|3	0.4737	0.12	-0.3537	upstream	LOC106437817	-	-	-	BnaA03g15770D [Brassica napus]	-	-	-	-	-	-	-
NC_027759.2	11477738	11477738	C	G	SNP	.	1657.92	0|0	1|1	0|1	0|1	28|0	0|34	10|9	23|3	0.4737	0.1154	-0.3583	upstream	LOC106437817	-	-	-	BnaA03g15770D [Brassica napus]	-	-	-	-	-	-	-
NC_027759.2	11477752	11477752	G	A	SNP	.	2993.88	0|0	1|1	1|1	0|1	30|0	0|40	0|20	4|21	1	0.84	-0.16	upstream	LOC106437817	-	-	-	BnaA03g15770D [Brassica napus]	-	-	-	-	-	-	-
NC_027759.2	11477760	11477760	A	G	SNP	.	1985.99	0|0	1|1	0|1	0|1	28|0	0|40	9|11	22|3	0.55	0.12	-0.43	upstream	LOC106437817	-	-	-	BnaA03g15770D [Brassica napus]	-	-	-	-	-	-	-
NC_027759.2	11477816	11477816	-	CTT	Insertion	.	2372.88	0|0	1|1	0|1	0|1	21|0	0|37	7|6	16|5	-	-	-	upstream	LOC106437817	-	-	-	BnaA03g15770D [Brassica napus]	-	-	-	-	-	-	-
NC_027759.2	11477926	11477926	A	T	SNP	.	1679.92	0|0	1|1	0|1	0|1	19|0	0|26	7|13	15|8	0.65	0.3478	-0.3022	intergenic	LOC106437817(dist=1021),BNAA03G15790D(dist=1497)	-	-	-	-	-	-	-	-	-	-	-
NC_027759.2	11477982	11477982	A	G	SNP	.	1338.92	0|0	1|1	0|1	0|1	24|0	0|19	8|13	16|5	0.619	0.2381	-0.3809	intergenic	LOC106437817(dist=1077),BNAA03G15790D(dist=1441)	-	-	-	-	-	-	-	-	-	-	-
NC_027759.2	11477989	11477989	T	A	SNP	.	2096.88	0|0	1|1	1|1	0|1	22|0	0|18	0|20	4|17	1	0.8095	-0.1905	intergenic	LOC106437817(dist=1084),BNAA03G15790D(dist=1434)	-	-	-	-	-	-	-	-	-	-	-
NC_027759.2	11478316	11478316	T	G	SNP	.	1058.39	0|0	1|1	1|1	1|1	9|0	0|4	1|16	0|11	0.9412	1	0.0588	intergenic	LOC106437817(dist=1411),BNAA03G15790D(dist=1107)	-	-	-	-	-	-	-	-	-	-	-
NC_027759.2	11478371	11478371	T	-	Deletion	.	594.39	0|0	.|.	0|1	1|1	7|0	.|.	9|8	0|10	-	-	-	intergenic	LOC106437817(dist=1466),BNAA03G15790D(dist=1052)	-	-	-	-	-	-	-	-	-	-	-
NC_027759.2	11478480	11478480	T	-	Deletion	.	149.89	0|0	1|1	1|1	0|0	12|0	0|2	1|4	9|0	-	-	-	upstream	BNAA03G15790D	-	-	-	LOW protein: protein BOBBER-like protein [Arabidopsis thaliana]	-	-	-	-	-	-	-
NC_027759.2	11478525	11478525	T	-	Deletion	.	263.04	0|0	0|0	0|1	1|1	15|0	6|0	4|5	1|6	-	-	-	upstream	BNAA03G15790D	-	-	-	LOW protein: protein BOBBER-like protein [Arabidopsis thaliana]	-	-	-	-	-	-	-
NC_027759.2	11478642	11478642	T	A	SNP	.	607.93	0|0	1|1	0|1	0|1	17|0	0|13	8|4	7|2	0.3333	0.2222	-0.1111	upstream	BNAA03G15790D	-	-	-	LOW protein: protein BOBBER-like protein [Arabidopsis thaliana]	-	-	-	-	-	-	-
NC_027759.2	11478772	11478778	CTCTTGT	-	Deletion	.	1726.58	0|0	.|.	1|1	1|1	22|0	.|.	0|8	0|11	-	-	-	upstream	BNAA03G15790D	-	-	-	LOW protein: protein BOBBER-like protein [Arabidopsis thaliana]	-	-	-	-	-	-	-
NC_027759.2	11478844	11478844	-	T	Insertion	.	383.9	0|0	0|0	0|1	0|1	18|1	27|0	5|7	4|11	-	-	-	upstream	BNAA03G15790D	-	-	-	LOW protein: protein BOBBER-like protein [Arabidopsis thaliana]	-	-	-	-	-	-	-
NC_027759.2	11478854	11478855	TC	-	Deletion	.	1614.88	0|0	1|1	0|1	0|1	19|0	0|30	8|5	14|2	-	-	-	upstream	BNAA03G15790D	-	-	-	LOW protein: protein BOBBER-like protein [Arabidopsis thaliana]	-	-	-	-	-	-	-
NC_027759.2	11478866	11478866	T	C	SNP	.	1470.66	0|0	1|1	0|1	0|0	22|0	0|32	8|6	14|1	0.4286	0.0667	-0.3619	upstream	BNAA03G15790D	-	-	-	LOW protein: protein BOBBER-like protein [Arabidopsis thaliana]	-	-	-	-	-	-	-
NC_027759.2	11478925	11478925	-	T	Insertion	.	1386.84	0|0	1|1	0|0	0|0	25|0	0|34	18|0	22|0	-	-	-	upstream	BNAA03G15790D	-	-	-	LOW protein: protein BOBBER-like protein [Arabidopsis thaliana]	-	-	-	-	-	-	-
NC_027759.2	11479088	11479088	A	G	SNP	.	2032.92	0|0	1|1	0|1	0|1	25|0	0|36	9|12	24|9	0.5714	0.2727	-0.2987	upstream	BNAA03G15790D	-	-	-	LOW protein: protein BOBBER-like protein [Arabidopsis thaliana]	-	-	-	-	-	-	-
NC_027759.2	11479916	11479916	A	T	SNP	.	1512.92	0|0	1|1	0|1	0|1	23|0	0|22	15|17	14|5	0.5312	0.2632	-0.268	UTR3	BNAA03G15790D(XM_013885046.2#NC_027759.2#11479422:c.*28A>T)	-	-	-	-	-	-	-	-	-	-	-
NC_027759.2	11480279	11480279	C	T	SNP	.	1190.14	0|0	1|1	0|1	0|1	16|0	1|19	5|10	15|7	0.6667	0.3182	-0.3485	UTR3	BNAA03G15790D(XM_013885046.2#NC_027759.2#11479422:c.*391C>T)	-	-	-	-	-	-	-	-	-	-	-
NC_027759.2	11480341	11480341	A	C	SNP	.	358.12	0|0	1|1	0|1	0|1	12|0	1|5	5|4	16|5	0.4444	0.2381	-0.2063	downstream	BNAA03G15790D	-	-	-	LOW protein: protein BOBBER-like protein [Arabidopsis thaliana]	-	-	-	-	-	-	-
NC_027759.2	11480381	11480381	A	-	Deletion	.	622.04	0|0	0|0	0|1	0|1	10|0	8|1	2|3	7|15	-	-	-	downstream	BNAA03G15790D	-	-	-	LOW protein: protein BOBBER-like protein [Arabidopsis thaliana]	-	-	-	-	-	-	-
NC_027759.2	11480392	11480392	T	-	Deletion	.	471.92	0|0	1|1	0|1	0|1	14|0	1|9	3|2	19|3	-	-	-	downstream	BNAA03G15790D	-	-	-	LOW protein: protein BOBBER-like protein [Arabidopsis thaliana]	-	-	-	-	-	-	-
NC_027759.2	11480446	11480446	G	A	SNP	.	1018.09	0|0	1|1	0|1	0|1	18|0	1|19	5|3	22|9	0.375	0.2903	-0.0847	downstream	BNAA03G15790D	-	-	-	LOW protein: protein BOBBER-like protein [Arabidopsis thaliana]	-	-	-	-	-	-	-
NC_027759.2	11480455	11480455	G	A	SNP	.	1212.03	0|0	1|1	0|1	0|1	19|0	1|19	5|6	21|10	0.5455	0.3226	-0.2229	downstream	BNAA03G15790D	-	-	-	LOW protein: protein BOBBER-like protein [Arabidopsis thaliana]	-	-	-	-	-	-	-
NC_027759.2	11480576	11480576	G	A	SNP	.	2628.89	0|0	1|1	1|1	1|1	22|0	0|24	0|23	1|24	1	0.96	-0.04	downstream	BNAA03G15790D	-	-	-	LOW protein: protein BOBBER-like protein [Arabidopsis thaliana]	-	-	-	-	-	-	-
NC_027759.2	11480732	11480732	A	G	SNP	.	1778.92	0|0	1|1	0|1	0|1	21|0	0|23	13|19	30|11	0.5938	0.2683	-0.3255	downstream	BNAA03G15790D	-	-	-	LOW protein: protein BOBBER-like protein [Arabidopsis thaliana]	-	-	-	-	-	-	-
NC_027759.2	11480763	11480763	T	A	SNP	.	2347.88	0|0	1|1	1|1	0|1	18|0	0|19	0|19	5|27	1	0.8438	-0.1562	downstream	BNAA03G15790D	-	-	-	LOW protein: protein BOBBER-like protein [Arabidopsis thaliana]	-	-	-	-	-	-	-
NC_027759.2	11480820	11480820	A	G	SNP	.	1123.93	0|0	1|1	0|1	0|1	15|0	0|20	5|8	23|5	0.6154	0.1786	-0.4368	downstream	BNAA03G15790D	-	-	-	LOW protein: protein BOBBER-like protein [Arabidopsis thaliana]	-	-	-	-	-	-	-
NC_027759.2	11480922	11480922	A	G	SNP	.	1894.88	0|0	1|1	1|1	0|1	16|0	0|20	0|14	4|17	1	0.8095	-0.1905	downstream	BNAA03G15790D	-	-	-	LOW protein: protein BOBBER-like protein [Arabidopsis thaliana]	-	-	-	-	-	-	-
NC_027759.2	11481729	11481735	AGAAGAA	-	Deletion	.	418.38	0|0	0|0	0|1	0|1	12|0	3|0	6|2	6|3	-	-	-	intergenic	BNAA03G15790D(dist=1439),LOC106437818(dist=1189)	-	-	-	-	-	-	-	-	-	-	-
NC_027759.2	11481783	11481783	A	T	SNP	.	555.02	0|0	1|1	0|1	0|1	10|0	0|7	2|6	4|4	0.75	0.5	-0.25	intergenic	BNAA03G15790D(dist=1493),LOC106437818(dist=1141)	-	-	-	-	-	-	-	-	-	-	-
NC_027759.2	11481983	11481983	A	C	SNP	.	839.91	0|0	1|1	1|1	0|1	23|0	0|8	0|12	4|3	1	0.4286	-0.5714	upstream	LOC106437818	-	-	RRP12	PREDICTED: RRP12-like protein [Brassica napus]	-	-	-	-	-	-	GO:0045184//establishment of protein localization;GO:0016482//cytoplasmic transport;GO:0046907//intracellular transport;GO:0034613//cellular protein localization;GO:0051641//cellular localization;GO:0006403//RNA localization;GO:0015931//nucleobase-containing compound transport;GO:0033036//macromolecule localization;GO:0071702//organic substance transport;GO:0051234//establishment of localization;…
NC_027759.2	11482665	11482665	-	A	Insertion	.	983.43	0|0	1|1	1|1	1|1	13|0	0|14	0|6	0|3	-	-	-	upstream	LOC106437818	-	-	RRP12	PREDICTED: RRP12-like protein [Brassica napus]	-	-	-	-	-	-	GO:0045184//establishment of protein localization;GO:0016482//cytoplasmic transport;GO:0046907//intracellular transport;GO:0034613//cellular protein localization;GO:0051641//cellular localization;GO:0006403//RNA localization;GO:0015931//nucleobase-containing compound transport;GO:0033036//macromolecule localization;GO:0071702//organic substance transport;GO:0051234//establishment of localization;…
NC_027759.2	11482808	11482808	T	-	Deletion	.	942.37	0|0	1|1	1|1	1|1	17|1	1|24	0|7	1|5	-	-	-	upstream	LOC106437818	-	-	RRP12	PREDICTED: RRP12-like protein [Brassica napus]	-	-	-	-	-	-	GO:0045184//establishment of protein localization;GO:0016482//cytoplasmic transport;GO:0046907//intracellular transport;GO:0034613//cellular protein localization;GO:0051641//cellular localization;GO:0006403//RNA localization;GO:0015931//nucleobase-containing compound transport;GO:0033036//macromolecule localization;GO:0071702//organic substance transport;GO:0051234//establishment of localization;…
NC_027759.2	11482892	11482892	-	T	Insertion	.	299.86	0|0	0|0	0|1	0|1	28|0	31|0	5|3	11|7	-	-	-	upstream	LOC106437818	-	-	RRP12	PREDICTED: RRP12-like protein [Brassica napus]	-	-	-	-	-	-	GO:0045184//establishment of protein localization;GO:0016482//cytoplasmic transport;GO:0046907//intracellular transport;GO:0034613//cellular protein localization;GO:0051641//cellular localization;GO:0006403//RNA localization;GO:0015931//nucleobase-containing compound transport;GO:0033036//macromolecule localization;GO:0071702//organic substance transport;GO:0051234//establishment of localization;…
NC_027759.2	11482970	11482971	AA	-	Deletion	.	920.86	0|0	0|0	0|1	0|1	25|0	30|0	12|7	11|15	-	-	-	UTR5	LOC106437818(XM_013878804.2#NC_027759.2#11482923:c.-337_-336del-)	-	-	-	-	-	-	-	-	-	-	-
NC_027759.2	11483004	11483004	T	A	SNP	.	2631.97	0|0	1|1	1|1	1|1	25|0	0|30	0|19	2|20	1	0.9091	-0.0909	UTR5	LOC106437818(XM_013878804.2#NC_027759.2#11482923:c.-303T>A)	-	-	-	-	-	-	-	-	-	-	-
NC_027759.2	11483708	11483708	C	T	SNP	.	1347.91	0|0	1|1	1|1	0|1	29|0	0|24	0|9	2|5	1	0.7143	-0.2857	exonic	LOC106437818	synonymous SNV	LOC106437818:XM_013878804.2#NC_027759.2#11482923:exon2:c.C402T:p.C134C,	RRP12	PREDICTED: RRP12-like protein [Brassica napus]	-	-	-	-	-	-	GO:0045184//establishment of protein localization;GO:0016482//cytoplasmic transport;GO:0046907//intracellular transport;GO:0034613//cellular protein localization;GO:0051641//cellular localization;GO:0006403//RNA localization;GO:0015931//nucleobase-containing compound transport;GO:0033036//macromolecule localization;GO:0071702//organic substance transport;GO:0051234//establishment of localization;…
NC_027759.2	11483999	11483999	C	T	SNP	.	2106.92	0|0	1|1	0|1	0|1	23|0	0|39	14|6	7|13	0.3	0.65	0.35	exonic	LOC106437818	synonymous SNV	LOC106437818:XM_013878804.2#NC_027759.2#11482923:exon2:c.C693T:p.I231I,	RRP12	PREDICTED: RRP12-like protein [Brassica napus]	-	-	-	-	-	-	GO:0045184//establishment of protein localization;GO:0016482//cytoplasmic transport;GO:0046907//intracellular transport;GO:0034613//cellular protein localization;GO:0051641//cellular localization;GO:0006403//RNA localization;GO:0015931//nucleobase-containing compound transport;GO:0033036//macromolecule localization;GO:0071702//organic substance transport;GO:0051234//establishment of localization;…
NC_027759.2	11484009	11484009	T	C	SNP	.	3070.88	0|0	1|1	1|1	1|1	20|0	0|39	0|21	1|20	1	0.9524	-0.0476	exonic	LOC106437818	synonymous SNV	LOC106437818:XM_013878804.2#NC_027759.2#11482923:exon2:c.T703C:p.L235L,	RRP12	PREDICTED: RRP12-like protein [Brassica napus]	-	-	-	-	-	-	GO:0045184//establishment of protein localization;GO:0016482//cytoplasmic transport;GO:0046907//intracellular transport;GO:0034613//cellular protein localization;GO:0051641//cellular localization;GO:0006403//RNA localization;GO:0015931//nucleobase-containing compound transport;GO:0033036//macromolecule localization;GO:0071702//organic substance transport;GO:0051234//establishment of localization;…
NC_027759.2	11484020	11484020	T	C	SNP	.	2476.92	0|0	1|1	0|1	0|1	19|0	0|48	17|6	8|13	0.2609	0.619	0.3581	exonic	LOC106437818	synonymous SNV	LOC106437818:XM_013878804.2#NC_027759.2#11482923:exon2:c.T714C:p.C238C,	RRP12	PREDICTED: RRP12-like protein [Brassica napus]	-	-	-	-	-	-	GO:0045184//establishment of protein localization;GO:0016482//cytoplasmic transport;GO:0046907//intracellular transport;GO:0034613//cellular protein localization;GO:0051641//cellular localization;GO:0006403//RNA localization;GO:0015931//nucleobase-containing compound transport;GO:0033036//macromolecule localization;GO:0071702//organic substance transport;GO:0051234//establishment of localization;…
NC_027759.2	11484161	11484161	G	T	SNP	.	2277.93	0|0	1|1	0|1	0|1	24|0	0|50	17|4	8|15	0.1905	0.6522	0.4617	exonic	LOC106437818	synonymous SNV	LOC106437818:XM_013878804.2#NC_027759.2#11482923:exon2:c.G855T:p.P285P,	RRP12	PREDICTED: RRP12-like protein [Brassica napus]	-	-	-	-	-	-	GO:0045184//establishment of protein localization;GO:0016482//cytoplasmic transport;GO:0046907//intracellular transport;GO:0034613//cellular protein localization;GO:0051641//cellular localization;GO:0006403//RNA localization;GO:0015931//nucleobase-containing compound transport;GO:0033036//macromolecule localization;GO:0071702//organic substance transport;GO:0051234//establishment of localization;…
NC_027759.2	11484463	11484463	C	T	SNP	.	827.95	0|0	1|1	0|1	0|1	31|0	0|10	7|13	18|3	0.65	0.1429	-0.5071	exonic	LOC106437818	synonymous SNV	LOC106437818:XM_013878804.2#NC_027759.2#11482923:exon3:c.C1041T:p.I347I,	RRP12	PREDICTED: RRP12-like protein [Brassica napus]	-	-	-	-	-	-	GO:0045184//establishment of protein localization;GO:0016482//cytoplasmic transport;GO:0046907//intracellular transport;GO:0034613//cellular protein localization;GO:0051641//cellular localization;GO:0006403//RNA localization;GO:0015931//nucleobase-containing compound transport;GO:0033036//macromolecule localization;GO:0071702//organic substance transport;GO:0051234//establishment of localization;…
NC_027759.2	11486514	11486514	C	T	SNP	.	1648.12	0|0	1|1	1|1	1|1	19|0	0|28	0|9	1|8	1	0.8889	-0.1111	exonic	LOC106437818	synonymous SNV	LOC106437818:XM_013878804.2#NC_027759.2#11482923:exon8:c.C2235T:p.T745T,	RRP12	PREDICTED: RRP12-like protein [Brassica napus]	-	-	-	-	-	-	GO:0045184//establishment of protein localization;GO:0016482//cytoplasmic transport;GO:0046907//intracellular transport;GO:0034613//cellular protein localization;GO:0051641//cellular localization;GO:0006403//RNA localization;GO:0015931//nucleobase-containing compound transport;GO:0033036//macromolecule localization;GO:0071702//organic substance transport;GO:0051234//establishment of localization;…
NC_027759.2	11486517	11486517	G	A	SNP	.	1620.02	0|0	1|1	1|1	1|1	17|0	0|28	0|9	1|7	1	0.875	-0.125	exonic	LOC106437818	synonymous SNV	LOC106437818:XM_013878804.2#NC_027759.2#11482923:exon8:c.G2238A:p.V746V,	RRP12	PREDICTED: RRP12-like protein [Brassica napus]	-	-	-	-	-	-	GO:0045184//establishment of protein localization;GO:0016482//cytoplasmic transport;GO:0046907//intracellular transport;GO:0034613//cellular protein localization;GO:0051641//cellular localization;GO:0006403//RNA localization;GO:0015931//nucleobase-containing compound transport;GO:0033036//macromolecule localization;GO:0071702//organic substance transport;GO:0051234//establishment of localization;…
NC_027759.2	11486561	11486561	G	A	SNP	.	1454.11	0|0	1|1	1|1	1|1	17|0	0|23	0|12	1|8	1	0.8889	-0.1111	intronic	LOC106437818	-	-	RRP12	PREDICTED: RRP12-like protein [Brassica napus]	-	-	-	-	-	-	GO:0045184//establishment of protein localization;GO:0016482//cytoplasmic transport;GO:0046907//intracellular transport;GO:0034613//cellular protein localization;GO:0051641//cellular localization;GO:0006403//RNA localization;GO:0015931//nucleobase-containing compound transport;GO:0033036//macromolecule localization;GO:0071702//organic substance transport;GO:0051234//establishment of localization;…
NC_027759.2	11486567	11486567	C	G	SNP	.	1432.3	0|0	1|1	1|1	1|1	17|0	0|21	0|12	1|9	1	0.9	-0.1	intronic	LOC106437818	-	-	RRP12	PREDICTED: RRP12-like protein [Brassica napus]	-	-	-	-	-	-	GO:0045184//establishment of protein localization;GO:0016482//cytoplasmic transport;GO:0046907//intracellular transport;GO:0034613//cellular protein localization;GO:0051641//cellular localization;GO:0006403//RNA localization;GO:0015931//nucleobase-containing compound transport;GO:0033036//macromolecule localization;GO:0071702//organic substance transport;GO:0051234//establishment of localization;…
NC_027759.2	11486587	11486587	G	T	SNP	.	1446.31	0|0	1|1	1|1	1|1	17|0	1|21	0|9	1|9	1	0.9	-0.1	intronic	LOC106437818	-	-	RRP12	PREDICTED: RRP12-like protein [Brassica napus]	-	-	-	-	-	-	GO:0045184//establishment of protein localization;GO:0016482//cytoplasmic transport;GO:0046907//intracellular transport;GO:0034613//cellular protein localization;GO:0051641//cellular localization;GO:0006403//RNA localization;GO:0015931//nucleobase-containing compound transport;GO:0033036//macromolecule localization;GO:0071702//organic substance transport;GO:0051234//establishment of localization;…
NC_027759.2	11486654	11486654	-	A	Insertion	.	1413.87	0|0	1|1	0|1	1|1	22|0	0|17	3|10	1|12	-	-	-	intronic	LOC106437818	-	-	RRP12	PREDICTED: RRP12-like protein [Brassica napus]	-	-	-	-	-	-	GO:0045184//establishment of protein localization;GO:0016482//cytoplasmic transport;GO:0046907//intracellular transport;GO:0034613//cellular protein localization;GO:0051641//cellular localization;GO:0006403//RNA localization;GO:0015931//nucleobase-containing compound transport;GO:0033036//macromolecule localization;GO:0071702//organic substance transport;GO:0051234//establishment of localization;…
NC_027759.2	11486952	11486952	C	T	SNP	.	715.34	0|0	1|1	1|1	1|1	14|0	0|6	0|8	1|8	1	0.8889	-0.1111	intronic	LOC106437818	-	-	RRP12	PREDICTED: RRP12-like protein [Brassica napus]	-	-	-	-	-	-	GO:0045184//establishment of protein localization;GO:0016482//cytoplasmic transport;GO:0046907//intracellular transport;GO:0034613//cellular protein localization;GO:0051641//cellular localization;GO:0006403//RNA localization;GO:0015931//nucleobase-containing compound transport;GO:0033036//macromolecule localization;GO:0071702//organic substance transport;GO:0051234//establishment of localization;…
NC_027759.2	11487105	11487105	A	C	SNP	.	1312.92	0|0	1|1	0|1	0|1	18|0	0|22	6|12	18|7	0.6667	0.28	-0.3867	exonic	LOC106437818	nonsynonymous SNV	LOC106437818:XM_013878804.2#NC_027759.2#11482923:exon10:c.A2446C:p.K816Q,	RRP12	PREDICTED: RRP12-like protein [Brassica napus]	-	-	-	-	-	-	GO:0045184//establishment of protein localization;GO:0016482//cytoplasmic transport;GO:0046907//intracellular transport;GO:0034613//cellular protein localization;GO:0051641//cellular localization;GO:0006403//RNA localization;GO:0015931//nucleobase-containing compound transport;GO:0033036//macromolecule localization;GO:0071702//organic substance transport;GO:0051234//establishment of localization;…
NC_027759.2	11487118	11487118	T	A	SNP	.	2287.02	0|0	1|1	1|1	1|1	18|0	0|22	0|22	2|24	1	0.9231	-0.0769	intronic	LOC106437818	-	-	RRP12	PREDICTED: RRP12-like protein [Brassica napus]	-	-	-	-	-	-	GO:0045184//establishment of protein localization;GO:0016482//cytoplasmic transport;GO:0046907//intracellular transport;GO:0034613//cellular protein localization;GO:0051641//cellular localization;GO:0006403//RNA localization;GO:0015931//nucleobase-containing compound transport;GO:0033036//macromolecule localization;GO:0071702//organic substance transport;GO:0051234//establishment of localization;…
NC_027759.2	11487178	11487178	A	G	SNP	.	2185.93	0|0	1|1	1|1	1|1	20|0	0|26	0|17	1|21	1	0.9545	-0.0455	intronic	LOC106437818	-	-	RRP12	PREDICTED: RRP12-like protein [Brassica napus]	-	-	-	-	-	-	GO:0045184//establishment of protein localization;GO:0016482//cytoplasmic transport;GO:0046907//intracellular transport;GO:0034613//cellular protein localization;GO:0051641//cellular localization;GO:0006403//RNA localization;GO:0015931//nucleobase-containing compound transport;GO:0033036//macromolecule localization;GO:0071702//organic substance transport;GO:0051234//establishment of localization;…
NC_027759.2	11487504	11487504	C	G	SNP	.	862.93	0|0	1|1	0|1	0|1	28|0	0|11	8|8	14|6	0.5	0.3	-0.2	intronic	LOC106437818	-	-	RRP12	PREDICTED: RRP12-like protein [Brassica napus]	-	-	-	-	-	-	GO:0045184//establishment of protein localization;GO:0016482//cytoplasmic transport;GO:0046907//intracellular transport;GO:0034613//cellular protein localization;GO:0051641//cellular localization;GO:0006403//RNA localization;GO:0015931//nucleobase-containing compound transport;GO:0033036//macromolecule localization;GO:0071702//organic substance transport;GO:0051234//establishment of localization;…
NC_027759.2	11487757	11487757	G	A	SNP	.	2348.21	0|0	1|1	1|1	1|1	26|0	0|26	0|24	1|16	1	0.9412	-0.0588	exonic	LOC106437818	synonymous SNV	LOC106437818:XM_013878804.2#NC_027759.2#11482923:exon13:c.G2787A:p.E929E,	RRP12	PREDICTED: RRP12-like protein [Brassica napus]	-	-	-	-	-	-	GO:0045184//establishment of protein localization;GO:0016482//cytoplasmic transport;GO:0046907//intracellular transport;GO:0034613//cellular protein localization;GO:0051641//cellular localization;GO:0006403//RNA localization;GO:0015931//nucleobase-containing compound transport;GO:0033036//macromolecule localization;GO:0071702//organic substance transport;GO:0051234//establishment of localization;…
NC_027759.2	11487853	11487853	T	C	SNP	.	2089.93	0|0	1|1	1|1	1|1	36|0	0|23	0|15	2|19	1	0.9048	-0.0952	intronic	LOC106437818	-	-	RRP12	PREDICTED: RRP12-like protein [Brassica napus]	-	-	-	-	-	-	GO:0045184//establishment of protein localization;GO:0016482//cytoplasmic transport;GO:0046907//intracellular transport;GO:0034613//cellular protein localization;GO:0051641//cellular localization;GO:0006403//RNA localization;GO:0015931//nucleobase-containing compound transport;GO:0033036//macromolecule localization;GO:0071702//organic substance transport;GO:0051234//establishment of localization;…
NC_027759.2	11487877	11487877	A	G	SNP	.	2499.89	0|0	1|1	1|1	1|1	33|0	0|26	0|17	1|23	1	0.9583	-0.0417	exonic	LOC106437818	synonymous SNV	LOC106437818:XM_013878804.2#NC_027759.2#11482923:exon14:c.A2811G:p.L937L,	RRP12	PREDICTED: RRP12-like protein [Brassica napus]	-	-	-	-	-	-	GO:0045184//establishment of protein localization;GO:0016482//cytoplasmic transport;GO:0046907//intracellular transport;GO:0034613//cellular protein localization;GO:0051641//cellular localization;GO:0006403//RNA localization;GO:0015931//nucleobase-containing compound transport;GO:0033036//macromolecule localization;GO:0071702//organic substance transport;GO:0051234//establishment of localization;…
NC_027759.2	11488938	11488938	C	T	SNP	.	2110.9	0|0	1|1	1|1	0|1	24|0	0|39	0|10	4|9	1	0.6923	-0.3077	exonic	LOC106437818	synonymous SNV	LOC106437818:XM_013878804.2#NC_027759.2#11482923:exon18:c.C3381T:p.D1127D,	RRP12	PREDICTED: RRP12-like protein [Brassica napus]	-	-	-	-	-	-	GO:0045184//establishment of protein localization;GO:0016482//cytoplasmic transport;GO:0046907//intracellular transport;GO:0034613//cellular protein localization;GO:0051641//cellular localization;GO:0006403//RNA localization;GO:0015931//nucleobase-containing compound transport;GO:0033036//macromolecule localization;GO:0071702//organic substance transport;GO:0051234//establishment of localization;…
NC_027759.2	11488962	11488962	C	T	SNP	.	2424.89	0|0	1|1	1|1	0|1	23|0	0|46	0|10	3|10	1	0.7692	-0.2308	exonic	LOC106437818	synonymous SNV	LOC106437818:XM_013878804.2#NC_027759.2#11482923:exon18:c.C3405T:p.D1135D,	RRP12	PREDICTED: RRP12-like protein [Brassica napus]	-	-	-	-	-	-	GO:0045184//establishment of protein localization;GO:0016482//cytoplasmic transport;GO:0046907//intracellular transport;GO:0034613//cellular protein localization;GO:0051641//cellular localization;GO:0006403//RNA localization;GO:0015931//nucleobase-containing compound transport;GO:0033036//macromolecule localization;GO:0071702//organic substance transport;GO:0051234//establishment of localization;…
NC_027759.2	11488975	11488975	C	T	SNP	.	2543.88	0|0	1|1	1|1	0|1	24|0	0|50	0|12	3|9	1	0.75	-0.25	exonic	LOC106437818	synonymous SNV	LOC106437818:XM_013878804.2#NC_027759.2#11482923:exon18:c.C3418T:p.L1140L,	RRP12	PREDICTED: RRP12-like protein [Brassica napus]	-	-	-	-	-	-	GO:0045184//establishment of protein localization;GO:0016482//cytoplasmic transport;GO:0046907//intracellular transport;GO:0034613//cellular protein localization;GO:0051641//cellular localization;GO:0006403//RNA localization;GO:0015931//nucleobase-containing compound transport;GO:0033036//macromolecule localization;GO:0071702//organic substance transport;GO:0051234//establishment of localization;…
NC_027759.2	11489088	11489088	G	A	SNP	.	3021.88	0|0	1|1	1|1	0|1	21|0	0|43	0|25	4|16	1	0.8	-0.2	exonic	LOC106437818	synonymous SNV	LOC106437818:XM_013878804.2#NC_027759.2#11482923:exon18:c.G3531A:p.Q1177Q,	RRP12	PREDICTED: RRP12-like protein [Brassica napus]	-	-	-	-	-	-	GO:0045184//establishment of protein localization;GO:0016482//cytoplasmic transport;GO:0046907//intracellular transport;GO:0034613//cellular protein localization;GO:0051641//cellular localization;GO:0006403//RNA localization;GO:0015931//nucleobase-containing compound transport;GO:0033036//macromolecule localization;GO:0071702//organic substance transport;GO:0051234//establishment of localization;…
NC_027759.2	11489112	11489112	G	T	SNP	.	3065.88	0|0	1|1	1|1	0|1	20|0	0|38	0|26	4|19	1	0.8261	-0.1739	exonic	LOC106437818	synonymous SNV	LOC106437818:XM_013878804.2#NC_027759.2#11482923:exon18:c.G3555T:p.S1185S,	RRP12	PREDICTED: RRP12-like protein [Brassica napus]	-	-	-	-	-	-	GO:0045184//establishment of protein localization;GO:0016482//cytoplasmic transport;GO:0046907//intracellular transport;GO:0034613//cellular protein localization;GO:0051641//cellular localization;GO:0006403//RNA localization;GO:0015931//nucleobase-containing compound transport;GO:0033036//macromolecule localization;GO:0071702//organic substance transport;GO:0051234//establishment of localization;…
NC_027759.2	11489115	11489115	G	A	SNP	.	3042.88	0|0	1|1	1|1	0|1	20|0	0|38	0|25	4|19	1	0.8261	-0.1739	exonic	LOC106437818	synonymous SNV	LOC106437818:XM_013878804.2#NC_027759.2#11482923:exon18:c.G3558A:p.G1186G,	RRP12	PREDICTED: RRP12-like protein [Brassica napus]	-	-	-	-	-	-	GO:0045184//establishment of protein localization;GO:0016482//cytoplasmic transport;GO:0046907//intracellular transport;GO:0034613//cellular protein localization;GO:0051641//cellular localization;GO:0006403//RNA localization;GO:0015931//nucleobase-containing compound transport;GO:0033036//macromolecule localization;GO:0071702//organic substance transport;GO:0051234//establishment of localization;…
NC_027759.2	11489154	11489154	G	A	SNP	.	2508.88	0|0	1|1	1|1	0|1	25|0	0|35	0|22	4|13	1	0.7647	-0.2353	exonic	LOC106437818	synonymous SNV	LOC106437818:XM_013878804.2#NC_027759.2#11482923:exon18:c.G3597A:p.A1199A,	RRP12	PREDICTED: RRP12-like protein [Brassica napus]	-	-	-	-	-	-	GO:0045184//establishment of protein localization;GO:0016482//cytoplasmic transport;GO:0046907//intracellular transport;GO:0034613//cellular protein localization;GO:0051641//cellular localization;GO:0006403//RNA localization;GO:0015931//nucleobase-containing compound transport;GO:0033036//macromolecule localization;GO:0071702//organic substance transport;GO:0051234//establishment of localization;…
NC_027759.2	11489166	11489166	C	T	SNP	.	2551.88	0|0	1|1	1|1	0|1	24|0	0|34	0|22	5|15	1	0.75	-0.25	exonic	LOC106437818	synonymous SNV	LOC106437818:XM_013878804.2#NC_027759.2#11482923:exon18:c.C3609T:p.L1203L,	RRP12	PREDICTED: RRP12-like protein [Brassica napus]	-	-	-	-	-	-	GO:0045184//establishment of protein localization;GO:0016482//cytoplasmic transport;GO:0046907//intracellular transport;GO:0034613//cellular protein localization;GO:0051641//cellular localization;GO:0006403//RNA localization;GO:0015931//nucleobase-containing compound transport;GO:0033036//macromolecule localization;GO:0071702//organic substance transport;GO:0051234//establishment of localization;…
NC_027759.2	11489211	11489211	C	T	SNP	.	3049.88	0|0	1|1	1|1	0|1	27|0	0|39	0|25	4|17	1	0.8095	-0.1905	exonic	LOC106437818	synonymous SNV	LOC106437818:XM_013878804.2#NC_027759.2#11482923:exon18:c.C3654T:p.D1218D,	RRP12	PREDICTED: RRP12-like protein [Brassica napus]	-	-	-	-	-	-	GO:0045184//establishment of protein localization;GO:0016482//cytoplasmic transport;GO:0046907//intracellular transport;GO:0034613//cellular protein localization;GO:0051641//cellular localization;GO:0006403//RNA localization;GO:0015931//nucleobase-containing compound transport;GO:0033036//macromolecule localization;GO:0071702//organic substance transport;GO:0051234//establishment of localization;…
NC_027759.2	11489644	11489644	-	C	Insertion	.	1021.86	0|0	0|0	0|1	0|1	29|0	23|0	22|7	5|20	-	-	-	downstream	LOC106437818	-	-	RRP12	PREDICTED: RRP12-like protein [Brassica napus]	-	-	-	-	-	-	GO:0045184//establishment of protein localization;GO:0016482//cytoplasmic transport;GO:0046907//intracellular transport;GO:0034613//cellular protein localization;GO:0051641//cellular localization;GO:0006403//RNA localization;GO:0015931//nucleobase-containing compound transport;GO:0033036//macromolecule localization;GO:0071702//organic substance transport;GO:0051234//establishment of localization;…
NC_027759.2	11491073	11491073	A	G	SNP	.	2676.88	0|0	1|1	1|1	0|1	23|0	0|36	0|17	3|19	1	0.8636	-0.1364	UTR5	LOC106437819(XM_013878805.2#NC_027759.2#11490952:c.-54A>G)	-	-	-	-	-	-	-	-	-	-	-
NC_027759.2	11491654	11491654	G	-	Deletion	.	812.27	0|0	1|1	1|1	1|1	14|0	1|10	0|11	1|18	-	-	-	intronic	LOC106437819	-	-	DTXL1	PREDICTED: MATE efflux family protein 5-like isoform X1 [Brassica napus]	-	-	-	-	-	-	-
NC_027759.2	11491691	11491691	A	T	SNP	.	1534.98	0|0	1|1	1|1	1|1	14|0	0|9	0|14	2|19	1	0.9048	-0.0952	intronic	LOC106437819	-	-	DTXL1	PREDICTED: MATE efflux family protein 5-like isoform X1 [Brassica napus]	-	-	-	-	-	-	-
NC_027759.2	11491798	11491798	-	TA	Insertion	.	1004.86	0|0	0|0	0|1	0|1	13|0	11|0	7|8	6|14	-	-	-	intronic	LOC106437819	-	-	DTXL1	PREDICTED: MATE efflux family protein 5-like isoform X1 [Brassica napus]	-	-	-	-	-	-	-
NC_027759.2	11491903	11491903	C	A	SNP	.	2144.97	0|0	1|1	1|1	1|1	17|0	0|18	0|19	2|21	1	0.913	-0.087	intronic	LOC106437819	-	-	DTXL1	PREDICTED: MATE efflux family protein 5-like isoform X1 [Brassica napus]	-	-	-	-	-	-	-
NC_027759.2	11492157	11492157	T	-	Deletion	.	2239.85	0|0	1|1	1|1	1|1	23|0	0|26	0|27	1|19	-	-	-	intronic	LOC106437819	-	-	DTXL1	PREDICTED: MATE efflux family protein 5-like isoform X1 [Brassica napus]	-	-	-	-	-	-	-
NC_027759.2	11492948	11492948	A	G	SNP	.	2073.88	0|0	1|1	1|1	0|1	24|0	0|21	0|16	4|23	1	0.8519	-0.1481	exonic	LOC106437819	synonymous SNV	LOC106437819:XM_013878805.2#NC_027759.2#11490952:exon2:c.A765G:p.K255K,	DTXL1	PREDICTED: MATE efflux family protein 5-like isoform X1 [Brassica napus]	-	-	-	-	-	-	-
NC_027759.2	11493043	11493043	-	AGATTTATTA	Insertion	.	4965.88	0|0	1|1	0|1	0|1	23|0	0|14	10|11	12|17	-	-	-	intronic	LOC106437819	-	-	DTXL1	PREDICTED: MATE efflux family protein 5-like isoform X1 [Brassica napus]	-	-	-	-	-	-	-
NC_027759.2	11493090	11493090	G	C	SNP	.	1472.93	0|0	1|1	0|1	0|1	21|0	0|12	10|11	7|20	0.5238	0.7407	0.2169	intronic	LOC106437819	-	-	DTXL1	PREDICTED: MATE efflux family protein 5-like isoform X1 [Brassica napus]	-	-	-	-	-	-	-
NC_027759.2	11493235	11493236	AT	-	Deletion	.	981.97	0|0	1|1	0|1	0|1	25|0	0|7	9|5	6|11	-	-	-	intronic	LOC106437819	-	-	DTXL1	PREDICTED: MATE efflux family protein 5-like isoform X1 [Brassica napus]	-	-	-	-	-	-	-
NC_027759.2	11493288	11493288	-	TCCT	Insertion	.	2057.9	0|0	1|1	0|1	0|1	26|0	0|9	13|9	7|12	-	-	-	intronic	LOC106437819	-	-	DTXL1	PREDICTED: MATE efflux family protein 5-like isoform X1 [Brassica napus]	-	-	-	-	-	-	-
NC_027759.2	11493293	11493293	C	A	SNP	.	968.97	0|0	1|1	0|1	0|1	26|0	0|8	13|8	8|12	0.381	0.6	0.219	intronic	LOC106437819	-	-	DTXL1	PREDICTED: MATE efflux family protein 5-like isoform X1 [Brassica napus]	-	-	-	-	-	-	-
NC_027759.2	11493331	11493331	C	T	SNP	.	1265.93	0|0	1|1	0|1	0|1	26|0	0|12	15|10	11|16	0.4	0.5926	0.1926	intronic	LOC106437819	-	-	DTXL1	PREDICTED: MATE efflux family protein 5-like isoform X1 [Brassica napus]	-	-	-	-	-	-	-
NC_027759.2	11493446	11493446	T	C	SNP	.	1767.92	0|0	1|1	0|1	0|1	15|0	0|23	8|10	10|18	0.5556	0.6429	0.0873	intronic	LOC106437819	-	-	DTXL1	PREDICTED: MATE efflux family protein 5-like isoform X1 [Brassica napus]	-	-	-	-	-	-	-
NC_027759.2	11493458	11493458	G	A	SNP	.	1738.92	0|0	1|1	0|1	0|1	17|0	0|23	8|9	10|17	0.5294	0.6296	0.1002	intronic	LOC106437819	-	-	DTXL1	PREDICTED: MATE efflux family protein 5-like isoform X1 [Brassica napus]	-	-	-	-	-	-	-
NC_027759.2	11493474	11493474	-	A	Insertion	.	2134.88	0|0	1|1	0|1	0|1	17|0	0|24	6|8	10|19	-	-	-	intronic	LOC106437819	-	-	DTXL1	PREDICTED: MATE efflux family protein 5-like isoform X1 [Brassica napus]	-	-	-	-	-	-	-
NC_027759.2	11493497	11493498	TA	-	Deletion	.	2926.84	0|0	1|1	1|1	0|1	19|0	0|22	0|14	3|26	-	-	-	intronic	LOC106437819	-	-	DTXL1	PREDICTED: MATE efflux family protein 5-like isoform X1 [Brassica napus]	-	-	-	-	-	-	-
NC_027759.2	11493580	11493580	A	T	SNP	.	1869.92	0|0	1|1	0|1	0|1	25|1	0|26	10|11	13|14	0.5238	0.5185	-0.0053	exonic	LOC106437819	synonymous SNV	LOC106437819:XM_013878805.2#NC_027759.2#11490952:exon4:c.A924T:p.L308L,	DTXL1	PREDICTED: MATE efflux family protein 5-like isoform X1 [Brassica napus]	-	-	-	-	-	-	-
NC_027759.2	11493589	11493589	G	C	SNP	.	1695.92	0|0	1|1	0|1	0|1	26|0	0|26	10|9	14|12	0.4737	0.4615	-0.0122	exonic	LOC106437819	synonymous SNV	LOC106437819:XM_013878805.2#NC_027759.2#11490952:exon4:c.G933C:p.A311A,	DTXL1	PREDICTED: MATE efflux family protein 5-like isoform X1 [Brassica napus]	-	-	-	-	-	-	-
NC_027759.2	11493733	11493733	T	A	SNP	.	2056.42	0|0	1|1	1|1	1|1	21|0	0|31	0|14	1|12	1	0.9231	-0.0769	exonic	LOC106437819	synonymous SNV	LOC106437819:XM_013878805.2#NC_027759.2#11490952:exon5:c.T963A:p.G321G,	DTXL1	PREDICTED: MATE efflux family protein 5-like isoform X1 [Brassica napus]	-	-	-	-	-	-	-
NC_027759.2	11493736	11493736	G	A	SNP	.	2060.42	0|0	1|1	1|1	1|1	19|0	0|31	0|14	1|12	1	0.9231	-0.0769	exonic	LOC106437819	synonymous SNV	LOC106437819:XM_013878805.2#NC_027759.2#11490952:exon5:c.G966A:p.A322A,	DTXL1	PREDICTED: MATE efflux family protein 5-like isoform X1 [Brassica napus]	-	-	-	-	-	-	-
NC_027759.2	11495638	11495638	T	C	SNP	.	2574.05	0|0	1|1	1|1	1|1	23|0	1|40	0|15	1|18	1	0.9474	-0.0526	intronic	LOC106437819	-	-	DTXL1	PREDICTED: MATE efflux family protein 5-like isoform X1 [Brassica napus]	-	-	-	-	-	-	-
NC_027759.2	11495764	11495764	A	G	SNP	.	2201.93	0|0	1|1	0|1	0|1	18|0	0|38	8|8	2|12	0.5	0.8571	0.3571	intronic	LOC106437819	-	-	DTXL1	PREDICTED: MATE efflux family protein 5-like isoform X1 [Brassica napus]	-	-	-	-	-	-	-
NC_027759.2	11495991	11496008	TATATAAGTTGGGACCAT	-	Deletion	.	3030.86	0|0	0|0	0|1	0|1	12|0	35|0	4|3	7|13	-	-	-	UTR3	LOC106437819(XM_013878805.2#NC_027759.2#11490952:c.*36_*53delTATATAAGTTGGGACCAT)	-	-	-	-	-	-	-	-	-	-	-
NC_027759.2	11496454	11496454	A	G	SNP	.	3296.92	0|0	1|1	0|1	0|1	23|0	1|55	12|27	30|10	0.6923	0.25	-0.4423	exonic	LOC106437820	nonsynonymous SNV	LOC106437820:XM_013878809.2#NC_027759.2#11496177:exon1:c.A256G:p.I86V,	PCMP-H25	PREDICTED: pentatricopeptide repeat-containing protein At2g34370, mitochondrial-like [Brassica napus]	-	-	-	-	GO:0005622//intracellular;GO:0044464//cell part;GO:0043229//intracellular organelle;GO:0043227//membrane-bounded organelle;GO:0005623//cell;GO:0043231//intracellular membrane-bounded organelle;GO:0044424//intracellular part;GO:0043226//organelle	-	-
NC_027759.2	11496499	11496499	T	C	SNP	.	2946.92	0|0	1|1	0|1	0|1	26|0	1|49	14|25	28|9	0.641	0.2432	-0.3978	exonic	LOC106437820	synonymous SNV	LOC106437820:XM_013878809.2#NC_027759.2#11496177:exon1:c.T301C:p.L101L,	PCMP-H25	PREDICTED: pentatricopeptide repeat-containing protein At2g34370, mitochondrial-like [Brassica napus]	-	-	-	-	GO:0005622//intracellular;GO:0044464//cell part;GO:0043229//intracellular organelle;GO:0043227//membrane-bounded organelle;GO:0005623//cell;GO:0043231//intracellular membrane-bounded organelle;GO:0044424//intracellular part;GO:0043226//organelle	-	-
NC_027759.2	11496588	11496588	C	T	SNP	.	3288.92	0|0	1|1	0|1	0|1	22|0	0|61	10|19	22|6	0.6552	0.2143	-0.4409	exonic	LOC106437820	synonymous SNV	LOC106437820:XM_013878809.2#NC_027759.2#11496177:exon1:c.C390T:p.G130G,	PCMP-H25	PREDICTED: pentatricopeptide repeat-containing protein At2g34370, mitochondrial-like [Brassica napus]	-	-	-	-	GO:0005622//intracellular;GO:0044464//cell part;GO:0043229//intracellular organelle;GO:0043227//membrane-bounded organelle;GO:0005623//cell;GO:0043231//intracellular membrane-bounded organelle;GO:0044424//intracellular part;GO:0043226//organelle	-	-
NC_027759.2	11496603	11496603	A	G	SNP	.	3057.92	0|0	1|1	0|1	0|1	22|0	0|56	8|17	24|7	0.68	0.2258	-0.4542	exonic	LOC106437820	synonymous SNV	LOC106437820:XM_013878809.2#NC_027759.2#11496177:exon1:c.A405G:p.L135L,	PCMP-H25	PREDICTED: pentatricopeptide repeat-containing protein At2g34370, mitochondrial-like [Brassica napus]	-	-	-	-	GO:0005622//intracellular;GO:0044464//cell part;GO:0043229//intracellular organelle;GO:0043227//membrane-bounded organelle;GO:0005623//cell;GO:0043231//intracellular membrane-bounded organelle;GO:0044424//intracellular part;GO:0043226//organelle	-	-
NC_027759.2	11496641	11496641	C	T	SNP	.	2916.92	0|0	1|1	0|1	0|1	24|0	0|48	6|21	21|8	0.7778	0.2759	-0.5019	exonic	LOC106437820	nonsynonymous SNV	LOC106437820:XM_013878809.2#NC_027759.2#11496177:exon1:c.C443T:p.S148L,	PCMP-H25	PREDICTED: pentatricopeptide repeat-containing protein At2g34370, mitochondrial-like [Brassica napus]	-	-	-	-	GO:0005622//intracellular;GO:0044464//cell part;GO:0043229//intracellular organelle;GO:0043227//membrane-bounded organelle;GO:0005623//cell;GO:0043231//intracellular membrane-bounded organelle;GO:0044424//intracellular part;GO:0043226//organelle	-	-
NC_027759.2	11496894	11496894	T	A	SNP	.	1095.69	0|0	1|1	1|1	1|1	25|0	0|12	0|9	1|11	1	0.9167	-0.0833	exonic	LOC106437820	synonymous SNV	LOC106437820:XM_013878809.2#NC_027759.2#11496177:exon1:c.T696A:p.A232A,	PCMP-H25	PREDICTED: pentatricopeptide repeat-containing protein At2g34370, mitochondrial-like [Brassica napus]	-	-	-	-	GO:0005622//intracellular;GO:0044464//cell part;GO:0043229//intracellular organelle;GO:0043227//membrane-bounded organelle;GO:0005623//cell;GO:0043231//intracellular membrane-bounded organelle;GO:0044424//intracellular part;GO:0043226//organelle	-	-
NC_027759.2	11496897	11496897	G	A	SNP	.	1133.36	0|0	1|1	1|1	1|1	26|0	0|12	0|9	1|11	1	0.9167	-0.0833	exonic	LOC106437820	synonymous SNV	LOC106437820:XM_013878809.2#NC_027759.2#11496177:exon1:c.G699A:p.S233S,	PCMP-H25	PREDICTED: pentatricopeptide repeat-containing protein At2g34370, mitochondrial-like [Brassica napus]	-	-	-	-	GO:0005622//intracellular;GO:0044464//cell part;GO:0043229//intracellular organelle;GO:0043227//membrane-bounded organelle;GO:0005623//cell;GO:0043231//intracellular membrane-bounded organelle;GO:0044424//intracellular part;GO:0043226//organelle	-	-
NC_027759.2	11496965	11496965	C	T	SNP	.	1100.92	0|0	1|1	0|1	0|1	24|0	0|21	9|8	16|4	0.4706	0.2	-0.2706	exonic	LOC106437820	nonsynonymous SNV	LOC106437820:XM_013878809.2#NC_027759.2#11496177:exon1:c.C767T:p.S256F,	PCMP-H25	PREDICTED: pentatricopeptide repeat-containing protein At2g34370, mitochondrial-like [Brassica napus]	-	-	-	-	GO:0005622//intracellular;GO:0044464//cell part;GO:0043229//intracellular organelle;GO:0043227//membrane-bounded organelle;GO:0005623//cell;GO:0043231//intracellular membrane-bounded organelle;GO:0044424//intracellular part;GO:0043226//organelle	-	-
NC_027759.2	11497080	11497080	A	G	SNP	.	1799.92	1|1	0|0	0|1	0|1	0|28	34|0	20|10	8|12	0.6667	0.4	-0.2667	exonic	LOC106437820	synonymous SNV	LOC106437820:XM_013878809.2#NC_027759.2#11496177:exon1:c.A882G:p.T294T,	PCMP-H25	PREDICTED: pentatricopeptide repeat-containing protein At2g34370, mitochondrial-like [Brassica napus]	-	-	-	-	GO:0005622//intracellular;GO:0044464//cell part;GO:0043229//intracellular organelle;GO:0043227//membrane-bounded organelle;GO:0005623//cell;GO:0043231//intracellular membrane-bounded organelle;GO:0044424//intracellular part;GO:0043226//organelle	-	-
NC_027759.2	11497867	11497867	A	-	Deletion	.	330.67	0|0	0|0	1|1	1|1	13|0	4|0	0|7	1|6	-	-	-	upstream;downstream	LOC111214577;LOC106437820	-	-	-	-	-	-	-	-	-	-	-
NC_027759.2	11514347	11514347	-	A	Insertion	.	201.36	.|.	1|1	.|.	.|.	.|.	0|6	.|.	.|.	-	-	-	upstream	LOC106437821	-	-	CASD1	PREDICTED: CAS1 domain-containing protein 1-like [Brassica napus]	-	-	-	-	-	-	-
NC_027759.2	11514711	11514711	-	A	Insertion	.	288.3	1|1	1|1	.|.	.|.	0|5	0|5	.|.	.|.	-	-	-	upstream	LOC106437821	-	-	CASD1	PREDICTED: CAS1 domain-containing protein 1-like [Brassica napus]	-	-	-	-	-	-	-
NC_027759.2	11514891	11514891	-	GATCT	Insertion	.	652.11	0|0	0|0	1|1	1|1	18|0	26|0	1|4	0|6	-	-	-	upstream	LOC106437821	-	-	CASD1	PREDICTED: CAS1 domain-containing protein 1-like [Brassica napus]	-	-	-	-	-	-	-
NC_027759.2	11515150	11515150	-	A	Insertion	.	210.61	0|0	0|0	1|1	0|1	23|0	32|0	0|3	2|4	-	-	-	upstream	LOC106437821	-	-	CASD1	PREDICTED: CAS1 domain-containing protein 1-like [Brassica napus]	-	-	-	-	-	-	-
NC_027759.2	11515368	11515368	-	CTT	Insertion	.	740.43	0|0	0|0	0|1	0|0	28|0	46|0	10|16	13|1	-	-	-	UTR5	LOC106437821(XM_013878810.2#NC_027759.2#11515196:c.-187_-186insCTT)	-	-	-	-	-	-	-	-	-	-	-
NC_027759.2	11515389	11515389	-	CTGCATCTTCTG	Insertion	.	5479.26	0|0	0|0	1|1	1|1	28|0	46|1	0|24	0|14	-	-	-	UTR5	LOC106437821(XM_013878810.2#NC_027759.2#11515196:c.-166_-165insCTGCATCTTCTG)	-	-	-	-	-	-	-	-	-	-	-
NC_027759.2	11515590	11515590	-	AG	Insertion	.	545.86	0|0	0|0	0|1	0|1	25|0	26|0	15|4	3|9	-	-	-	intronic	LOC106437821	-	-	CASD1	PREDICTED: CAS1 domain-containing protein 1-like [Brassica napus]	-	-	-	-	-	-	-
NC_027759.2	11515716	11515716	-	TA	Insertion	.	1946.93	0|0	0|0	1|1	1|1	20|0	40|0	0|25	1|13	-	-	-	intronic	LOC106437821	-	-	CASD1	PREDICTED: CAS1 domain-containing protein 1-like [Brassica napus]	-	-	-	-	-	-	-
NC_027759.2	11515914	11515914	T	-	Deletion	.	943.86	0|0	0|0	0|1	0|1	18|0	32|0	18|10	5|19	-	-	-	intronic	LOC106437821	-	-	CASD1	PREDICTED: CAS1 domain-containing protein 1-like [Brassica napus]	-	-	-	-	-	-	-
NC_027759.2	11516173	11516173	-	T	Insertion	.	490.86	0|0	0|0	0|1	0|1	24|0	35|0	7|10	13|4	-	-	-	intronic	LOC106437821	-	-	CASD1	PREDICTED: CAS1 domain-containing protein 1-like [Brassica napus]	-	-	-	-	-	-	-
NC_027759.2	11516830	11516830	G	T	SNP	.	2689.88	0|0	1|1	1|1	0|1	26|0	0|34	0|14	3|24	1	0.8889	-0.1111	exonic	LOC106437821	nonsynonymous SNV	LOC106437821:XM_013878810.2#NC_027759.2#11515196:exon7:c.G566T:p.R189L,	CASD1	PREDICTED: CAS1 domain-containing protein 1-like [Brassica napus]	-	-	-	-	-	-	-
NC_027759.2	11518310	11518310	C	A	SNP	.	2608.92	0|0	1|1	0|1	0|1	21|0	0|46	10|5	8|22	0.3333	0.7333	0.4	intronic	LOC106437821	-	-	CASD1	PREDICTED: CAS1 domain-containing protein 1-like [Brassica napus]	-	-	-	-	-	-	-
NC_027759.2	11518528	11518528	G	A	SNP	.	3013.15	0|0	1|1	1|1	1|1	18|0	0|38	1|18	3|27	0.9474	0.9	-0.0474	intronic	LOC106437821	-	-	CASD1	PREDICTED: CAS1 domain-containing protein 1-like [Brassica napus]	-	-	-	-	-	-	-
NC_027759.2	11519004	11519019	GGCTAAGAGTGAAGCA	-	Deletion	.	2193.86	0|0	0|0	0|1	0|1	22|0	32|0	9|6	15|6	-	-	-	UTR3	LOC106437821(XM_013878810.2#NC_027759.2#11515196:c.*192_*207delGGCTAAGAGTGAAGCA)	-	-	-	-	-	-	-	-	-	-	-
NC_027759.2	11519119	11519119	T	-	Deletion	.	2787.84	0|0	1|1	1|1	1|1	22|0	0|29	0|18	1|24	-	-	-	UTR3	LOC106437821(XM_013878810.2#NC_027759.2#11515196:c.*307delT)	-	-	-	-	-	-	-	-	-	-	-
NC_027759.2	11519131	11519131	T	A	SNP	.	1916.92	0|0	1|1	0|1	0|1	22|0	0|31	11|10	9|18	0.4762	0.6667	0.1905	UTR3	LOC106437821(XM_013878810.2#NC_027759.2#11515196:c.*319T>A)	-	-	-	-	-	-	-	-	-	-	-
NC_027759.2	11519178	11519178	T	C	SNP	.	2199.92	0|0	1|1	0|1	0|1	27|0	0|36	15|7	9|20	0.3182	0.6897	0.3715	UTR3	LOC106437821(XM_013878810.2#NC_027759.2#11515196:c.*366T>C),LOC106437822(XM_013878811.2#NC_027759.2#11519164:c.*163A>G)	-	-	-	-	-	-	-	-	-	-	-
NC_027759.2	11519199	11519199	A	G	SNP	.	2384.92	0|0	1|1	0|1	0|1	26|0	0|36	15|10	7|18	0.4	0.72	0.32	UTR3	LOC106437821(XM_013878810.2#NC_027759.2#11515196:c.*387A>G),LOC106437822(XM_013878811.2#NC_027759.2#11519164:c.*142T>C)	-	-	-	-	-	-	-	-	-	-	-
NC_027759.2	11519330	11519330	-	T	Insertion	.	418.86	0|0	0|0	0|1	0|1	22|0	37|0	10|9	18|6	-	-	-	UTR3	LOC106437821(XM_013878810.2#NC_027759.2#11515196:c.*518_*519insT),LOC106437822(XM_013878811.2#NC_027759.2#11519164:c.*10_*11insA)	-	-	-	-	-	-	-	-	-	-	-
NC_027759.2	11525826	11525826	-	T	Insertion	.	343.86	0|0	0|0	0|1	0|1	16|0	48|0	6|4	23|9	-	-	-	intergenic	LOC106437822(dist=5610),LOC106441804(dist=6426)	-	-	-	-	-	-	-	-	-	-	-
NC_027759.2	11525992	11525995	AGAT	-	Deletion	.	1069.86	0|0	0|0	0|1	0|1	22|0	28|0	10|12	25|6	-	-	-	intergenic	LOC106437822(dist=5776),LOC106441804(dist=6257)	-	-	-	-	-	-	-	-	-	-	-
NC_027759.2	11526360	11526360	-	TGTCT	Insertion	.	935.86	0|0	0|0	0|1	0|1	25|0	17|0	5|9	13|4	-	-	-	intergenic	LOC106437822(dist=6144),LOC106441804(dist=5892)	-	-	-	-	-	-	-	-	-	-	-
NC_027759.2	11527586	11527592	CTTCCCA	-	Deletion	.	11067.3	1|1	1|1	1|1	1|1	0|24	0|50	0|21	0|20	-	-	-	intergenic	LOC106437822(dist=7370),LOC106441804(dist=4660)	-	-	-	-	-	-	-	-	-	-	-
NC_027759.2	11527767	11527767	-	A	Insertion	.	719.86	0|0	0|0	0|1	0|1	30|0	40|0	7|15	12|5	-	-	-	intergenic	LOC106437822(dist=7551),LOC106441804(dist=4485)	-	-	-	-	-	-	-	-	-	-	-
NC_027759.2	11527872	11527872	-	A	Insertion	.	866.86	0|0	0|0	0|1	0|1	28|0	28|0	8|18	15|8	-	-	-	intergenic	LOC106437822(dist=7656),LOC106441804(dist=4380)	-	-	-	-	-	-	-	-	-	-	-
NC_027759.2	11527970	11527970	T	-	Deletion	.	412.86	0|0	0|0	0|1	0|1	18|0	19|0	7|12	13|4	-	-	-	intergenic	LOC106437822(dist=7754),LOC106441804(dist=4282)	-	-	-	-	-	-	-	-	-	-	-
NC_027759.2	11528002	11528002	-	TAAACA	Insertion	.	500.44	0|0	0|0	0|1	0|0	19|0	16|0	8|7	12|1	-	-	-	intergenic	LOC106437822(dist=7786),LOC106441804(dist=4250)	-	-	-	-	-	-	-	-	-	-	-
NC_027759.2	11529131	11529131	-	TAATTTAAGTAAAAT	Insertion	.	1051.24	.|.	0|0	1|1	0|1	.|.	3|0	1|4	2|3	-	-	-	intergenic	LOC106437822(dist=8915),LOC106441804(dist=3121)	-	-	-	-	-	-	-	-	-	-	-
NC_027759.2	11529218	11529221	AATT	-	Deletion	.	491.66	0|0	0|0	0|1	0|1	3|0	4|0	2|6	8|3	-	-	-	intergenic	LOC106437822(dist=9002),LOC106441804(dist=3031)	-	-	-	-	-	-	-	-	-	-	-
NC_027759.2	11529248	11529248	G	-	Deletion	.	261.13	.|.	0|0	0|1	0|1	.|.	4|0	5|7	7|2	-	-	-	intergenic	LOC106437822(dist=9032),LOC106441804(dist=3004)	-	-	-	-	-	-	-	-	-	-	-
NC_027759.2	11529457	11529457	-	A	Insertion	.	89.73	0|0	0|0	0|1	0|0	9|0	17|0	5|5	6|1	-	-	-	intergenic	LOC106437822(dist=9241),LOC106441804(dist=2795)	-	-	-	-	-	-	-	-	-	-	-
NC_027759.2	11529505	11529505	T	-	Deletion	.	284.87	0|0	0|0	0|1	0|1	9|0	17|0	7|8	9|2	-	-	-	intergenic	LOC106437822(dist=9289),LOC106441804(dist=2747)	-	-	-	-	-	-	-	-	-	-	-
NC_027759.2	11529570	11529570	-	G	Insertion	.	333.87	0|0	0|0	0|1	0|1	11|0	12|0	6|9	14|3	-	-	-	intergenic	LOC106437822(dist=9354),LOC106441804(dist=2682)	-	-	-	-	-	-	-	-	-	-	-
NC_027759.2	11529581	11529581	-	A	Insertion	.	208.93	0|0	0|0	0|1	0|1	10|0	13|0	7|10	15|2	-	-	-	intergenic	LOC106437822(dist=9365),LOC106441804(dist=2671)	-	-	-	-	-	-	-	-	-	-	-
NC_027759.2	11530508	11530508	-	A	Insertion	.	206.84	0|0	0|0	0|1	0|1	13|0	2|0	10|9	7|3	-	-	-	intergenic	LOC106437822(dist=10292),LOC106441804(dist=1744)	-	-	-	-	-	-	-	-	-	-	-
NC_027759.2	11530966	11530966	T	-	Deletion	.	215.86	0|0	0|0	0|1	0|1	16|0	24|0	19|8	7|3	-	-	-	intergenic	LOC106437822(dist=10750),LOC106441804(dist=1286)	-	-	-	-	-	-	-	-	-	-	-
NC_027759.2	11530996	11530996	-	TA	Insertion	.	618.86	0|0	0|0	0|1	0|1	16|0	26|0	16|10	10|5	-	-	-	intergenic	LOC106437822(dist=10780),LOC106441804(dist=1256)	-	-	-	-	-	-	-	-	-	-	-
NC_027759.2	11531004	11531004	-	AGG	Insertion	.	873.86	0|0	0|0	0|1	0|1	16|0	25|0	14|11	10|6	-	-	-	intergenic	LOC106437822(dist=10788),LOC106441804(dist=1248)	-	-	-	-	-	-	-	-	-	-	-
NC_027759.2	11531372	11531372	-	A	Insertion	.	710.86	0|0	0|0	0|1	0|1	28|0	34|0	15|16	9|6	-	-	-	upstream	LOC106441804	-	-	GA2OX3	PREDICTED: gibberellin 2-beta-dioxygenase 3-like [Brassica napus]	Metabolism	Metabolism of terpenoids and polyketides	ko00904//Diterpenoid biosynthesis	K04125	-	GO:0045543//gibberellin 2-beta-dioxygenase activity;GO:0016705//oxidoreductase activity, acting on paired donors, with incorporation or reduction of molecular oxygen;GO:0043169//cation binding;GO:0043167//ion binding;GO:0003824//catalytic activity;GO:0005488//binding;GO:0016491//oxidoreductase activity;GO:0016706//oxidoreductase activity, acting on paired donors, with incorporation or reduction o…	GO:0008152//metabolic process;GO:0006721//terpenoid metabolic process;GO:0009685//gibberellin metabolic process;GO:0044255//cellular lipid metabolic process;GO:0044281//small molecule metabolic process;GO:0043436//oxoacid metabolic process;GO:0019752//carboxylic acid metabolic process;GO:0006082//organic acid metabolic process;GO:0071704//organic substance metabolic process;GO:0044238//primary me…
NC_027759.2	11531547	11531547	T	-	Deletion	.	309.89	0|0	0|0	0|1	0|1	11|0	10|1	9|12	11|3	-	-	-	upstream	LOC106441804	-	-	GA2OX3	PREDICTED: gibberellin 2-beta-dioxygenase 3-like [Brassica napus]	Metabolism	Metabolism of terpenoids and polyketides	ko00904//Diterpenoid biosynthesis	K04125	-	GO:0045543//gibberellin 2-beta-dioxygenase activity;GO:0016705//oxidoreductase activity, acting on paired donors, with incorporation or reduction of molecular oxygen;GO:0043169//cation binding;GO:0043167//ion binding;GO:0003824//catalytic activity;GO:0005488//binding;GO:0016491//oxidoreductase activity;GO:0016706//oxidoreductase activity, acting on paired donors, with incorporation or reduction o…	GO:0008152//metabolic process;GO:0006721//terpenoid metabolic process;GO:0009685//gibberellin metabolic process;GO:0044255//cellular lipid metabolic process;GO:0044281//small molecule metabolic process;GO:0043436//oxoacid metabolic process;GO:0019752//carboxylic acid metabolic process;GO:0006082//organic acid metabolic process;GO:0071704//organic substance metabolic process;GO:0044238//primary me…
NC_027759.2	11532788	11532796	TGGTGGTCC	-	Deletion	.	1121.02	0|0	0|0	1|1	1|1	15|0	47|0	0|8	0|2	-	-	-	exonic	LOC106441804	nonframeshift deletion	LOC106441804:XM_013883568.2#NC_027759.2#11532251:exon2:c.407_415del:p.136_139del,	GA2OX3	PREDICTED: gibberellin 2-beta-dioxygenase 3-like [Brassica napus]	Metabolism	Metabolism of terpenoids and polyketides	ko00904//Diterpenoid biosynthesis	K04125	-	GO:0045543//gibberellin 2-beta-dioxygenase activity;GO:0016705//oxidoreductase activity, acting on paired donors, with incorporation or reduction of molecular oxygen;GO:0043169//cation binding;GO:0043167//ion binding;GO:0003824//catalytic activity;GO:0005488//binding;GO:0016491//oxidoreductase activity;GO:0016706//oxidoreductase activity, acting on paired donors, with incorporation or reduction o…	GO:0008152//metabolic process;GO:0006721//terpenoid metabolic process;GO:0009685//gibberellin metabolic process;GO:0044255//cellular lipid metabolic process;GO:0044281//small molecule metabolic process;GO:0043436//oxoacid metabolic process;GO:0019752//carboxylic acid metabolic process;GO:0006082//organic acid metabolic process;GO:0071704//organic substance metabolic process;GO:0044238//primary me…
NC_027759.2	11533532	11533532	-	T	Insertion	.	172.31	0|0	0|0	0|1	0|0	19|0	7|0	8|6	11|0	-	-	-	intronic	LOC106441804	-	-	GA2OX3	PREDICTED: gibberellin 2-beta-dioxygenase 3-like [Brassica napus]	Metabolism	Metabolism of terpenoids and polyketides	ko00904//Diterpenoid biosynthesis	K04125	-	GO:0045543//gibberellin 2-beta-dioxygenase activity;GO:0016705//oxidoreductase activity, acting on paired donors, with incorporation or reduction of molecular oxygen;GO:0043169//cation binding;GO:0043167//ion binding;GO:0003824//catalytic activity;GO:0005488//binding;GO:0016491//oxidoreductase activity;GO:0016706//oxidoreductase activity, acting on paired donors, with incorporation or reduction o…	GO:0008152//metabolic process;GO:0006721//terpenoid metabolic process;GO:0009685//gibberellin metabolic process;GO:0044255//cellular lipid metabolic process;GO:0044281//small molecule metabolic process;GO:0043436//oxoacid metabolic process;GO:0019752//carboxylic acid metabolic process;GO:0006082//organic acid metabolic process;GO:0071704//organic substance metabolic process;GO:0044238//primary me…
NC_027759.2	11533634	11533634	A	-	Deletion	.	673.86	0|0	0|0	0|1	0|1	19|0	14|0	17|15	11|7	-	-	-	intronic	LOC106441804	-	-	GA2OX3	PREDICTED: gibberellin 2-beta-dioxygenase 3-like [Brassica napus]	Metabolism	Metabolism of terpenoids and polyketides	ko00904//Diterpenoid biosynthesis	K04125	-	GO:0045543//gibberellin 2-beta-dioxygenase activity;GO:0016705//oxidoreductase activity, acting on paired donors, with incorporation or reduction of molecular oxygen;GO:0043169//cation binding;GO:0043167//ion binding;GO:0003824//catalytic activity;GO:0005488//binding;GO:0016491//oxidoreductase activity;GO:0016706//oxidoreductase activity, acting on paired donors, with incorporation or reduction o…	GO:0008152//metabolic process;GO:0006721//terpenoid metabolic process;GO:0009685//gibberellin metabolic process;GO:0044255//cellular lipid metabolic process;GO:0044281//small molecule metabolic process;GO:0043436//oxoacid metabolic process;GO:0019752//carboxylic acid metabolic process;GO:0006082//organic acid metabolic process;GO:0071704//organic substance metabolic process;GO:0044238//primary me…
NC_027759.2	11534033	11534033	-	T	Insertion	.	698	0|0	0|0	1|1	0|1	29|0	8|0	0|7	3|18	-	-	-	UTR3	LOC106441804(XM_013883568.2#NC_027759.2#11532251:c.*2_*3insT)	-	-	-	-	-	-	-	-	-	-	-
NC_027759.2	11536284	11536284	T	-	Deletion	.	372.12	0|0	0|0	1|1	0|1	14|0	9|0	0|6	2|8	-	-	-	intergenic	LOC106441804(dist=2194),LOC106437824(dist=1598)	-	-	-	-	-	-	-	-	-	-	-
NC_027759.2	11536543	11536543	-	A	Insertion	.	191.92	0|0	.|.	1|1	1|1	5|0	.|.	0|6	0|3	-	-	-	intergenic	LOC106441804(dist=2453),LOC106437824(dist=1339)	-	-	-	-	-	-	-	-	-	-	-
NC_027759.2	11538540	11538540	T	-	Deletion	.	545.86	0|0	0|0	0|1	0|1	30|0	37|0	10|9	19|11	-	-	-	intronic	LOC106437824	-	-	katnal2	PREDICTED: katanin p60 ATPase-containing subunit A-like 2 [Brassica rapa]	-	-	-	-	-	-	-
NC_027759.2	11538702	11538705	TAAA	-	Deletion	.	578.86	0|0	0|0	0|1	0|1	31|0	45|0	15|8	21|3	-	-	-	intronic	LOC106437824	-	-	katnal2	PREDICTED: katanin p60 ATPase-containing subunit A-like 2 [Brassica rapa]	-	-	-	-	-	-	-
NC_027759.2	11539033	11539033	-	T	Insertion	.	550.86	0|0	0|0	0|1	0|1	27|0	35|0	11|12	17|6	-	-	-	intronic	LOC106437824	-	-	katnal2	PREDICTED: katanin p60 ATPase-containing subunit A-like 2 [Brassica rapa]	-	-	-	-	-	-	-
NC_027759.2	11539694	11539694	-	TC	Insertion	.	378.86	0|0	0|0	0|1	0|1	21|0	54|0	14|6	34|5	-	-	-	intronic	LOC106437824	-	-	katnal2	PREDICTED: katanin p60 ATPase-containing subunit A-like 2 [Brassica rapa]	-	-	-	-	-	-	-
NC_027759.2	11540003	11540003	-	A	Insertion	.	277.86	0|0	0|0	0|1	0|1	25|0	50|0	16|11	25|6	-	-	-	splicing	LOC106437824(XM_013878812.2#NC_027759.2#11537881:exon10:c.994+2->A)	-	-	-	-	-	-	-	-	-	-	-
NC_027759.2	11540691	11540691	A	-	Deletion	.	300.86	0|0	0|0	0|1	0|1	20|0	37|0	8|7	19|5	-	-	-	intronic	LOC106437825	-	-	UTP23	PREDICTED: rRNA-processing protein UTP23 homolog [Brassica napus]	-	-	-	-	-	-	-
NC_027759.2	11540697	11540697	-	TTGCCAAAA	Insertion	.	1184.86	0|0	0|0	0|1	0|1	20|0	38|0	9|6	19|5	-	-	-	intronic	LOC106437825	-	-	UTP23	PREDICTED: rRNA-processing protein UTP23 homolog [Brassica napus]	-	-	-	-	-	-	-
NC_027759.2	11541213	11541223	AAACATCGCCT	-	Deletion	.	3350.86	0|0	0|0	0|1	0|1	29|0	38|0	12|5	10|20	-	-	-	intronic	LOC106437825	-	-	UTP23	PREDICTED: rRNA-processing protein UTP23 homolog [Brassica napus]	-	-	-	-	-	-	-
NC_027759.2	11541610	11541610	A	-	Deletion	.	1764.04	0|0	0|0	1|1	1|1	12|0	6|0	0|17	1|24	-	-	-	intronic	LOC106437825	-	-	UTP23	PREDICTED: rRNA-processing protein UTP23 homolog [Brassica napus]	-	-	-	-	-	-	-
NC_027759.2	11541737	11541737	T	-	Deletion	.	1038.89	0|0	0|0	1|1	0|1	20|0	8|0	0|10	2|17	-	-	-	intronic	LOC106437825	-	-	UTP23	PREDICTED: rRNA-processing protein UTP23 homolog [Brassica napus]	-	-	-	-	-	-	-
NC_027759.2	11541750	11541750	-	A	Insertion	.	769.92	0|0	0|0	1|1	0|1	22|0	11|0	0|8	2|14	-	-	-	intronic	LOC106437825	-	-	UTP23	PREDICTED: rRNA-processing protein UTP23 homolog [Brassica napus]	-	-	-	-	-	-	-
NC_027759.2	11541774	11541787	CTATGCTCATCATG	-	Deletion	.	1142.86	0|0	0|0	0|1	0|1	25|0	13|0	2|2	5|5	-	-	-	intronic	LOC106437825	-	-	UTP23	PREDICTED: rRNA-processing protein UTP23 homolog [Brassica napus]	-	-	-	-	-	-	-
NC_027759.2	11541779	11541779	-	TCA	Insertion	.	193.86	0|0	0|0	0|1	0|1	24|0	13|0	2|2	7|3	-	-	-	intronic	LOC106437825	-	-	UTP23	PREDICTED: rRNA-processing protein UTP23 homolog [Brassica napus]	-	-	-	-	-	-	-
NC_027759.2	11542523	11542524	GT	-	Deletion	.	331.86	0|0	0|0	0|1	0|1	26|0	25|0	6|6	12|3	-	-	-	upstream	LOC106437825	-	-	UTP23	PREDICTED: rRNA-processing protein UTP23 homolog [Brassica napus]	-	-	-	-	-	-	-
NC_027759.2	11543185	11543185	-	TTA	Insertion	.	224.99	0|0	.|.	0|1	0|1	5|0	.|.	2|3	3|2	-	-	-	upstream	LOC106437825,LOC111214579	-	-	-	-	-	-	-	-	-	-	-
NC_027759.2	11543723	11543724	AC	-	Deletion	.	500.86	0|0	0|0	0|1	0|1	25|0	23|0	3|8	9|4	-	-	-	upstream	LOC111214579	-	-	TIFY 5B	BnaA03g15910D [Brassica napus]	-	-	-	-	-	GO:0005488//binding	GO:0009725//response to hormone;GO:0006950//response to stress;GO:0032787//monocarboxylic acid metabolic process;GO:0009719//response to endogenous stimulus;GO:0006972//hyperosmotic response;GO:0042221//response to chemical;GO:0006082//organic acid metabolic process;GO:0008152//metabolic process;GO:0000160//phosphorelay signal transduction system;GO:0071495//cellular response to endogenous stimul…
NC_027759.2	11543782	11543783	TC	-	Deletion	.	1304.84	0|0	0|0	1|1	0|1	19|0	25|0	0|15	2|17	-	-	-	upstream	LOC111214579	-	-	TIFY 5B	BnaA03g15910D [Brassica napus]	-	-	-	-	-	GO:0005488//binding	GO:0009725//response to hormone;GO:0006950//response to stress;GO:0032787//monocarboxylic acid metabolic process;GO:0009719//response to endogenous stimulus;GO:0006972//hyperosmotic response;GO:0042221//response to chemical;GO:0006082//organic acid metabolic process;GO:0008152//metabolic process;GO:0000160//phosphorelay signal transduction system;GO:0071495//cellular response to endogenous stimul…
NC_027759.2	11543891	11543891	-	C	Insertion	.	315.86	0|0	0|0	0|1	0|1	16|0	37|0	13|6	5|5	-	-	-	UTR5	LOC111214579(XM_022717544.1#NC_027759.2#11543854:c.-28_-27insC)	-	-	-	-	-	-	-	-	-	-	-
NC_027759.2	11544321	11544322	TT	-	Deletion	.	485.1	0|0	0|0	1|1	1|1	18|0	5|0	0|9	1|4	-	-	-	UTR3	LOC111214579(XM_022717544.1#NC_027759.2#11543854:c.*61_*62delTT)	-	-	-	-	-	-	-	-	-	-	-
NC_027759.2	11544420	11544420	-	AA	Insertion	.	577.85	0|0	0|0	1|1	0|1	12|0	16|0	0|11	2|4	-	-	-	downstream	LOC111214579	-	-	TIFY 5B	BnaA03g15910D [Brassica napus]	-	-	-	-	-	GO:0005488//binding	GO:0009725//response to hormone;GO:0006950//response to stress;GO:0032787//monocarboxylic acid metabolic process;GO:0009719//response to endogenous stimulus;GO:0006972//hyperosmotic response;GO:0042221//response to chemical;GO:0006082//organic acid metabolic process;GO:0008152//metabolic process;GO:0000160//phosphorelay signal transduction system;GO:0071495//cellular response to endogenous stimul…
NC_027759.2	11544462	11544462	A	-	Deletion	.	563.85	0|0	0|0	1|1	1|1	17|0	19|0	0|12	1|4	-	-	-	downstream	LOC111214579	-	-	TIFY 5B	BnaA03g15910D [Brassica napus]	-	-	-	-	-	GO:0005488//binding	GO:0009725//response to hormone;GO:0006950//response to stress;GO:0032787//monocarboxylic acid metabolic process;GO:0009719//response to endogenous stimulus;GO:0006972//hyperosmotic response;GO:0042221//response to chemical;GO:0006082//organic acid metabolic process;GO:0008152//metabolic process;GO:0000160//phosphorelay signal transduction system;GO:0071495//cellular response to endogenous stimul…
NC_027759.2	11544648	11544651	AATA	-	Deletion	.	561.93	0|0	0|0	1|1	1|1	14|0	7|0	0|4	0|5	-	-	-	downstream	LOC111214579	-	-	TIFY 5B	BnaA03g15910D [Brassica napus]	-	-	-	-	-	GO:0005488//binding	GO:0009725//response to hormone;GO:0006950//response to stress;GO:0032787//monocarboxylic acid metabolic process;GO:0009719//response to endogenous stimulus;GO:0006972//hyperosmotic response;GO:0042221//response to chemical;GO:0006082//organic acid metabolic process;GO:0008152//metabolic process;GO:0000160//phosphorelay signal transduction system;GO:0071495//cellular response to endogenous stimul…
NC_027759.2	11544740	11544740	-	CACG	Insertion	.	306.89	0|0	0|0	0|0	0|1	15|0	8|0	15|1	13|5	-	-	-	upstream;downstream	LOC106437826;LOC111214579	-	-	-	-	-	-	-	-	-	-	-
NC_027759.2	11544786	11544786	-	AACGCCTTTCGTAGAAGACAGAGTTC	Insertion	.	5410.85	0|0	0|0	1|1	0|1	17|0	11|0	0|13	5|11	-	-	-	upstream;downstream	LOC106437826;LOC111214579	-	-	-	-	-	-	-	-	-	-	-
NC_027759.2	11545367	11545367	A	-	Deletion	.	487.86	0|0	0|0	0|1	0|1	18|0	36|0	17|6	8|11	-	-	-	upstream;downstream	LOC106437826;LOC111214579	-	-	-	-	-	-	-	-	-	-	-
NC_027759.2	11545414	11545430	CTTCGGCTACAAATCAG	-	Deletion	.	2043.86	0|0	0|0	0|1	0|1	19|0	52|0	18|3	11|8	-	-	-	upstream	LOC106437826	-	-	SPS3	PREDICTED: solanesyl diphosphate synthase 3, chloroplastic/mitochondrial-like isoform X1 [Brassica napus]	Metabolism	Metabolism of terpenoids and polyketides	ko00900//Terpenoid backbone biosynthesis	K14066	GO:0043226//organelle;GO:0044444//cytoplasmic part;GO:0043227//membrane-bounded organelle;GO:0005737//cytoplasm;GO:0005622//intracellular;GO:0044464//cell part;GO:0043229//intracellular organelle;GO:0044424//intracellular part;GO:0009536//plastid;GO:0043231//intracellular membrane-bounded organelle;GO:0005623//cell	GO:0005488//binding;GO:0003824//catalytic activity;GO:0043167//ion binding;GO:0043169//cation binding;GO:0016740//transferase activity;GO:0016765//transferase activity, transferring alkyl or aryl (other than methyl) groups;GO:0004659//prenyltransferase activity	GO:0044238//primary metabolic process;GO:0044763//single-organism cellular process;GO:0006743//ubiquinone metabolic process;GO:0022414//reproductive process;GO:0044237//cellular metabolic process;GO:0003006//developmental process involved in reproduction;GO:0071704//organic substance metabolic process;GO:0006629//lipid metabolic process;GO:0044281//small molecule metabolic process;GO:0000003//rep…
NC_027759.2	11545461	11545462	TC	-	Deletion	.	702.86	0|0	0|0	0|1	0|1	19|0	52|0	18|6	13|13	-	-	-	upstream	LOC106437826	-	-	SPS3	PREDICTED: solanesyl diphosphate synthase 3, chloroplastic/mitochondrial-like isoform X1 [Brassica napus]	Metabolism	Metabolism of terpenoids and polyketides	ko00900//Terpenoid backbone biosynthesis	K14066	GO:0043226//organelle;GO:0044444//cytoplasmic part;GO:0043227//membrane-bounded organelle;GO:0005737//cytoplasm;GO:0005622//intracellular;GO:0044464//cell part;GO:0043229//intracellular organelle;GO:0044424//intracellular part;GO:0009536//plastid;GO:0043231//intracellular membrane-bounded organelle;GO:0005623//cell	GO:0005488//binding;GO:0003824//catalytic activity;GO:0043167//ion binding;GO:0043169//cation binding;GO:0016740//transferase activity;GO:0016765//transferase activity, transferring alkyl or aryl (other than methyl) groups;GO:0004659//prenyltransferase activity	GO:0044238//primary metabolic process;GO:0044763//single-organism cellular process;GO:0006743//ubiquinone metabolic process;GO:0022414//reproductive process;GO:0044237//cellular metabolic process;GO:0003006//developmental process involved in reproduction;GO:0071704//organic substance metabolic process;GO:0006629//lipid metabolic process;GO:0044281//small molecule metabolic process;GO:0000003//rep…
NC_027759.2	11545483	11545483	-	ATTG	Insertion	.	1388.86	0|0	0|0	0|1	0|1	18|0	44|0	17|8	14|14	-	-	-	upstream	LOC106437826	-	-	SPS3	PREDICTED: solanesyl diphosphate synthase 3, chloroplastic/mitochondrial-like isoform X1 [Brassica napus]	Metabolism	Metabolism of terpenoids and polyketides	ko00900//Terpenoid backbone biosynthesis	K14066	GO:0043226//organelle;GO:0044444//cytoplasmic part;GO:0043227//membrane-bounded organelle;GO:0005737//cytoplasm;GO:0005622//intracellular;GO:0044464//cell part;GO:0043229//intracellular organelle;GO:0044424//intracellular part;GO:0009536//plastid;GO:0043231//intracellular membrane-bounded organelle;GO:0005623//cell	GO:0005488//binding;GO:0003824//catalytic activity;GO:0043167//ion binding;GO:0043169//cation binding;GO:0016740//transferase activity;GO:0016765//transferase activity, transferring alkyl or aryl (other than methyl) groups;GO:0004659//prenyltransferase activity	GO:0044238//primary metabolic process;GO:0044763//single-organism cellular process;GO:0006743//ubiquinone metabolic process;GO:0022414//reproductive process;GO:0044237//cellular metabolic process;GO:0003006//developmental process involved in reproduction;GO:0071704//organic substance metabolic process;GO:0006629//lipid metabolic process;GO:0044281//small molecule metabolic process;GO:0000003//rep…
NC_027759.2	11545505	11545505	-	T	Insertion	.	827.86	0|0	0|0	0|1	0|1	24|0	34|0	12|9	13|15	-	-	-	upstream	LOC106437826	-	-	SPS3	PREDICTED: solanesyl diphosphate synthase 3, chloroplastic/mitochondrial-like isoform X1 [Brassica napus]	Metabolism	Metabolism of terpenoids and polyketides	ko00900//Terpenoid backbone biosynthesis	K14066	GO:0043226//organelle;GO:0044444//cytoplasmic part;GO:0043227//membrane-bounded organelle;GO:0005737//cytoplasm;GO:0005622//intracellular;GO:0044464//cell part;GO:0043229//intracellular organelle;GO:0044424//intracellular part;GO:0009536//plastid;GO:0043231//intracellular membrane-bounded organelle;GO:0005623//cell	GO:0005488//binding;GO:0003824//catalytic activity;GO:0043167//ion binding;GO:0043169//cation binding;GO:0016740//transferase activity;GO:0016765//transferase activity, transferring alkyl or aryl (other than methyl) groups;GO:0004659//prenyltransferase activity	GO:0044238//primary metabolic process;GO:0044763//single-organism cellular process;GO:0006743//ubiquinone metabolic process;GO:0022414//reproductive process;GO:0044237//cellular metabolic process;GO:0003006//developmental process involved in reproduction;GO:0071704//organic substance metabolic process;GO:0006629//lipid metabolic process;GO:0044281//small molecule metabolic process;GO:0000003//rep…
NC_027759.2	11545515	11545515	-	CTC	Insertion	.	1361.86	0|0	0|0	0|1	0|1	22|0	32|0	10|9	10|15	-	-	-	upstream	LOC106437826	-	-	SPS3	PREDICTED: solanesyl diphosphate synthase 3, chloroplastic/mitochondrial-like isoform X1 [Brassica napus]	Metabolism	Metabolism of terpenoids and polyketides	ko00900//Terpenoid backbone biosynthesis	K14066	GO:0043226//organelle;GO:0044444//cytoplasmic part;GO:0043227//membrane-bounded organelle;GO:0005737//cytoplasm;GO:0005622//intracellular;GO:0044464//cell part;GO:0043229//intracellular organelle;GO:0044424//intracellular part;GO:0009536//plastid;GO:0043231//intracellular membrane-bounded organelle;GO:0005623//cell	GO:0005488//binding;GO:0003824//catalytic activity;GO:0043167//ion binding;GO:0043169//cation binding;GO:0016740//transferase activity;GO:0016765//transferase activity, transferring alkyl or aryl (other than methyl) groups;GO:0004659//prenyltransferase activity	GO:0044238//primary metabolic process;GO:0044763//single-organism cellular process;GO:0006743//ubiquinone metabolic process;GO:0022414//reproductive process;GO:0044237//cellular metabolic process;GO:0003006//developmental process involved in reproduction;GO:0071704//organic substance metabolic process;GO:0006629//lipid metabolic process;GO:0044281//small molecule metabolic process;GO:0000003//rep…
NC_027759.2	11545642	11545642	-	CT	Insertion	.	897.86	0|0	0|0	0|1	0|1	23|0	45|0	16|5	6|15	-	-	-	upstream	LOC106437826	-	-	SPS3	PREDICTED: solanesyl diphosphate synthase 3, chloroplastic/mitochondrial-like isoform X1 [Brassica napus]	Metabolism	Metabolism of terpenoids and polyketides	ko00900//Terpenoid backbone biosynthesis	K14066	GO:0043226//organelle;GO:0044444//cytoplasmic part;GO:0043227//membrane-bounded organelle;GO:0005737//cytoplasm;GO:0005622//intracellular;GO:0044464//cell part;GO:0043229//intracellular organelle;GO:0044424//intracellular part;GO:0009536//plastid;GO:0043231//intracellular membrane-bounded organelle;GO:0005623//cell	GO:0005488//binding;GO:0003824//catalytic activity;GO:0043167//ion binding;GO:0043169//cation binding;GO:0016740//transferase activity;GO:0016765//transferase activity, transferring alkyl or aryl (other than methyl) groups;GO:0004659//prenyltransferase activity	GO:0044238//primary metabolic process;GO:0044763//single-organism cellular process;GO:0006743//ubiquinone metabolic process;GO:0022414//reproductive process;GO:0044237//cellular metabolic process;GO:0003006//developmental process involved in reproduction;GO:0071704//organic substance metabolic process;GO:0006629//lipid metabolic process;GO:0044281//small molecule metabolic process;GO:0000003//rep…
NC_027759.2	11545645	11545645	A	-	Deletion	.	715.86	0|0	0|0	0|1	0|1	23|0	45|0	16|5	7|15	-	-	-	upstream	LOC106437826	-	-	SPS3	PREDICTED: solanesyl diphosphate synthase 3, chloroplastic/mitochondrial-like isoform X1 [Brassica napus]	Metabolism	Metabolism of terpenoids and polyketides	ko00900//Terpenoid backbone biosynthesis	K14066	GO:0043226//organelle;GO:0044444//cytoplasmic part;GO:0043227//membrane-bounded organelle;GO:0005737//cytoplasm;GO:0005622//intracellular;GO:0044464//cell part;GO:0043229//intracellular organelle;GO:0044424//intracellular part;GO:0009536//plastid;GO:0043231//intracellular membrane-bounded organelle;GO:0005623//cell	GO:0005488//binding;GO:0003824//catalytic activity;GO:0043167//ion binding;GO:0043169//cation binding;GO:0016740//transferase activity;GO:0016765//transferase activity, transferring alkyl or aryl (other than methyl) groups;GO:0004659//prenyltransferase activity	GO:0044238//primary metabolic process;GO:0044763//single-organism cellular process;GO:0006743//ubiquinone metabolic process;GO:0022414//reproductive process;GO:0044237//cellular metabolic process;GO:0003006//developmental process involved in reproduction;GO:0071704//organic substance metabolic process;GO:0006629//lipid metabolic process;GO:0044281//small molecule metabolic process;GO:0000003//rep…
NC_027759.2	11545717	11545717	-	C	Insertion	.	902.88	0|0	0|0	0|1	0|1	22|1	50|0	15|8	9|16	-	-	-	UTR5	LOC106437826(XM_013878815.2#NC_027759.2#11545661:c.-199_-198insC)	-	-	-	-	-	-	-	-	-	-	-
NC_027759.2	11545745	11545752	TATTTTTC	-	Deletion	.	940.86	0|0	0|0	0|1	0|1	21|0	48|0	10|8	22|3	-	-	-	UTR5	LOC106437826(XM_013878815.2#NC_027759.2#11545661:c.-171_-164del-)	-	-	-	-	-	-	-	-	-	-	-
NC_027759.2	11548617	11548617	-	T	Insertion	.	823.86	0|0	0|0	0|1	0|1	20|0	21|0	17|8	9|18	-	-	-	UTR3	LOC106437826(XM_013878815.2#NC_027759.2#11545661:c.*135_*136insT,XM_013878816.2#NC_027759.2#11545923:c.*135_*136insT)	-	-	-	-	-	-	-	-	-	-	-
NC_027759.2	11548647	11548647	-	T	Insertion	.	747.86	0|0	0|0	0|1	0|1	18|0	21|0	21|9	10|17	-	-	-	UTR3	LOC106437826(XM_013878815.2#NC_027759.2#11545661:c.*165_*166insT,XM_013878816.2#NC_027759.2#11545923:c.*165_*166insT)	-	-	-	-	-	-	-	-	-	-	-
NC_027759.2	11548846	11548846	-	A	Insertion	.	504.87	0|0	0|0	0|1	0|1	20|0	9|0	15|8	5|17	-	-	-	downstream	LOC106437826,LOC106437827	-	-	-	-	-	-	-	-	-	-	-
NC_027759.2	11549134	11549134	T	-	Deletion	.	780.86	0|0	0|0	0|1	0|1	30|0	22|0	18|9	4|20	-	-	-	UTR3	LOC106437827(XM_013878817.2#NC_027759.2#11548966:c.*9delA)	-	-	-	-	-	-	-	-	-	-	-
NC_027759.2	11551691	11551707	AACATGCTTATGGGCAC	-	Deletion	.	3040.86	0|0	0|0	0|1	0|1	36|0	60|0	15|5	11|11	-	-	-	intronic	LOC106437827	-	-	-	BnaA03g15930D [Brassica napus]	-	-	-	-	-	-	-
NC_027759.2	11551749	11551754	CAATCT	-	Deletion	.	814.86	0|0	0|0	0|1	0|1	41|0	54|0	10|3	12|7	-	-	-	intronic	LOC106437827	-	-	-	BnaA03g15930D [Brassica napus]	-	-	-	-	-	-	-
NC_027759.2	11551758	11551763	TGAAAG	-	Deletion	.	737.86	0|0	0|0	0|1	0|1	37|0	56|0	10|3	11|7	-	-	-	intronic	LOC106437827	-	-	-	BnaA03g15930D [Brassica napus]	-	-	-	-	-	-	-
NC_027759.2	11552815	11552815	-	TT	Insertion	.	552.86	0|0	0|0	0|1	0|1	20|0	14|0	20|9	3|7	-	-	-	intronic	LOC106437827	-	-	-	BnaA03g15930D [Brassica napus]	-	-	-	-	-	-	-
NC_027759.2	11552847	11552847	-	AGTGGCT	Insertion	.	1548.86	0|0	0|0	0|1	0|1	20|0	21|0	16|8	4|9	-	-	-	intronic	LOC106437827	-	-	-	BnaA03g15930D [Brassica napus]	-	-	-	-	-	-	-
NC_027759.2	11552875	11552875	G	-	Deletion	.	517.86	0|0	0|0	0|1	0|1	24|0	24|0	18|7	7|8	-	-	-	intronic	LOC106437827	-	-	-	BnaA03g15930D [Brassica napus]	-	-	-	-	-	-	-
NC_027759.2	11554719	11554722	ATCT	-	Deletion	.	1997.9	0|1	0|0	0|1	0|1	13|8	5|1	9|11	15|12	-	-	-	intergenic	LOC106437827(dist=1554),LOC106437829(dist=5441)	-	-	-	-	-	-	-	-	-	-	-
NC_027759.2	11559118	11559128	ATTAATTATTT	-	Deletion	.	2248.87	0|0	0|0	0|1	0|1	10|0	30|0	10|10	6|7	-	-	-	intergenic	LOC106437827(dist=5953),LOC106437829(dist=1035)	-	-	-	-	-	-	-	-	-	-	-
NC_027759.2	11561515	11561516	CT	-	Deletion	.	345.86	0|0	0|0	0|1	0|1	26|0	30|0	15|2	10|8	-	-	-	intronic	LOC106437829	-	-	AIR9	PREDICTED: 187-kDa microtubule-associated protein AIR9 [Brassica napus]	-	-	-	-	-	-	-
NC_027759.2	11561530	11561530	-	G	Insertion	.	375.86	0|0	0|0	0|1	0|1	31|0	33|0	15|2	10|10	-	-	-	intronic	LOC106437829	-	-	AIR9	PREDICTED: 187-kDa microtubule-associated protein AIR9 [Brassica napus]	-	-	-	-	-	-	-
NC_027759.2	11562043	11562043	-	AACAAGTT	Insertion	.	1843.86	0|0	0|0	0|1	0|1	28|0	54|0	12|4	7|15	-	-	-	intronic	LOC106437829	-	-	AIR9	PREDICTED: 187-kDa microtubule-associated protein AIR9 [Brassica napus]	-	-	-	-	-	-	-
NC_027759.2	11562123	11562140	GCCAAATCTGAAACATGT	-	Deletion	.	1598.86	0|0	0|0	0|1	0|1	22|0	55|0	14|2	5|6	-	-	-	intronic	LOC106437829	-	-	AIR9	PREDICTED: 187-kDa microtubule-associated protein AIR9 [Brassica napus]	-	-	-	-	-	-	-
NC_027759.2	11562448	11562448	-	T	Insertion	.	412.86	0|0	0|0	0|1	0|1	13|0	40|0	9|4	9|11	-	-	-	intronic	LOC106437829	-	-	AIR9	PREDICTED: 187-kDa microtubule-associated protein AIR9 [Brassica napus]	-	-	-	-	-	-	-
NC_027759.2	11562689	11562689	T	-	Deletion	.	553.86	0|0	0|0	0|1	0|1	17|0	36|0	15|6	12|10	-	-	-	intronic	LOC106437829	-	-	AIR9	PREDICTED: 187-kDa microtubule-associated protein AIR9 [Brassica napus]	-	-	-	-	-	-	-
NC_027759.2	11566095	11566095	-	A	Insertion	.	184.86	0|0	0|0	0|1	0|1	14|0	16|0	10|8	8|4	-	-	-	intronic	LOC106437829	-	-	AIR9	PREDICTED: 187-kDa microtubule-associated protein AIR9 [Brassica napus]	-	-	-	-	-	-	-
NC_027759.2	11566271	11566271	-	T	Insertion	.	209.86	0|0	0|0	0|1	0|1	17|0	34|0	10|2	5|6	-	-	-	intronic	LOC106437829	-	-	AIR9	PREDICTED: 187-kDa microtubule-associated protein AIR9 [Brassica napus]	-	-	-	-	-	-	-
NC_027759.2	11571398	11571400	ATG	-	Deletion	.	1294.86	0|0	0|0	0|1	0|1	13|0	32|0	14|10	6|17	-	-	-	intronic	LOC106437829	-	-	AIR9	PREDICTED: 187-kDa microtubule-associated protein AIR9 [Brassica napus]	-	-	-	-	-	-	-
NC_027759.2	11571421	11571421	-	T	Insertion	.	550.86	0|0	0|0	0|1	0|1	17|0	31|0	14|9	10|15	-	-	-	intronic	LOC106437829	-	-	AIR9	PREDICTED: 187-kDa microtubule-associated protein AIR9 [Brassica napus]	-	-	-	-	-	-	-
NC_027759.2	11571837	11571837	-	TC	Insertion	.	802.86	0|0	0|0	0|1	0|1	19|0	43|0	12|7	8|12	-	-	-	UTR5	LOC106437829(XM_013878818.2#NC_027759.2#11560162:c.-505_-504insGA)	-	-	-	-	-	-	-	-	-	-	-
NC_027759.2	11572548	11572548	-	A	Insertion	.	322.15	0|0	0|0	1|1	1|1	16|0	21|0	0|7	0|3	-	-	-	upstream	LOC106437829	-	-	AIR9	PREDICTED: 187-kDa microtubule-associated protein AIR9 [Brassica napus]	-	-	-	-	-	-	-
NC_027759.2	11572613	11572613	-	CTG	Insertion	.	592.98	0|0	0|0	1|1	1|1	14|0	32|0	0|7	1|3	-	-	-	upstream	LOC106437829	-	-	AIR9	PREDICTED: 187-kDa microtubule-associated protein AIR9 [Brassica napus]	-	-	-	-	-	-	-
NC_027759.2	11572620	11572620	-	TC	Insertion	.	383.11	0|0	0|0	1|1	1|1	14|0	31|0	0|6	1|3	-	-	-	upstream	LOC106437829	-	-	AIR9	PREDICTED: 187-kDa microtubule-associated protein AIR9 [Brassica napus]	-	-	-	-	-	-	-
NC_027759.2	11572644	11572644	A	-	Deletion	.	218.36	0|0	0|0	1|1	1|1	13|0	31|0	0|5	1|2	-	-	-	upstream	LOC106437829	-	-	AIR9	PREDICTED: 187-kDa microtubule-associated protein AIR9 [Brassica napus]	-	-	-	-	-	-	-
NC_027759.2	11574122	11574124	ATA	-	Deletion	.	1050.2	0|0	0|0	1|1	0|1	13|0	13|0	0|6	2|14	-	-	-	upstream	LOC106437831	-	-	ACD11	PREDICTED: accelerated cell death 11-like [Brassica napus]	-	-	-	-	GO:0005622//intracellular;GO:0044424//intracellular part;GO:0005623//cell;GO:0044464//cell part	GO:0008289//lipid binding;GO:0008324//cation transmembrane transporter activity;GO:0022891//substrate-specific transmembrane transporter activity;GO:0005488//binding;GO:0022857//transmembrane transporter activity;GO:0022892//substrate-specific transporter activity;GO:0005319//lipid transporter activity;GO:0005215//transporter activity;GO:0015075//ion transmembrane transporter activity	GO:0006950//response to stress;GO:0071705//nitrogen compound transport;GO:0016265//death;GO:0042221//response to chemical;GO:0015696//ammonium transport;GO:0001101//response to acid chemical;GO:0006811//ion transport;GO:0051234//establishment of localization;GO:0009605//response to external stimulus;GO:0044699//single-organism process;GO:0044765//single-organism transport;GO:0009607//response to …
NC_027759.2	11574162	11574162	A	-	Deletion	.	910.12	0|0	0|0	1|1	1|1	16|0	17|0	0|6	2|18	-	-	-	upstream	LOC106437831	-	-	ACD11	PREDICTED: accelerated cell death 11-like [Brassica napus]	-	-	-	-	GO:0005622//intracellular;GO:0044424//intracellular part;GO:0005623//cell;GO:0044464//cell part	GO:0008289//lipid binding;GO:0008324//cation transmembrane transporter activity;GO:0022891//substrate-specific transmembrane transporter activity;GO:0005488//binding;GO:0022857//transmembrane transporter activity;GO:0022892//substrate-specific transporter activity;GO:0005319//lipid transporter activity;GO:0005215//transporter activity;GO:0015075//ion transmembrane transporter activity	GO:0006950//response to stress;GO:0071705//nitrogen compound transport;GO:0016265//death;GO:0042221//response to chemical;GO:0015696//ammonium transport;GO:0001101//response to acid chemical;GO:0006811//ion transport;GO:0051234//establishment of localization;GO:0009605//response to external stimulus;GO:0044699//single-organism process;GO:0044765//single-organism transport;GO:0009607//response to …
NC_027759.2	11574171	11574176	AGGAAA	-	Deletion	.	1415.36	0|0	0|0	1|1	0|1	17|0	18|0	0|5	2|16	-	-	-	upstream	LOC106437831	-	-	ACD11	PREDICTED: accelerated cell death 11-like [Brassica napus]	-	-	-	-	GO:0005622//intracellular;GO:0044424//intracellular part;GO:0005623//cell;GO:0044464//cell part	GO:0008289//lipid binding;GO:0008324//cation transmembrane transporter activity;GO:0022891//substrate-specific transmembrane transporter activity;GO:0005488//binding;GO:0022857//transmembrane transporter activity;GO:0022892//substrate-specific transporter activity;GO:0005319//lipid transporter activity;GO:0005215//transporter activity;GO:0015075//ion transmembrane transporter activity	GO:0006950//response to stress;GO:0071705//nitrogen compound transport;GO:0016265//death;GO:0042221//response to chemical;GO:0015696//ammonium transport;GO:0001101//response to acid chemical;GO:0006811//ion transport;GO:0051234//establishment of localization;GO:0009605//response to external stimulus;GO:0044699//single-organism process;GO:0044765//single-organism transport;GO:0009607//response to …
NC_027759.2	11574543	11574543	-	C	Insertion	.	1573.18	0|0	0|0	1|1	1|1	17|0	33|0	0|12	2|26	-	-	-	upstream	LOC106437831	-	-	ACD11	PREDICTED: accelerated cell death 11-like [Brassica napus]	-	-	-	-	GO:0005622//intracellular;GO:0044424//intracellular part;GO:0005623//cell;GO:0044464//cell part	GO:0008289//lipid binding;GO:0008324//cation transmembrane transporter activity;GO:0022891//substrate-specific transmembrane transporter activity;GO:0005488//binding;GO:0022857//transmembrane transporter activity;GO:0022892//substrate-specific transporter activity;GO:0005319//lipid transporter activity;GO:0005215//transporter activity;GO:0015075//ion transmembrane transporter activity	GO:0006950//response to stress;GO:0071705//nitrogen compound transport;GO:0016265//death;GO:0042221//response to chemical;GO:0015696//ammonium transport;GO:0001101//response to acid chemical;GO:0006811//ion transport;GO:0051234//establishment of localization;GO:0009605//response to external stimulus;GO:0044699//single-organism process;GO:0044765//single-organism transport;GO:0009607//response to …
NC_027759.2	11574582	11574612	TTAGGTTCAATTCGGTTAATATGTTAAAAAC	-	Deletion	.	8392.85	0|0	0|0	1|1	0|1	18|0	30|0	0|12	2|17	-	-	-	upstream	LOC106437831	-	-	ACD11	PREDICTED: accelerated cell death 11-like [Brassica napus]	-	-	-	-	GO:0005622//intracellular;GO:0044424//intracellular part;GO:0005623//cell;GO:0044464//cell part	GO:0008289//lipid binding;GO:0008324//cation transmembrane transporter activity;GO:0022891//substrate-specific transmembrane transporter activity;GO:0005488//binding;GO:0022857//transmembrane transporter activity;GO:0022892//substrate-specific transporter activity;GO:0005319//lipid transporter activity;GO:0005215//transporter activity;GO:0015075//ion transmembrane transporter activity	GO:0006950//response to stress;GO:0071705//nitrogen compound transport;GO:0016265//death;GO:0042221//response to chemical;GO:0015696//ammonium transport;GO:0001101//response to acid chemical;GO:0006811//ion transport;GO:0051234//establishment of localization;GO:0009605//response to external stimulus;GO:0044699//single-organism process;GO:0044765//single-organism transport;GO:0009607//response to …
NC_027759.2	11574701	11574704	GACG	-	Deletion	.	2862.84	0|0	0|0	1|1	0|1	22|0	40|0	0|28	4|13	-	-	-	upstream	LOC106437831	-	-	ACD11	PREDICTED: accelerated cell death 11-like [Brassica napus]	-	-	-	-	GO:0005622//intracellular;GO:0044424//intracellular part;GO:0005623//cell;GO:0044464//cell part	GO:0008289//lipid binding;GO:0008324//cation transmembrane transporter activity;GO:0022891//substrate-specific transmembrane transporter activity;GO:0005488//binding;GO:0022857//transmembrane transporter activity;GO:0022892//substrate-specific transporter activity;GO:0005319//lipid transporter activity;GO:0005215//transporter activity;GO:0015075//ion transmembrane transporter activity	GO:0006950//response to stress;GO:0071705//nitrogen compound transport;GO:0016265//death;GO:0042221//response to chemical;GO:0015696//ammonium transport;GO:0001101//response to acid chemical;GO:0006811//ion transport;GO:0051234//establishment of localization;GO:0009605//response to external stimulus;GO:0044699//single-organism process;GO:0044765//single-organism transport;GO:0009607//response to …
NC_027759.2	11574891	11574891	-	AGAGAGACAGAG	Insertion	.	1847.84	0|0	0|0	1|1	0|1	20|0	32|0	0|13	3|10	-	-	-	UTR5	LOC106437831(XM_013878820.2#NC_027759.2#11574797:c.-30_-29insAGAGAGACAGAG)	-	-	-	-	-	-	-	-	-	-	-
NC_027759.2	11575125	11575127	AAG	-	Deletion	.	1583.86	0|0	0|0	1|1	1|1	22|0	29|0	0|14	0|14	-	-	-	intronic	LOC106437831	-	-	ACD11	PREDICTED: accelerated cell death 11-like [Brassica napus]	-	-	-	-	GO:0005622//intracellular;GO:0044424//intracellular part;GO:0005623//cell;GO:0044464//cell part	GO:0008289//lipid binding;GO:0008324//cation transmembrane transporter activity;GO:0022891//substrate-specific transmembrane transporter activity;GO:0005488//binding;GO:0022857//transmembrane transporter activity;GO:0022892//substrate-specific transporter activity;GO:0005319//lipid transporter activity;GO:0005215//transporter activity;GO:0015075//ion transmembrane transporter activity	GO:0006950//response to stress;GO:0071705//nitrogen compound transport;GO:0016265//death;GO:0042221//response to chemical;GO:0015696//ammonium transport;GO:0001101//response to acid chemical;GO:0006811//ion transport;GO:0051234//establishment of localization;GO:0009605//response to external stimulus;GO:0044699//single-organism process;GO:0044765//single-organism transport;GO:0009607//response to …
NC_027759.2	11575260	11575260	A	-	Deletion	.	210.07	0|0	0|0	1|1	1|1	22|0	15|1	0|4	1|5	-	-	-	intronic	LOC106437831	-	-	ACD11	PREDICTED: accelerated cell death 11-like [Brassica napus]	-	-	-	-	GO:0005622//intracellular;GO:0044424//intracellular part;GO:0005623//cell;GO:0044464//cell part	GO:0008289//lipid binding;GO:0008324//cation transmembrane transporter activity;GO:0022891//substrate-specific transmembrane transporter activity;GO:0005488//binding;GO:0022857//transmembrane transporter activity;GO:0022892//substrate-specific transporter activity;GO:0005319//lipid transporter activity;GO:0005215//transporter activity;GO:0015075//ion transmembrane transporter activity	GO:0006950//response to stress;GO:0071705//nitrogen compound transport;GO:0016265//death;GO:0042221//response to chemical;GO:0015696//ammonium transport;GO:0001101//response to acid chemical;GO:0006811//ion transport;GO:0051234//establishment of localization;GO:0009605//response to external stimulus;GO:0044699//single-organism process;GO:0044765//single-organism transport;GO:0009607//response to …
NC_027759.2	11575541	11575541	-	ATGGTTTCATTA	Insertion	.	5044.84	0|0	0|0	1|1	1|1	40|0	28|0	0|20	1|15	-	-	-	intronic	LOC106437831	-	-	ACD11	PREDICTED: accelerated cell death 11-like [Brassica napus]	-	-	-	-	GO:0005622//intracellular;GO:0044424//intracellular part;GO:0005623//cell;GO:0044464//cell part	GO:0008289//lipid binding;GO:0008324//cation transmembrane transporter activity;GO:0022891//substrate-specific transmembrane transporter activity;GO:0005488//binding;GO:0022857//transmembrane transporter activity;GO:0022892//substrate-specific transporter activity;GO:0005319//lipid transporter activity;GO:0005215//transporter activity;GO:0015075//ion transmembrane transporter activity	GO:0006950//response to stress;GO:0071705//nitrogen compound transport;GO:0016265//death;GO:0042221//response to chemical;GO:0015696//ammonium transport;GO:0001101//response to acid chemical;GO:0006811//ion transport;GO:0051234//establishment of localization;GO:0009605//response to external stimulus;GO:0044699//single-organism process;GO:0044765//single-organism transport;GO:0009607//response to …
NC_027759.2	11575557	11575557	-	T	Insertion	.	1086	0|0	0|0	1|1	1|1	37|0	25|0	0|22	1|16	-	-	-	intronic	LOC106437831	-	-	ACD11	PREDICTED: accelerated cell death 11-like [Brassica napus]	-	-	-	-	GO:0005622//intracellular;GO:0044424//intracellular part;GO:0005623//cell;GO:0044464//cell part	GO:0008289//lipid binding;GO:0008324//cation transmembrane transporter activity;GO:0022891//substrate-specific transmembrane transporter activity;GO:0005488//binding;GO:0022857//transmembrane transporter activity;GO:0022892//substrate-specific transporter activity;GO:0005319//lipid transporter activity;GO:0005215//transporter activity;GO:0015075//ion transmembrane transporter activity	GO:0006950//response to stress;GO:0071705//nitrogen compound transport;GO:0016265//death;GO:0042221//response to chemical;GO:0015696//ammonium transport;GO:0001101//response to acid chemical;GO:0006811//ion transport;GO:0051234//establishment of localization;GO:0009605//response to external stimulus;GO:0044699//single-organism process;GO:0044765//single-organism transport;GO:0009607//response to …
NC_027759.2	11575981	11575982	TT	-	Deletion	.	1646.92	0|0	0|0	1|1	1|1	18|0	17|0	0|18	1|20	-	-	-	intronic	LOC106437831	-	-	ACD11	PREDICTED: accelerated cell death 11-like [Brassica napus]	-	-	-	-	GO:0005622//intracellular;GO:0044424//intracellular part;GO:0005623//cell;GO:0044464//cell part	GO:0008289//lipid binding;GO:0008324//cation transmembrane transporter activity;GO:0022891//substrate-specific transmembrane transporter activity;GO:0005488//binding;GO:0022857//transmembrane transporter activity;GO:0022892//substrate-specific transporter activity;GO:0005319//lipid transporter activity;GO:0005215//transporter activity;GO:0015075//ion transmembrane transporter activity	GO:0006950//response to stress;GO:0071705//nitrogen compound transport;GO:0016265//death;GO:0042221//response to chemical;GO:0015696//ammonium transport;GO:0001101//response to acid chemical;GO:0006811//ion transport;GO:0051234//establishment of localization;GO:0009605//response to external stimulus;GO:0044699//single-organism process;GO:0044765//single-organism transport;GO:0009607//response to …
NC_027759.2	11576173	11576173	-	CA	Insertion	.	1648.84	0|0	0|0	1|1	0|1	15|0	13|0	0|27	3|9	-	-	-	UTR3	LOC106437831(XM_013878820.2#NC_027759.2#11574797:c.*43_*44insCA)	-	-	-	-	-	-	-	-	-	-	-
NC_027759.2	11577868	11577870	AGA	-	Deletion	.	954.86	0|0	0|0	0|1	0|1	23|0	42|0	10|15	27|5	-	-	-	UTR5	LOC106437830(XM_013878819.2#NC_027759.2#11576383:c.-89_-91delTCT)	-	-	-	-	-	-	-	-	-	-	-
NC_027759.2	11578087	11578087	-	GTTACACG	Insertion	.	1524.86	0|0	0|0	0|1	0|1	19|0	21|0	11|10	18|6	-	-	-	UTR5	LOC106437830(XM_013878819.2#NC_027759.2#11576383:c.-309_-308insCGTGTAAC)	-	-	-	-	-	-	-	-	-	-	-
NC_027759.2	11578168	11578169	TT	-	Deletion	.	743.86	0|0	0|0	0|1	0|1	19|0	13|0	9|16	16|6	-	-	-	UTR5	LOC106437830(XM_013878819.2#NC_027759.2#11576383:c.-389_-390delAA)	-	-	-	-	-	-	-	-	-	-	-
NC_027759.2	11578681	11578682	TC	-	Deletion	.	541.67	0|0	0|0	0|1	0|0	27|0	41|0	9|13	18|1	-	-	-	UTR5	LOC106437830(XM_013878819.2#NC_027759.2#11576383:c.-902_-903delGA)	-	-	-	-	-	-	-	-	-	-	-
NC_027759.2	11578807	11578811	AGTCA	-	Deletion	.	823.86	0|0	0|0	0|1	0|0	17|0	32|0	12|12	10|1	-	-	-	upstream	LOC106437830	-	-	Ints3	PREDICTED: integrator complex subunit 3-like [Brassica napus]	-	-	-	-	GO:0005622//intracellular;GO:0005623//cell;GO:0043229//intracellular organelle;GO:0043227//membrane-bounded organelle;GO:0044424//intracellular part;GO:0043226//organelle;GO:0043231//intracellular membrane-bounded organelle;GO:0044464//cell part	-	GO:0000003//reproduction;GO:0003006//developmental process involved in reproduction;GO:0022414//reproductive process;GO:0032502//developmental process
NC_027759.2	11578828	11578828	-	TAT	Insertion	.	584.87	0|0	0|0	0|1	0|0	18|0	33|0	10|11	10|1	-	-	-	upstream	LOC106437830	-	-	Ints3	PREDICTED: integrator complex subunit 3-like [Brassica napus]	-	-	-	-	GO:0005622//intracellular;GO:0005623//cell;GO:0043229//intracellular organelle;GO:0043227//membrane-bounded organelle;GO:0044424//intracellular part;GO:0043226//organelle;GO:0043231//intracellular membrane-bounded organelle;GO:0044464//cell part	-	GO:0000003//reproduction;GO:0003006//developmental process involved in reproduction;GO:0022414//reproductive process;GO:0032502//developmental process
NC_027759.2	11578836	11578845	GGGAAGATCG	-	Deletion	.	918.86	0|0	0|0	0|1	0|0	16|0	31|0	10|7	10|1	-	-	-	upstream	LOC106437830	-	-	Ints3	PREDICTED: integrator complex subunit 3-like [Brassica napus]	-	-	-	-	GO:0005622//intracellular;GO:0005623//cell;GO:0043229//intracellular organelle;GO:0043227//membrane-bounded organelle;GO:0044424//intracellular part;GO:0043226//organelle;GO:0043231//intracellular membrane-bounded organelle;GO:0044464//cell part	-	GO:0000003//reproduction;GO:0003006//developmental process involved in reproduction;GO:0022414//reproductive process;GO:0032502//developmental process
NC_027759.2	11578857	11578863	TGATAAG	-	Deletion	.	678.86	0|0	0|0	0|1	0|0	15|0	32|0	7|7	9|1	-	-	-	upstream	LOC106437830	-	-	Ints3	PREDICTED: integrator complex subunit 3-like [Brassica napus]	-	-	-	-	GO:0005622//intracellular;GO:0005623//cell;GO:0043229//intracellular organelle;GO:0043227//membrane-bounded organelle;GO:0044424//intracellular part;GO:0043226//organelle;GO:0043231//intracellular membrane-bounded organelle;GO:0044464//cell part	-	GO:0000003//reproduction;GO:0003006//developmental process involved in reproduction;GO:0022414//reproductive process;GO:0032502//developmental process
NC_027759.2	11578867	11578867	-	TATC	Insertion	.	431.86	0|0	0|0	0|1	0|0	18|0	31|0	6|7	8|1	-	-	-	upstream	LOC106437830	-	-	Ints3	PREDICTED: integrator complex subunit 3-like [Brassica napus]	-	-	-	-	GO:0005622//intracellular;GO:0005623//cell;GO:0043229//intracellular organelle;GO:0043227//membrane-bounded organelle;GO:0044424//intracellular part;GO:0043226//organelle;GO:0043231//intracellular membrane-bounded organelle;GO:0044464//cell part	-	GO:0000003//reproduction;GO:0003006//developmental process involved in reproduction;GO:0022414//reproductive process;GO:0032502//developmental process
NC_027759.2	11579484	11579484	-	T	Insertion	.	268.93	0|0	0|0	0|1	0|1	14|0	6|0	2|5	7|4	-	-	-	upstream	LOC106437830	-	-	Ints3	PREDICTED: integrator complex subunit 3-like [Brassica napus]	-	-	-	-	GO:0005622//intracellular;GO:0005623//cell;GO:0043229//intracellular organelle;GO:0043227//membrane-bounded organelle;GO:0044424//intracellular part;GO:0043226//organelle;GO:0043231//intracellular membrane-bounded organelle;GO:0044464//cell part	-	GO:0000003//reproduction;GO:0003006//developmental process involved in reproduction;GO:0022414//reproductive process;GO:0032502//developmental process
NC_027759.2	11579518	11579518	-	ATT	Insertion	.	681.38	0|0	0|0	0|1	0|1	20|0	3|0	2|6	6|6	-	-	-	upstream	LOC106437830	-	-	Ints3	PREDICTED: integrator complex subunit 3-like [Brassica napus]	-	-	-	-	GO:0005622//intracellular;GO:0005623//cell;GO:0043229//intracellular organelle;GO:0043227//membrane-bounded organelle;GO:0044424//intracellular part;GO:0043226//organelle;GO:0043231//intracellular membrane-bounded organelle;GO:0044464//cell part	-	GO:0000003//reproduction;GO:0003006//developmental process involved in reproduction;GO:0022414//reproductive process;GO:0032502//developmental process
NC_027759.2	11580633	11580633	-	TTT	Insertion	.	396.86	0|0	0|0	0|1	0|0	16|0	15|0	10|9	18|2	-	-	-	upstream	LOC106437832	-	-	WAP	PREDICTED: WPP domain-associated protein-like [Brassica napus]	-	-	-	-	GO:0005622//intracellular;GO:0043227//membrane-bounded organelle;GO:0043231//intracellular membrane-bounded organelle;GO:0005623//cell;GO:0043229//intracellular organelle;GO:0044424//intracellular part;GO:0044464//cell part;GO:0043226//organelle	-	-
NC_027759.2	11580645	11580645	T	-	Deletion	.	442.9	0|0	0|0	0|1	0|0	17|0	15|0	9|12	20|2	-	-	-	upstream	LOC106437832	-	-	WAP	PREDICTED: WPP domain-associated protein-like [Brassica napus]	-	-	-	-	GO:0005622//intracellular;GO:0043227//membrane-bounded organelle;GO:0043231//intracellular membrane-bounded organelle;GO:0005623//cell;GO:0043229//intracellular organelle;GO:0044424//intracellular part;GO:0044464//cell part;GO:0043226//organelle	-	-
NC_027759.2	11580676	11580676	-	A	Insertion	.	539.86	0|0	0|0	0|1	0|1	18|0	18|0	11|12	21|4	-	-	-	upstream	LOC106437832	-	-	WAP	PREDICTED: WPP domain-associated protein-like [Brassica napus]	-	-	-	-	GO:0005622//intracellular;GO:0043227//membrane-bounded organelle;GO:0043231//intracellular membrane-bounded organelle;GO:0005623//cell;GO:0043229//intracellular organelle;GO:0044424//intracellular part;GO:0044464//cell part;GO:0043226//organelle	-	-
NC_027759.2	11584263	11584264	GA	-	Deletion	.	453.86	0|0	0|0	0|1	0|1	35|0	34|0	14|10	14|3	-	-	-	UTR3	LOC106437832(XM_013878822.2#NC_027759.2#11580754:c.*142_*143delGA)	-	-	-	-	-	-	-	-	-	-	-
NC_027759.2	11584346	11584346	-	AT	Insertion	.	849.86	0|0	0|0	0|1	0|1	31|0	39|0	11|14	23|5	-	-	-	downstream	LOC106437832	-	-	WAP	PREDICTED: WPP domain-associated protein-like [Brassica napus]	-	-	-	-	GO:0005622//intracellular;GO:0043227//membrane-bounded organelle;GO:0043231//intracellular membrane-bounded organelle;GO:0005623//cell;GO:0043229//intracellular organelle;GO:0044424//intracellular part;GO:0044464//cell part;GO:0043226//organelle	-	-
NC_027759.2	11584371	11584372	TA	-	Deletion	.	1623.86	0|0	0|0	0|1	0|1	35|0	41|0	12|13	9|20	-	-	-	downstream	LOC106437832	-	-	WAP	PREDICTED: WPP domain-associated protein-like [Brassica napus]	-	-	-	-	GO:0005622//intracellular;GO:0043227//membrane-bounded organelle;GO:0043231//intracellular membrane-bounded organelle;GO:0005623//cell;GO:0043229//intracellular organelle;GO:0044424//intracellular part;GO:0044464//cell part;GO:0043226//organelle	-	-
NC_027759.2	11586142	11586142	-	GTCTTCT	Insertion	.	2123.85	0|0	0|0	1|1	0|1	27|0	33|0	0|12	3|11	-	-	-	downstream	LOC106437833	-	-	RRN3	PREDICTED: RNA polymerase I-specific transcription initiation factor RRN3-like [Brassica napus]	-	-	-	-	-	-	-
NC_027759.2	11586528	11586529	AA	-	Deletion	.	255.86	0|0	0|0	0|1	0|1	15|0	39|0	6|4	7|4	-	-	-	intronic	LOC106437833	-	-	RRN3	PREDICTED: RNA polymerase I-specific transcription initiation factor RRN3-like [Brassica napus]	-	-	-	-	-	-	-
NC_027759.2	11587091	11587092	AT	-	Deletion	.	447.66	0|0	0|0	.|.	1|1	16|0	31|0	.|.	1|10	-	-	-	intronic	LOC106437833	-	-	RRN3	PREDICTED: RNA polymerase I-specific transcription initiation factor RRN3-like [Brassica napus]	-	-	-	-	-	-	-
NC_027759.2	11587428	11587428	-	AAAGTGAAG	Insertion	.	837.86	0|0	0|0	1|1	0|1	20|0	33|0	1|5	3|4	-	-	-	intronic	LOC106437833	-	-	RRN3	PREDICTED: RNA polymerase I-specific transcription initiation factor RRN3-like [Brassica napus]	-	-	-	-	-	-	-
NC_027759.2	11588641	11588643	AAA	-	Deletion	.	1224.84	0|0	0|0	1|1	0|1	37|0	29|0	0|15	2|17	-	-	-	intronic	LOC106437833	-	-	RRN3	PREDICTED: RNA polymerase I-specific transcription initiation factor RRN3-like [Brassica napus]	-	-	-	-	-	-	-
NC_027759.2	11588713	11588713	-	A	Insertion	.	557.86	0|0	0|0	0|1	0|1	39|0	36|0	15|7	10|11	-	-	-	intronic	LOC106437833	-	-	RRN3	PREDICTED: RNA polymerase I-specific transcription initiation factor RRN3-like [Brassica napus]	-	-	-	-	-	-	-
NC_027759.2	11588988	11588988	-	A	Insertion	.	440.86	0|0	0|0	0|1	0|1	25|0	35|0	12|14	22|4	-	-	-	intronic	LOC106437833	-	-	RRN3	PREDICTED: RNA polymerase I-specific transcription initiation factor RRN3-like [Brassica napus]	-	-	-	-	-	-	-
NC_027759.2	11589120	11589120	-	A	Insertion	.	471.86	0|0	0|0	0|1	0|1	13|0	48|0	8|12	21|4	-	-	-	intronic	LOC106437833	-	-	RRN3	PREDICTED: RNA polymerase I-specific transcription initiation factor RRN3-like [Brassica napus]	-	-	-	-	-	-	-
NC_027759.2	11589137	11589137	-	A	Insertion	.	857.86	0|0	0|0	0|1	0|1	16|0	49|0	10|9	5|17	-	-	-	intronic	LOC106437833	-	-	RRN3	PREDICTED: RNA polymerase I-specific transcription initiation factor RRN3-like [Brassica napus]	-	-	-	-	-	-	-
NC_027759.2	11589792	11589792	T	-	Deletion	.	543.86	0|0	0|0	0|1	0|1	23|0	12|0	9|6	10|15	-	-	-	upstream	LOC106437833	-	-	RRN3	PREDICTED: RNA polymerase I-specific transcription initiation factor RRN3-like [Brassica napus]	-	-	-	-	-	-	-
NC_027759.2	11589890	11589890	A	-	Deletion	.	441.87	0|0	0|0	0|1	0|1	16|0	9|0	16|3	10|12	-	-	-	upstream	LOC106437833	-	-	RRN3	PREDICTED: RNA polymerase I-specific transcription initiation factor RRN3-like [Brassica napus]	-	-	-	-	-	-	-
NC_027759.2	11590007	11590009	ATA	-	Deletion	.	577.86	0|0	0|0	0|1	0|1	21|0	13|0	11|3	9|10	-	-	-	upstream	LOC106437833	-	-	RRN3	PREDICTED: RNA polymerase I-specific transcription initiation factor RRN3-like [Brassica napus]	-	-	-	-	-	-	-
NC_027759.2	11615536	11615536	T	-	Deletion	.	233.09	0|1	0|0	0|0	0|1	4|4	5|0	5|1	4|3	-	-	-	intergenic	LOC106441807(dist=4958),LOC106443489(dist=1915)	-	-	-	-	-	-	-	-	-	-	-
NC_027759.2	11615936	11615936	-	AA	Insertion	.	159.43	0|0	0|1	0|0	0|1	1|0	3|3	4|1	3|2	-	-	-	intergenic	LOC106441807(dist=5358),LOC106443489(dist=1515)	-	-	-	-	-	-	-	-	-	-	-
NC_027759.2	11617306	11617306	G	-	Deletion	.	410.87	0|0	0|0	0|1	0|1	14|0	9|0	5|11	15|2	-	-	-	upstream	LOC106443489	-	-	BHLH53	PREDICTED: transcription factor bHLH53-like [Brassica napus]	-	-	-	-	-	-	-
NC_027759.2	11620353	11620353	T	-	Deletion	.	731.86	0|0	0|0	0|1	0|1	18|0	45|0	11|12	3|16	-	-	-	intergenic	LOC106443489(dist=1955),LOC106437840(dist=4835)	-	-	-	-	-	-	-	-	-	-	-
NC_027759.2	11631052	11631052	-	AT	Insertion	.	482.9	0|1	0|1	0|1	0|1	9|4	21|5	12|2	9|4	-	-	-	downstream	LOC106443490	-	-	-	BnaCnng61680D [Brassica napus]	-	-	-	-	GO:0043227//membrane-bounded organelle;GO:0005623//cell;GO:0043231//intracellular membrane-bounded organelle;GO:0005622//intracellular;GO:0044424//intracellular part;GO:0044464//cell part;GO:0043226//organelle;GO:0043229//intracellular organelle	-	GO:0044699//single-organism process;GO:0016049//cell growth;GO:0044767//single-organism developmental process;GO:0032502//developmental process;GO:0048856//anatomical structure development;GO:0030154//cell differentiation;GO:0048589//developmental growth;GO:0040007//growth;GO:0009987//cellular process;GO:0048588//developmental cell growth;GO:0044763//single-organism cellular process;GO:0048869//c…
NC_027759.2	11631066	11631066	-	AA	Insertion	.	584.9	0|1	0|1	0|1	0|1	9|5	18|7	9|4	6|5	-	-	-	downstream	LOC106443490	-	-	-	BnaCnng61680D [Brassica napus]	-	-	-	-	GO:0043227//membrane-bounded organelle;GO:0005623//cell;GO:0043231//intracellular membrane-bounded organelle;GO:0005622//intracellular;GO:0044424//intracellular part;GO:0044464//cell part;GO:0043226//organelle;GO:0043229//intracellular organelle	-	GO:0044699//single-organism process;GO:0016049//cell growth;GO:0044767//single-organism developmental process;GO:0032502//developmental process;GO:0048856//anatomical structure development;GO:0030154//cell differentiation;GO:0048589//developmental growth;GO:0040007//growth;GO:0009987//cellular process;GO:0048588//developmental cell growth;GO:0044763//single-organism cellular process;GO:0048869//c…
NC_027759.2	11634668	11634688	GGTAAGAGAGAGGTAAGTTCA	-	Deletion	.	16203.3	1|1	1|1	1|1	1|1	0|13	0|35	0|20	0|24	-	-	-	exonic	LOC106437841	nonframeshift deletion	LOC106437841:XM_013878826.2#NC_027759.2#11632280:exon1:c.743_763del:p.248_255del,	GSO2	PREDICTED: receptor-like protein 12 [Brassica napus]	-	-	-	-	GO:0030312//external encapsulating structure;GO:0044464//cell part;GO:0005623//cell;GO:0071944//cell periphery	-	GO:0043207//response to external biotic stimulus;GO:0050794//regulation of cellular process;GO:0009620//response to fungus;GO:0051707//response to other organism;GO:0050789//regulation of biological process;GO:0009607//response to biotic stimulus;GO:0065007//biological regulation;GO:0009605//response to external stimulus;GO:0050896//response to stimulus;GO:0051704//multi-organism process
NC_027759.2	11635403	11635408	TGAGCT	-	Deletion	.	895.86	0|0	0|0	0|1	0|1	25|0	40|0	16|10	18|3	-	-	-	exonic	LOC106437841	nonframeshift deletion	LOC106437841:XM_013878826.2#NC_027759.2#11632280:exon1:c.23_28del:p.8_10del,	GSO2	PREDICTED: receptor-like protein 12 [Brassica napus]	-	-	-	-	GO:0030312//external encapsulating structure;GO:0044464//cell part;GO:0005623//cell;GO:0071944//cell periphery	-	GO:0043207//response to external biotic stimulus;GO:0050794//regulation of cellular process;GO:0009620//response to fungus;GO:0051707//response to other organism;GO:0050789//regulation of biological process;GO:0009607//response to biotic stimulus;GO:0065007//biological regulation;GO:0009605//response to external stimulus;GO:0050896//response to stimulus;GO:0051704//multi-organism process
NC_027759.2	11635787	11635798	CGCTGACGCTGC	-	Deletion	.	2303.86	0|0	0|0	0|1	0|1	28|0	28|0	11|12	32|8	-	-	-	upstream	LOC106437841	-	-	GSO2	PREDICTED: receptor-like protein 12 [Brassica napus]	-	-	-	-	GO:0030312//external encapsulating structure;GO:0044464//cell part;GO:0005623//cell;GO:0071944//cell periphery	-	GO:0043207//response to external biotic stimulus;GO:0050794//regulation of cellular process;GO:0009620//response to fungus;GO:0051707//response to other organism;GO:0050789//regulation of biological process;GO:0009607//response to biotic stimulus;GO:0065007//biological regulation;GO:0009605//response to external stimulus;GO:0050896//response to stimulus;GO:0051704//multi-organism process
NC_027759.2	11636309	11636309	-	A	Insertion	.	545.86	0|0	0|0	0|1	0|1	21|0	26|0	9|8	8|9	-	-	-	upstream	LOC106437841	-	-	GSO2	PREDICTED: receptor-like protein 12 [Brassica napus]	-	-	-	-	GO:0030312//external encapsulating structure;GO:0044464//cell part;GO:0005623//cell;GO:0071944//cell periphery	-	GO:0043207//response to external biotic stimulus;GO:0050794//regulation of cellular process;GO:0009620//response to fungus;GO:0051707//response to other organism;GO:0050789//regulation of biological process;GO:0009607//response to biotic stimulus;GO:0065007//biological regulation;GO:0009605//response to external stimulus;GO:0050896//response to stimulus;GO:0051704//multi-organism process
NC_027759.2	11641713	11641713	-	TA	Insertion	.	585.86	0|1	0|0	0|1	0|1	14|6	32|0	9|3	2|9	-	-	-	upstream	LOC106437842	-	-	CTR1	BnaA03g16060D [Brassica napus]	-	-	-	-	-	-	-
NC_027759.2	11642430	11642430	-	CTACAGGA	Insertion	.	3564.87	0|0	0|0	1|1	1|1	18|0	10|0	0|16	0|20	-	-	-	upstream	LOC106437842,LOC106437843	-	-	-	-	-	-	-	-	-	-	-
NC_027759.2	11642683	11642683	A	-	Deletion	.	357.99	0|0	0|0	1|1	1|1	14|0	19|0	0|10	0|2	-	-	-	upstream	LOC106437842,LOC106437843	-	-	-	-	-	-	-	-	-	-	-
NC_027759.2	11666842	11666842	-	TCA	Insertion	.	1445.86	0|0	0|0	0|1	0|1	23|0	49|0	13|22	21|7	-	-	-	exonic	LOC106437844	nonframeshift insertion	LOC106437844:XM_013878830.2#NC_027759.2#11665148:exon1:c.251_252insTGA:p.D84delinsDD,	ARAD1	PREDICTED: probable arabinosyltransferase ARAD1 [Brassica napus]	-	-	-	-	GO:0044424//intracellular part;GO:0005623//cell;GO:0043226//organelle;GO:0044422//organelle part;GO:0031224//intrinsic component of membrane;GO:0044464//cell part;GO:0043227//membrane-bounded organelle;GO:0043231//intracellular membrane-bounded organelle;GO:0044425//membrane part;GO:0043229//intracellular organelle;GO:0005622//intracellular;GO:0031984//organelle subcompartment;GO:0044446//intrace…	GO:0016740//transferase activity;GO:0005488//binding;GO:0003824//catalytic activity	GO:1901576//organic substance biosynthetic process;GO:0009058//biosynthetic process;GO:0044699//single-organism process;GO:0016043//cellular component organization;GO:0071704//organic substance metabolic process;GO:0008152//metabolic process;GO:0045229//external encapsulating structure organization;GO:0009059//macromolecule biosynthetic process;GO:0044711//single-organism biosynthetic process;GO:…
NC_027759.2	11667096	11667101	TTGGAA	-	Deletion	.	2295.89	0|0	0|0	1|1	1|1	11|0	35|0	0|18	0|9	-	-	-	UTR5	LOC106437844(XM_013878830.2#NC_027759.2#11665148:c.-3_-8delTTCCAA)	-	-	-	-	-	-	-	-	-	-	-
NC_027759.2	11667133	11667133	-	A	Insertion	.	1093.88	0|0	0|0	1|1	1|1	18|0	32|0	0|19	0|9	-	-	-	UTR5	LOC106437844(XM_013878830.2#NC_027759.2#11665148:c.-41_-40insT)	-	-	-	-	-	-	-	-	-	-	-
NC_027759.2	11667172	11667172	A	-	Deletion	.	252.82	0|0	0|0	0|1	1|1	14|0	29|0	13|5	0|4	-	-	-	UTR5	LOC106437844(XM_013878830.2#NC_027759.2#11665148:c.-79delT)	-	-	-	-	-	-	-	-	-	-	-
NC_027759.2	11667253	11667253	-	GTAAT	Insertion	.	677.82	0|0	0|0	1|1	1|1	10|0	22|1	0|6	0|3	-	-	-	upstream	LOC106437844	-	-	ARAD1	PREDICTED: probable arabinosyltransferase ARAD1 [Brassica napus]	-	-	-	-	GO:0044424//intracellular part;GO:0005623//cell;GO:0043226//organelle;GO:0044422//organelle part;GO:0031224//intrinsic component of membrane;GO:0044464//cell part;GO:0043227//membrane-bounded organelle;GO:0043231//intracellular membrane-bounded organelle;GO:0044425//membrane part;GO:0043229//intracellular organelle;GO:0005622//intracellular;GO:0031984//organelle subcompartment;GO:0044446//intrace…	GO:0016740//transferase activity;GO:0005488//binding;GO:0003824//catalytic activity	GO:1901576//organic substance biosynthetic process;GO:0009058//biosynthetic process;GO:0044699//single-organism process;GO:0016043//cellular component organization;GO:0071704//organic substance metabolic process;GO:0008152//metabolic process;GO:0045229//external encapsulating structure organization;GO:0009059//macromolecule biosynthetic process;GO:0044711//single-organism biosynthetic process;GO:…
NC_027759.2	11669901	11669901	-	T	Insertion	.	138.41	0|0	0|0	1|1	0|1	3|0	13|0	1|5	11|2	-	-	-	intergenic	LOC106437844(dist=2697),LOC106437848(dist=1385)	-	-	-	-	-	-	-	-	-	-	-
NC_027759.2	11669988	11669988	-	T	Insertion	.	208.93	0|0	0|0	0|1	0|1	6|0	16|0	7|8	15|4	-	-	-	intergenic	LOC106437844(dist=2784),LOC106437848(dist=1298)	-	-	-	-	-	-	-	-	-	-	-
NC_027759.2	11670590	11670590	A	-	Deletion	.	491.62	0|0	0|0	.|.	0|1	19|0	42|0	.|.	4|14	-	-	-	downstream	LOC106437848	-	-	GDH2	PREDICTED: glycine cleavage system H protein 2, mitochondrial-like [Brassica rapa]	Metabolism	Carbohydrate metabolism;Amino acid metabolism	ko00630//Glyoxylate and dicarboxylate metabolism;ko00260//Glycine, serine and threonine metabolism	K02437	GO:0005622//intracellular;GO:0005737//cytoplasm;GO:0043229//intracellular organelle;GO:0044464//cell part;GO:0044424//intracellular part;GO:0043226//organelle;GO:0005623//cell;GO:0043227//membrane-bounded organelle;GO:0043231//intracellular membrane-bounded organelle;GO:0044444//cytoplasmic part	GO:0097159//organic cyclic compound binding;GO:0032550//purine ribonucleoside binding;GO:0001883//purine nucleoside binding;GO:1901363//heterocyclic compound binding;GO:0001882//nucleoside binding;GO:0032549//ribonucleoside binding;GO:0036094//small molecule binding;GO:0097367//carbohydrate derivative binding;GO:0005488//binding	GO:0034285//response to disaccharide;GO:0046395//carboxylic acid catabolic process;GO:0016054//organic acid catabolic process;GO:0009071//serine family amino acid catabolic process;GO:1901700//response to oxygen-containing compound;GO:0044248//cellular catabolic process;GO:0009746//response to hexose;GO:0010033//response to organic substance;GO:0006082//organic acid metabolic process;GO:0043436//…
NC_027759.2	11670610	11670610	C	-	Deletion	.	696.86	0|0	0|0	.|.	0|1	22|0	52|0	.|.	4|17	-	-	-	downstream	LOC106437848	-	-	GDH2	PREDICTED: glycine cleavage system H protein 2, mitochondrial-like [Brassica rapa]	Metabolism	Carbohydrate metabolism;Amino acid metabolism	ko00630//Glyoxylate and dicarboxylate metabolism;ko00260//Glycine, serine and threonine metabolism	K02437	GO:0005622//intracellular;GO:0005737//cytoplasm;GO:0043229//intracellular organelle;GO:0044464//cell part;GO:0044424//intracellular part;GO:0043226//organelle;GO:0005623//cell;GO:0043227//membrane-bounded organelle;GO:0043231//intracellular membrane-bounded organelle;GO:0044444//cytoplasmic part	GO:0097159//organic cyclic compound binding;GO:0032550//purine ribonucleoside binding;GO:0001883//purine nucleoside binding;GO:1901363//heterocyclic compound binding;GO:0001882//nucleoside binding;GO:0032549//ribonucleoside binding;GO:0036094//small molecule binding;GO:0097367//carbohydrate derivative binding;GO:0005488//binding	GO:0034285//response to disaccharide;GO:0046395//carboxylic acid catabolic process;GO:0016054//organic acid catabolic process;GO:0009071//serine family amino acid catabolic process;GO:1901700//response to oxygen-containing compound;GO:0044248//cellular catabolic process;GO:0009746//response to hexose;GO:0010033//response to organic substance;GO:0006082//organic acid metabolic process;GO:0043436//…
NC_027759.2	11670719	11670719	G	-	Deletion	.	316.86	0|0	0|0	0|1	0|1	24|0	44|0	8|7	17|5	-	-	-	downstream	LOC106437848	-	-	GDH2	PREDICTED: glycine cleavage system H protein 2, mitochondrial-like [Brassica rapa]	Metabolism	Carbohydrate metabolism;Amino acid metabolism	ko00630//Glyoxylate and dicarboxylate metabolism;ko00260//Glycine, serine and threonine metabolism	K02437	GO:0005622//intracellular;GO:0005737//cytoplasm;GO:0043229//intracellular organelle;GO:0044464//cell part;GO:0044424//intracellular part;GO:0043226//organelle;GO:0005623//cell;GO:0043227//membrane-bounded organelle;GO:0043231//intracellular membrane-bounded organelle;GO:0044444//cytoplasmic part	GO:0097159//organic cyclic compound binding;GO:0032550//purine ribonucleoside binding;GO:0001883//purine nucleoside binding;GO:1901363//heterocyclic compound binding;GO:0001882//nucleoside binding;GO:0032549//ribonucleoside binding;GO:0036094//small molecule binding;GO:0097367//carbohydrate derivative binding;GO:0005488//binding	GO:0034285//response to disaccharide;GO:0046395//carboxylic acid catabolic process;GO:0016054//organic acid catabolic process;GO:0009071//serine family amino acid catabolic process;GO:1901700//response to oxygen-containing compound;GO:0044248//cellular catabolic process;GO:0009746//response to hexose;GO:0010033//response to organic substance;GO:0006082//organic acid metabolic process;GO:0043436//…
NC_027759.2	11670882	11670882	-	A	Insertion	.	845.86	0|0	0|0	0|1	0|1	29|0	32|0	9|17	10|7	-	-	-	downstream	LOC106437848	-	-	GDH2	PREDICTED: glycine cleavage system H protein 2, mitochondrial-like [Brassica rapa]	Metabolism	Carbohydrate metabolism;Amino acid metabolism	ko00630//Glyoxylate and dicarboxylate metabolism;ko00260//Glycine, serine and threonine metabolism	K02437	GO:0005622//intracellular;GO:0005737//cytoplasm;GO:0043229//intracellular organelle;GO:0044464//cell part;GO:0044424//intracellular part;GO:0043226//organelle;GO:0005623//cell;GO:0043227//membrane-bounded organelle;GO:0043231//intracellular membrane-bounded organelle;GO:0044444//cytoplasmic part	GO:0097159//organic cyclic compound binding;GO:0032550//purine ribonucleoside binding;GO:0001883//purine nucleoside binding;GO:1901363//heterocyclic compound binding;GO:0001882//nucleoside binding;GO:0032549//ribonucleoside binding;GO:0036094//small molecule binding;GO:0097367//carbohydrate derivative binding;GO:0005488//binding	GO:0034285//response to disaccharide;GO:0046395//carboxylic acid catabolic process;GO:0016054//organic acid catabolic process;GO:0009071//serine family amino acid catabolic process;GO:1901700//response to oxygen-containing compound;GO:0044248//cellular catabolic process;GO:0009746//response to hexose;GO:0010033//response to organic substance;GO:0006082//organic acid metabolic process;GO:0043436//…
NC_027759.2	11670911	11670911	C	-	Deletion	.	801.86	0|0	0|0	0|1	0|1	27|0	36|0	10|17	12|10	-	-	-	downstream	LOC106437848	-	-	GDH2	PREDICTED: glycine cleavage system H protein 2, mitochondrial-like [Brassica rapa]	Metabolism	Carbohydrate metabolism;Amino acid metabolism	ko00630//Glyoxylate and dicarboxylate metabolism;ko00260//Glycine, serine and threonine metabolism	K02437	GO:0005622//intracellular;GO:0005737//cytoplasm;GO:0043229//intracellular organelle;GO:0044464//cell part;GO:0044424//intracellular part;GO:0043226//organelle;GO:0005623//cell;GO:0043227//membrane-bounded organelle;GO:0043231//intracellular membrane-bounded organelle;GO:0044444//cytoplasmic part	GO:0097159//organic cyclic compound binding;GO:0032550//purine ribonucleoside binding;GO:0001883//purine nucleoside binding;GO:1901363//heterocyclic compound binding;GO:0001882//nucleoside binding;GO:0032549//ribonucleoside binding;GO:0036094//small molecule binding;GO:0097367//carbohydrate derivative binding;GO:0005488//binding	GO:0034285//response to disaccharide;GO:0046395//carboxylic acid catabolic process;GO:0016054//organic acid catabolic process;GO:0009071//serine family amino acid catabolic process;GO:1901700//response to oxygen-containing compound;GO:0044248//cellular catabolic process;GO:0009746//response to hexose;GO:0010033//response to organic substance;GO:0006082//organic acid metabolic process;GO:0043436//…
NC_027759.2	11671044	11671044	-	TC	Insertion	.	871.86	0|0	0|0	0|1	0|1	19|0	18|0	10|11	17|10	-	-	-	downstream	LOC106437848	-	-	GDH2	PREDICTED: glycine cleavage system H protein 2, mitochondrial-like [Brassica rapa]	Metabolism	Carbohydrate metabolism;Amino acid metabolism	ko00630//Glyoxylate and dicarboxylate metabolism;ko00260//Glycine, serine and threonine metabolism	K02437	GO:0005622//intracellular;GO:0005737//cytoplasm;GO:0043229//intracellular organelle;GO:0044464//cell part;GO:0044424//intracellular part;GO:0043226//organelle;GO:0005623//cell;GO:0043227//membrane-bounded organelle;GO:0043231//intracellular membrane-bounded organelle;GO:0044444//cytoplasmic part	GO:0097159//organic cyclic compound binding;GO:0032550//purine ribonucleoside binding;GO:0001883//purine nucleoside binding;GO:1901363//heterocyclic compound binding;GO:0001882//nucleoside binding;GO:0032549//ribonucleoside binding;GO:0036094//small molecule binding;GO:0097367//carbohydrate derivative binding;GO:0005488//binding	GO:0034285//response to disaccharide;GO:0046395//carboxylic acid catabolic process;GO:0016054//organic acid catabolic process;GO:0009071//serine family amino acid catabolic process;GO:1901700//response to oxygen-containing compound;GO:0044248//cellular catabolic process;GO:0009746//response to hexose;GO:0010033//response to organic substance;GO:0006082//organic acid metabolic process;GO:0043436//…
NC_027759.2	11671277	11671277	A	-	Deletion	.	2056.9	0|1	0|1	0|1	0|1	19|11	22|7	10|17	10|28	-	-	-	downstream	LOC106437848	-	-	GDH2	PREDICTED: glycine cleavage system H protein 2, mitochondrial-like [Brassica rapa]	Metabolism	Carbohydrate metabolism;Amino acid metabolism	ko00630//Glyoxylate and dicarboxylate metabolism;ko00260//Glycine, serine and threonine metabolism	K02437	GO:0005622//intracellular;GO:0005737//cytoplasm;GO:0043229//intracellular organelle;GO:0044464//cell part;GO:0044424//intracellular part;GO:0043226//organelle;GO:0005623//cell;GO:0043227//membrane-bounded organelle;GO:0043231//intracellular membrane-bounded organelle;GO:0044444//cytoplasmic part	GO:0097159//organic cyclic compound binding;GO:0032550//purine ribonucleoside binding;GO:0001883//purine nucleoside binding;GO:1901363//heterocyclic compound binding;GO:0001882//nucleoside binding;GO:0032549//ribonucleoside binding;GO:0036094//small molecule binding;GO:0097367//carbohydrate derivative binding;GO:0005488//binding	GO:0034285//response to disaccharide;GO:0046395//carboxylic acid catabolic process;GO:0016054//organic acid catabolic process;GO:0009071//serine family amino acid catabolic process;GO:1901700//response to oxygen-containing compound;GO:0044248//cellular catabolic process;GO:0009746//response to hexose;GO:0010033//response to organic substance;GO:0006082//organic acid metabolic process;GO:0043436//…
NC_027759.2	11671376	11671376	A	-	Deletion	.	617.86	0|0	0|0	0|1	0|1	46|0	34|0	27|15	21|9	-	-	-	UTR3	LOC106437848(XM_013878834.2#NC_027759.2#11671285:c.*135delT)	-	-	-	-	-	-	-	-	-	-	-
NC_027759.2	11671497	11671497	-	AAA	Insertion	.	1531.9	0|1	0|1	0|1	0|1	16|13	43|13	29|16	29|11	-	-	-	UTR3	LOC106437848(XM_013878834.2#NC_027759.2#11671285:c.*13_*14insTTT)	-	-	-	-	-	-	-	-	-	-	-
NC_027759.2	11672102	11672102	G	-	Deletion	.	551.86	0|0	0|0	0|1	0|1	27|0	39|0	10|12	15|5	-	-	-	intronic	LOC106437848	-	-	GDH2	PREDICTED: glycine cleavage system H protein 2, mitochondrial-like [Brassica rapa]	Metabolism	Carbohydrate metabolism;Amino acid metabolism	ko00630//Glyoxylate and dicarboxylate metabolism;ko00260//Glycine, serine and threonine metabolism	K02437	GO:0005622//intracellular;GO:0005737//cytoplasm;GO:0043229//intracellular organelle;GO:0044464//cell part;GO:0044424//intracellular part;GO:0043226//organelle;GO:0005623//cell;GO:0043227//membrane-bounded organelle;GO:0043231//intracellular membrane-bounded organelle;GO:0044444//cytoplasmic part	GO:0097159//organic cyclic compound binding;GO:0032550//purine ribonucleoside binding;GO:0001883//purine nucleoside binding;GO:1901363//heterocyclic compound binding;GO:0001882//nucleoside binding;GO:0032549//ribonucleoside binding;GO:0036094//small molecule binding;GO:0097367//carbohydrate derivative binding;GO:0005488//binding	GO:0034285//response to disaccharide;GO:0046395//carboxylic acid catabolic process;GO:0016054//organic acid catabolic process;GO:0009071//serine family amino acid catabolic process;GO:1901700//response to oxygen-containing compound;GO:0044248//cellular catabolic process;GO:0009746//response to hexose;GO:0010033//response to organic substance;GO:0006082//organic acid metabolic process;GO:0043436//…
NC_027759.2	11672263	11672263	-	AG	Insertion	.	1682.88	0|0	0|0	1|1	1|1	26|0	36|1	0|18	1|23	-	-	-	intronic	LOC106437848	-	-	GDH2	PREDICTED: glycine cleavage system H protein 2, mitochondrial-like [Brassica rapa]	Metabolism	Carbohydrate metabolism;Amino acid metabolism	ko00630//Glyoxylate and dicarboxylate metabolism;ko00260//Glycine, serine and threonine metabolism	K02437	GO:0005622//intracellular;GO:0005737//cytoplasm;GO:0043229//intracellular organelle;GO:0044464//cell part;GO:0044424//intracellular part;GO:0043226//organelle;GO:0005623//cell;GO:0043227//membrane-bounded organelle;GO:0043231//intracellular membrane-bounded organelle;GO:0044444//cytoplasmic part	GO:0097159//organic cyclic compound binding;GO:0032550//purine ribonucleoside binding;GO:0001883//purine nucleoside binding;GO:1901363//heterocyclic compound binding;GO:0001882//nucleoside binding;GO:0032549//ribonucleoside binding;GO:0036094//small molecule binding;GO:0097367//carbohydrate derivative binding;GO:0005488//binding	GO:0034285//response to disaccharide;GO:0046395//carboxylic acid catabolic process;GO:0016054//organic acid catabolic process;GO:0009071//serine family amino acid catabolic process;GO:1901700//response to oxygen-containing compound;GO:0044248//cellular catabolic process;GO:0009746//response to hexose;GO:0010033//response to organic substance;GO:0006082//organic acid metabolic process;GO:0043436//…
NC_027759.2	11672291	11672292	AG	-	Deletion	.	997.86	0|0	0|0	0|1	0|1	29|0	41|1	13|10	6|16	-	-	-	intronic	LOC106437848	-	-	GDH2	PREDICTED: glycine cleavage system H protein 2, mitochondrial-like [Brassica rapa]	Metabolism	Carbohydrate metabolism;Amino acid metabolism	ko00630//Glyoxylate and dicarboxylate metabolism;ko00260//Glycine, serine and threonine metabolism	K02437	GO:0005622//intracellular;GO:0005737//cytoplasm;GO:0043229//intracellular organelle;GO:0044464//cell part;GO:0044424//intracellular part;GO:0043226//organelle;GO:0005623//cell;GO:0043227//membrane-bounded organelle;GO:0043231//intracellular membrane-bounded organelle;GO:0044444//cytoplasmic part	GO:0097159//organic cyclic compound binding;GO:0032550//purine ribonucleoside binding;GO:0001883//purine nucleoside binding;GO:1901363//heterocyclic compound binding;GO:0001882//nucleoside binding;GO:0032549//ribonucleoside binding;GO:0036094//small molecule binding;GO:0097367//carbohydrate derivative binding;GO:0005488//binding	GO:0034285//response to disaccharide;GO:0046395//carboxylic acid catabolic process;GO:0016054//organic acid catabolic process;GO:0009071//serine family amino acid catabolic process;GO:1901700//response to oxygen-containing compound;GO:0044248//cellular catabolic process;GO:0009746//response to hexose;GO:0010033//response to organic substance;GO:0006082//organic acid metabolic process;GO:0043436//…
NC_027759.2	11672558	11672562	TTTTC	-	Deletion	.	2239.89	0|0	0|0	1|1	1|1	24|0	47|1	0|13	1|19	-	-	-	upstream;downstream	LOC106437848;LOC106437846	-	-	-	-	-	-	-	-	-	-	-
NC_027759.2	11672868	11672868	T	-	Deletion	.	661.86	0|0	0|0	0|1	0|1	24|0	28|0	7|8	11|13	-	-	-	upstream;downstream	LOC106437848;LOC106437846	-	-	-	-	-	-	-	-	-	-	-
NC_027759.2	11673011	11673017	TTACAAC	-	Deletion	.	2111.11	0|0	0|0	1|1	0|1	34|0	19|0	0|6	2|17	-	-	-	UTR3	LOC106437846(XM_013878832.2#NC_027759.2#11672878:c.*46_*40delGTTGTAA,XM_022715933.1#NC_027759.2#11672878:c.*46_*40delGTTGTAA,XM_022715934.1#NC_027759.2#11672878:c.*46_*40delGTTGTAA)	-	-	-	-	-	-	-	-	-	-	-
NC_027759.2	11673036	11673036	-	T	Insertion	.	982.91	0|0	0|0	1|1	0|1	37|0	21|0	0|8	3|19	-	-	-	UTR3	LOC106437846(XM_013878832.2#NC_027759.2#11672878:c.*20_*21insA,XM_022715933.1#NC_027759.2#11672878:c.*20_*21insA,XM_022715934.1#NC_027759.2#11672878:c.*20_*21insA)	-	-	-	-	-	-	-	-	-	-	-
NC_027759.2	11674138	11674138	C	-	Deletion	.	836.86	0|0	0|0	0|1	0|1	18|0	32|0	4|9	5|14	-	-	-	intronic	LOC106437846	-	-	-	BnaA03g16110D [Brassica napus]	-	-	-	-	-	-	-
NC_027759.2	11675229	11675229	G	-	Deletion	.	793.86	0|0	0|0	0|1	0|1	19|0	25|1	10|8	8|13	-	-	-	UTR5	LOC106437846(XM_013878832.2#NC_027759.2#11672878:c.-11delC,XM_022715933.1#NC_027759.2#11672878:c.-11delC)	-	-	-	-	-	-	-	-	-	-	-
NC_027759.2	11675771	11675771	-	AAA	Insertion	.	523.86	0|0	0|0	0|1	0|1	23|0	14|0	9|4	4|8	-	-	-	intronic	LOC106437846	-	-	-	BnaA03g16110D [Brassica napus]	-	-	-	-	-	-	-
NC_027759.2	11675919	11675919	-	T	Insertion	.	1289.98	0|0	0|0	1|1	1|1	16|0	11|0	0|21	1|14	-	-	-	intronic	LOC106437846	-	-	-	BnaA03g16110D [Brassica napus]	-	-	-	-	-	-	-
NC_027759.2	11675940	11675940	-	T	Insertion	.	1347.39	0|0	0|0	1|1	1|1	18|0	11|0	0|20	1|14	-	-	-	intronic	LOC106437846	-	-	-	BnaA03g16110D [Brassica napus]	-	-	-	-	-	-	-
NC_027759.2	11676066	11676069	AATT	-	Deletion	.	2212.87	0|0	0|0	1|1	1|1	24|0	19|0	0|15	1|17	-	-	-	intronic	LOC106437846	-	-	-	BnaA03g16110D [Brassica napus]	-	-	-	-	-	-	-
NC_027759.2	11676165	11676166	AG	-	Deletion	.	2263.89	0|0	0|0	1|1	1|1	19|0	34|0	0|26	1|21	-	-	-	intronic	LOC106437846	-	-	-	BnaA03g16110D [Brassica napus]	-	-	-	-	-	-	-
NC_027759.2	11676490	11676490	C	-	Deletion	.	102.49	0|0	0|0	0|0	0|1	22|0	15|0	15|1	9|5	-	-	-	upstream	LOC106437846	-	-	-	BnaA03g16110D [Brassica napus]	-	-	-	-	-	-	-
NC_027759.2	11676506	11676506	-	T	Insertion	.	139.39	0|0	0|0	0|0	0|1	19|0	12|0	16|1	9|6	-	-	-	upstream	LOC106437846	-	-	-	BnaA03g16110D [Brassica napus]	-	-	-	-	-	-	-
NC_027759.2	11676529	11676529	-	A	Insertion	.	294.87	0|0	0|0	0|1	0|1	17|0	9|0	12|2	9|9	-	-	-	upstream	LOC106437846	-	-	-	BnaA03g16110D [Brassica napus]	-	-	-	-	-	-	-
NC_027759.2	11676749	11676749	-	TA	Insertion	.	315.13	0|0	0|0	0|1	0|1	10|0	4|0	8|2	9|7	-	-	-	upstream	LOC106437846	-	-	-	BnaA03g16110D [Brassica napus]	-	-	-	-	-	-	-
NC_027759.2	11676822	11676825	ATAC	-	Deletion	.	934.63	0|0	.|.	0|1	0|1	14|0	.|.	10|5	6|11	-	-	-	upstream	LOC106437846	-	-	-	BnaA03g16110D [Brassica napus]	-	-	-	-	-	-	-
NC_027759.2	11677001	11677002	TC	-	Deletion	.	761.9	0|0	0|0	0|1	0|1	15|0	7|0	17|11	7|10	-	-	-	upstream	LOC106437846	-	-	-	BnaA03g16110D [Brassica napus]	-	-	-	-	-	-	-
NC_027759.2	11677175	11677175	A	-	Deletion	.	645.86	0|0	0|0	0|1	0|1	20|0	16|0	14|9	6|10	-	-	-	upstream	LOC106437846	-	-	-	BnaA03g16110D [Brassica napus]	-	-	-	-	-	-	-
NC_027759.2	11677205	11677205	-	GTTT	Insertion	.	833.86	0|0	0|0	0|1	0|1	19|0	20|0	13|9	5|11	-	-	-	upstream	LOC106437846	-	-	-	BnaA03g16110D [Brassica napus]	-	-	-	-	-	-	-
NC_027759.2	11677266	11677266	-	TG	Insertion	.	1416.97	0|0	0|0	1|1	1|1	24|0	13|0	0|18	1|15	-	-	-	upstream	LOC106437846,LOC106437847	-	-	-	-	-	-	-	-	-	-	-
NC_027759.2	11677336	11677336	-	A	Insertion	.	475.86	0|0	0|0	0|1	0|1	35|0	12|0	13|8	8|8	-	-	-	upstream	LOC106437846,LOC106437847	-	-	-	-	-	-	-	-	-	-	-
NC_027759.2	11677890	11677897	TTTTTGGC	-	Deletion	.	3771.86	0|0	0|0	1|1	1|1	16|0	12|0	0|17	0|19	-	-	-	upstream	LOC106437847	-	-	NPSN11	PREDICTED: novel plant SNARE 11 [Brassica napus]	-	-	-	-	-	-	-
NC_027759.2	11678063	11678063	-	A	Insertion	.	124.9	0|1	0|0	1|1	0|1	12|2	27|0	0|5	4|3	-	-	-	upstream	LOC106437847	-	-	NPSN11	PREDICTED: novel plant SNARE 11 [Brassica napus]	-	-	-	-	-	-	-
NC_027759.2	11678395	11678405	ACAAAGATCAA	-	Deletion	.	6335.88	0|0	0|1	1|1	1|1	25|0	43|5	0|21	1|24	-	-	-	UTR5	LOC106437847(XM_013878833.2#NC_027759.2#11678224:c.-164_-154del-)	-	-	-	-	-	-	-	-	-	-	-
NC_027759.2	11678815	11678815	-	CAC	Insertion	.	1114.86	0|0	0|0	0|1	0|1	19|0	38|0	17|7	5|13	-	-	-	splicing	LOC106437847(XM_013878833.2#NC_027759.2#11678224:exon2:c.167+2->CAC)	-	-	-	-	-	-	-	-	-	-	-
NC_027759.2	11679520	11679520	-	C	Insertion	.	1581.86	0|0	0|0	0|1	0|1	35|0	25|0	14|21	7|19	-	-	-	intronic	LOC106437847	-	-	NPSN11	PREDICTED: novel plant SNARE 11 [Brassica napus]	-	-	-	-	-	-	-
NC_027759.2	11679682	11679682	-	T	Insertion	.	957.86	0|0	0|0	0|1	0|1	21|0	19|0	21|15	9|21	-	-	-	intronic	LOC106437847	-	-	NPSN11	PREDICTED: novel plant SNARE 11 [Brassica napus]	-	-	-	-	-	-	-
NC_027759.2	11680364	11680364	C	-	Deletion	.	1562.86	0|0	0|0	1|1	1|1	24|0	32|0	0|21	0|21	-	-	-	UTR3	LOC106437847(XM_013878833.2#NC_027759.2#11678224:c.*65delC)	-	-	-	-	-	-	-	-	-	-	-
NC_027759.2	11682476	11682477	TT	-	Deletion	.	270.79	0|0	.|.	0|1	1|1	5|0	.|.	4|4	1|4	-	-	-	upstream	LOC106443491	-	-	IKU1	PREDICTED: protein HAIKU1-like isoform X1 [Brassica rapa]	-	-	-	-	GO:0043076//megasporocyte nucleus;GO:0005634//nucleus;GO:0005622//intracellular;GO:0005623//cell;GO:0044424//intracellular part;GO:0043229//intracellular organelle;GO:0043227//membrane-bounded organelle;GO:0043231//intracellular membrane-bounded organelle;GO:0043226//organelle;GO:0044464//cell part	-	GO:0040008//regulation of growth;GO:0051641//cellular localization;GO:0044699//single-organism process;GO:0050793//regulation of developmental process;GO:0044763//single-organism cellular process;GO:0032502//developmental process;GO:0051179//localization;GO:0065007//biological regulation;GO:0006928//movement of cell or subcellular component;GO:0009987//cellular process;GO:0022414//reproductive pr…
NC_027759.2	11683791	11683791	-	GCC	Insertion	.	1169.86	0|0	0|0	0|1	0|1	25|0	54|0	16|17	16|7	-	-	-	exonic	LOC106443491	nonframeshift insertion	LOC106443491:XM_013885049.2#NC_027759.2#11682745:exon1:c.647_648insGCC:p.M216delinsMP,	IKU1	PREDICTED: protein HAIKU1-like isoform X1 [Brassica rapa]	-	-	-	-	GO:0043076//megasporocyte nucleus;GO:0005634//nucleus;GO:0005622//intracellular;GO:0005623//cell;GO:0044424//intracellular part;GO:0043229//intracellular organelle;GO:0043227//membrane-bounded organelle;GO:0043231//intracellular membrane-bounded organelle;GO:0043226//organelle;GO:0044464//cell part	-	GO:0040008//regulation of growth;GO:0051641//cellular localization;GO:0044699//single-organism process;GO:0050793//regulation of developmental process;GO:0044763//single-organism cellular process;GO:0032502//developmental process;GO:0051179//localization;GO:0065007//biological regulation;GO:0006928//movement of cell or subcellular component;GO:0009987//cellular process;GO:0022414//reproductive pr…
NC_027759.2	11684601	11684603	AAT	-	Deletion	.	1073.02	0|0	0|0	1|1	1|1	15|0	23|1	0|13	1|10	-	-	-	UTR3	LOC106443491(XM_013885049.2#NC_027759.2#11682745:c.*143_*145delAAT)	-	-	-	-	-	-	-	-	-	-	-
NC_027759.2	11684813	11684813	T	-	Deletion	.	194.4	0|0	0|0	0|1	0|1	8|0	3|0	5|4	2|4	-	-	-	downstream	LOC106443491	-	-	IKU1	PREDICTED: protein HAIKU1-like isoform X1 [Brassica rapa]	-	-	-	-	GO:0043076//megasporocyte nucleus;GO:0005634//nucleus;GO:0005622//intracellular;GO:0005623//cell;GO:0044424//intracellular part;GO:0043229//intracellular organelle;GO:0043227//membrane-bounded organelle;GO:0043231//intracellular membrane-bounded organelle;GO:0043226//organelle;GO:0044464//cell part	-	GO:0040008//regulation of growth;GO:0051641//cellular localization;GO:0044699//single-organism process;GO:0050793//regulation of developmental process;GO:0044763//single-organism cellular process;GO:0032502//developmental process;GO:0051179//localization;GO:0065007//biological regulation;GO:0006928//movement of cell or subcellular component;GO:0009987//cellular process;GO:0022414//reproductive pr…
NC_027759.2	11684863	11684863	A	-	Deletion	.	162.96	0|0	0|0	1|1	0|1	8|0	6|0	1|3	2|4	-	-	-	downstream	LOC106443491	-	-	IKU1	PREDICTED: protein HAIKU1-like isoform X1 [Brassica rapa]	-	-	-	-	GO:0043076//megasporocyte nucleus;GO:0005634//nucleus;GO:0005622//intracellular;GO:0005623//cell;GO:0044424//intracellular part;GO:0043229//intracellular organelle;GO:0043227//membrane-bounded organelle;GO:0043231//intracellular membrane-bounded organelle;GO:0043226//organelle;GO:0044464//cell part	-	GO:0040008//regulation of growth;GO:0051641//cellular localization;GO:0044699//single-organism process;GO:0050793//regulation of developmental process;GO:0044763//single-organism cellular process;GO:0032502//developmental process;GO:0051179//localization;GO:0065007//biological regulation;GO:0006928//movement of cell or subcellular component;GO:0009987//cellular process;GO:0022414//reproductive pr…
NC_027759.2	11685351	11685351	-	A	Insertion	.	538.2	0|0	0|0	1|1	1|1	20|0	36|0	0|10	0|5	-	-	-	upstream;downstream	LOC106437849;LOC106443491	-	-	-	-	-	-	-	-	-	-	-
NC_027759.2	11685823	11685823	-	A	Insertion	.	987.86	0|0	0|0	0|1	0|1	19|0	15|0	5|9	6|18	-	-	-	upstream	LOC106437849	-	-	-	BnaA03g16160D [Brassica napus]	-	-	-	-	-	-	-
NC_027759.2	11685890	11685890	T	-	Deletion	.	160.9	0|0	0|0	0|1	0|1	11|0	7|0	9|3	9|5	-	-	-	upstream	LOC106437849	-	-	-	BnaA03g16160D [Brassica napus]	-	-	-	-	-	-	-
NC_027759.2	11687202	11687202	T	-	Deletion	.	782.86	0|0	0|0	0|1	0|1	22|0	45|0	11|10	9|15	-	-	-	intronic	LOC106437849	-	-	-	BnaA03g16160D [Brassica napus]	-	-	-	-	-	-	-
NC_027759.2	11687215	11687215	-	T	Insertion	.	695.86	0|0	0|0	0|1	0|1	18|0	35|0	8|10	7|14	-	-	-	intronic	LOC106437849	-	-	-	BnaA03g16160D [Brassica napus]	-	-	-	-	-	-	-
NC_027759.2	11688594	11688599	TATAGA	-	Deletion	.	1271.63	0|0	.|.	0|1	0|1	18|0	.|.	14|8	4|8	-	-	-	UTR3	LOC106437849(XM_013878835.2#NC_027759.2#11686300:c.*152_*157delTATAGA)	-	-	-	-	-	-	-	-	-	-	-
NC_027759.2	11688846	11688853	GTAGGAAA	-	Deletion	.	1188.84	0|0	.|.	0|1	0|1	18|0	.|.	2|8	13|4	-	-	-	downstream	LOC106437849	-	-	-	BnaA03g16160D [Brassica napus]	-	-	-	-	-	-	-
NC_027759.2	11689004	11689004	-	TG	Insertion	.	342.88	0|0	0|0	0|1	0|1	13|0	8|0	8|7	19|4	-	-	-	downstream	LOC106437849	-	-	-	BnaA03g16160D [Brassica napus]	-	-	-	-	-	-	-
NC_027759.2	11689045	11689045	-	TC	Insertion	.	389.86	0|0	0|0	0|1	0|1	15|0	11|0	7|7	19|4	-	-	-	downstream	LOC106437849	-	-	-	BnaA03g16160D [Brassica napus]	-	-	-	-	-	-	-
NC_027759.2	11690101	11690101	-	T	Insertion	.	204.14	0|0	0|0	1|1	1|1	13|0	10|0	1|3	0|6	-	-	-	intergenic	LOC106437849(dist=1433),LOC106443492(dist=4186)	-	-	-	-	-	-	-	-	-	-	-
NC_027759.2	11691301	11691301	-	TAG	Insertion	.	813.86	0|0	0|0	0|1	0|1	13|0	27|0	7|12	8|4	-	-	-	intergenic	LOC106437849(dist=2633),LOC106443492(dist=2986)	-	-	-	-	-	-	-	-	-	-	-
NC_027759.2	11691400	11691400	-	CTGGAAGT	Insertion	.	1260.86	0|0	0|0	0|1	0|1	19|0	21|0	5|9	11|4	-	-	-	intergenic	LOC106437849(dist=2732),LOC106443492(dist=2887)	-	-	-	-	-	-	-	-	-	-	-
NC_027759.2	11692204	11692209	TTAAAG	-	Deletion	.	1137.62	0|0	0|0	1|1	0|1	11|0	23|0	0|3	3|11	-	-	-	intergenic	LOC106437849(dist=3536),LOC106443492(dist=2078)	-	-	-	-	-	-	-	-	-	-	-
NC_027759.2	11693215	11693215	-	TAT	Insertion	.	575	0|0	0|0	0|1	0|1	14|0	5|0	2|10	12|2	-	-	-	intergenic	LOC106437849(dist=4547),LOC106443492(dist=1072)	-	-	-	-	-	-	-	-	-	-	-
NC_027759.2	11693302	11693302	-	T	Insertion	.	442.93	0|0	0|0	0|1	0|1	20|0	6|0	8|16	16|3	-	-	-	upstream	LOC106443492	-	-	AHL21	PREDICTED: AT-hook motif nuclear-localized protein 21-like [Brassica napus]	-	-	-	-	-	-	-
NC_027759.2	11693422	11693422	T	-	Deletion	.	429.87	0|0	0|0	0|1	0|1	14|0	9|0	8|9	10|5	-	-	-	upstream	LOC106443492	-	-	AHL21	PREDICTED: AT-hook motif nuclear-localized protein 21-like [Brassica napus]	-	-	-	-	-	-	-
NC_027759.2	11693490	11693490	A	-	Deletion	.	430.87	0|0	0|0	0|1	0|1	19|0	9|0	10|11	14|4	-	-	-	upstream	LOC106443492	-	-	AHL21	PREDICTED: AT-hook motif nuclear-localized protein 21-like [Brassica napus]	-	-	-	-	-	-	-
NC_027759.2	11693609	11693612	AAAG	-	Deletion	.	450.13	0|0	0|0	0|1	0|1	21|0	4|0	5|7	16|3	-	-	-	upstream	LOC106443492	-	-	AHL21	PREDICTED: AT-hook motif nuclear-localized protein 21-like [Brassica napus]	-	-	-	-	-	-	-
NC_027759.2	11693612	11693612	-	A	Insertion	.	400.68	0|0	0|0	0|1	0|1	20|0	3|0	7|3	3|15	-	-	-	upstream	LOC106443492	-	-	AHL21	PREDICTED: AT-hook motif nuclear-localized protein 21-like [Brassica napus]	-	-	-	-	-	-	-
NC_027759.2	11693660	11693660	-	GG	Insertion	.	335.87	0|0	0|0	0|1	0|1	17|0	9|0	4|6	12|3	-	-	-	upstream	LOC106443492	-	-	AHL21	PREDICTED: AT-hook motif nuclear-localized protein 21-like [Brassica napus]	-	-	-	-	-	-	-
NC_027759.2	11694327	11694327	T	-	Deletion	.	397.86	0|0	0|0	0|1	0|1	18|0	31|0	18|11	15|5	-	-	-	UTR5	LOC106443492(XM_013885053.2#NC_027759.2#11694286:c.-68del-)	-	-	-	-	-	-	-	-	-	-	-
NC_027759.2	11695286	11695286	G	-	Deletion	.	266.86	0|0	0|0	0|1	0|1	20|0	29|0	6|7	22|3	-	-	-	UTR3	LOC106443492(XM_013885053.2#NC_027759.2#11694286:c.*70delG)	-	-	-	-	-	-	-	-	-	-	-
NC_027759.2	11695350	11695350	-	TA	Insertion	.	834.86	0|0	0|0	0|1	0|1	18|0	26|0	5|6	4|13	-	-	-	UTR3	LOC106443492(XM_013885053.2#NC_027759.2#11694286:c.*134_*135insTA)	-	-	-	-	-	-	-	-	-	-	-
NC_027759.2	11695426	11695426	-	CTATC	Insertion	.	1482.98	0|0	0|0	1|1	0|1	13|0	17|0	0|7	3|12	-	-	-	downstream	LOC106443492	-	-	AHL21	PREDICTED: AT-hook motif nuclear-localized protein 21-like [Brassica napus]	-	-	-	-	-	-	-
NC_027759.2	11695571	11695571	-	TACATTAATACG	Insertion	.	1122.35	0|0	0|0	0|1	0|0	9|0	6|0	6|8	8|0	-	-	-	downstream	LOC106443492	-	-	AHL21	PREDICTED: AT-hook motif nuclear-localized protein 21-like [Brassica napus]	-	-	-	-	-	-	-
NC_027759.2	11695594	11695594	-	CG	Insertion	.	1087.05	0|0	0|0	1|1	1|1	11|0	6|0	0|12	0|10	-	-	-	downstream	LOC106443492	-	-	AHL21	PREDICTED: AT-hook motif nuclear-localized protein 21-like [Brassica napus]	-	-	-	-	-	-	-
NC_027759.2	11695623	11695624	TA	-	Deletion	.	176.89	0|0	0|0	0|1	0|0	13|0	2|0	5|5	8|0	-	-	-	downstream	LOC106443492	-	-	AHL21	PREDICTED: AT-hook motif nuclear-localized protein 21-like [Brassica napus]	-	-	-	-	-	-	-
NC_027759.2	11695699	11695700	AC	-	Deletion	.	775.13	0|0	0|0	0|1	0|1	12|0	4|0	4|7	2|11	-	-	-	downstream	LOC106443492	-	-	AHL21	PREDICTED: AT-hook motif nuclear-localized protein 21-like [Brassica napus]	-	-	-	-	-	-	-
NC_027759.2	11695883	11695883	G	-	Deletion	.	182.27	0|0	0|0	0|1	0|0	23|0	5|0	9|6	15|1	-	-	-	downstream	LOC106443492	-	-	AHL21	PREDICTED: AT-hook motif nuclear-localized protein 21-like [Brassica napus]	-	-	-	-	-	-	-
NC_027759.2	11696321	11696321	-	TAG	Insertion	.	412.63	0|0	.|.	0|1	0|1	15|0	.|.	3|7	12|2	-	-	-	downstream	LOC106443492	-	-	AHL21	PREDICTED: AT-hook motif nuclear-localized protein 21-like [Brassica napus]	-	-	-	-	-	-	-
NC_027759.2	11696465	11696465	T	-	Deletion	.	415.38	0|0	0|0	0|1	0|1	15|0	3|0	4|13	10|5	-	-	-	intergenic	LOC106443492(dist=1113),LOC106437850(dist=1755)	-	-	-	-	-	-	-	-	-	-	-
NC_027759.2	11696491	11696491	T	-	Deletion	.	440.12	0|0	.|.	0|1	0|1	16|0	.|.	6|12	14|4	-	-	-	intergenic	LOC106443492(dist=1139),LOC106437850(dist=1729)	-	-	-	-	-	-	-	-	-	-	-
NC_027759.2	11696730	11696740	AATGGAATTCT	-	Deletion	.	1293.39	0|0	.|.	0|1	0|0	16|0	.|.	7|10	14|0	-	-	-	intergenic	LOC106443492(dist=1378),LOC106437850(dist=1480)	-	-	-	-	-	-	-	-	-	-	-
NC_027759.2	11696816	11696816	-	TGCTG	Insertion	.	873.84	0|0	.|.	0|1	0|1	17|0	.|.	6|10	12|3	-	-	-	intergenic	LOC106443492(dist=1464),LOC106437850(dist=1404)	-	-	-	-	-	-	-	-	-	-	-
NC_027759.2	11697027	11697027	-	TAAT	Insertion	.	841.84	0|0	.|.	0|1	0|1	23|0	.|.	8|7	2|7	-	-	-	intergenic	LOC106443492(dist=1675),LOC106437850(dist=1193)	-	-	-	-	-	-	-	-	-	-	-
NC_027759.2	11697105	11697108	ATAT	-	Deletion	.	567.84	0|0	.|.	0|1	0|1	20|0	.|.	9|8	9|2	-	-	-	intergenic	LOC106443492(dist=1753),LOC106437850(dist=1112)	-	-	-	-	-	-	-	-	-	-	-
NC_027759.2	11697291	11697291	-	A	Insertion	.	374.88	0|0	.|.	0|1	0|0	14|0	.|.	6|12	4|1	-	-	-	downstream	LOC106437850	-	-	EYA4	PREDICTED: eyes absent homolog 4-like [Brassica napus]	-	-	-	-	-	GO:0016788//hydrolase activity, acting on ester bonds;GO:0016791//phosphatase activity;GO:0003824//catalytic activity;GO:0004721//phosphoprotein phosphatase activity;GO:0004725//protein tyrosine phosphatase activity;GO:0016787//hydrolase activity;GO:0042578//phosphoric ester hydrolase activity	GO:0006464//cellular protein modification process;GO:0044237//cellular metabolic process;GO:0044707//single-multicellular organism process;GO:0019538//protein metabolic process;GO:0009987//cellular process;GO:0036211//protein modification process;GO:0044267//cellular protein metabolic process;GO:0032501//multicellular organismal process;GO:0044238//primary metabolic process;GO:0044260//cellular m…
NC_027759.2	11697304	11697304	-	T	Insertion	.	315.38	0|0	0|0	0|1	0|1	13|0	3|0	12|6	2|5	-	-	-	downstream	LOC106437850	-	-	EYA4	PREDICTED: eyes absent homolog 4-like [Brassica napus]	-	-	-	-	-	GO:0016788//hydrolase activity, acting on ester bonds;GO:0016791//phosphatase activity;GO:0003824//catalytic activity;GO:0004721//phosphoprotein phosphatase activity;GO:0004725//protein tyrosine phosphatase activity;GO:0016787//hydrolase activity;GO:0042578//phosphoric ester hydrolase activity	GO:0006464//cellular protein modification process;GO:0044237//cellular metabolic process;GO:0044707//single-multicellular organism process;GO:0019538//protein metabolic process;GO:0009987//cellular process;GO:0036211//protein modification process;GO:0044267//cellular protein metabolic process;GO:0032501//multicellular organismal process;GO:0044238//primary metabolic process;GO:0044260//cellular m…
NC_027759.2	11697392	11697395	TACG	-	Deletion	.	497.38	0|0	0|0	0|1	0|0	13|0	3|0	5|7	8|1	-	-	-	downstream	LOC106437850	-	-	EYA4	PREDICTED: eyes absent homolog 4-like [Brassica napus]	-	-	-	-	-	GO:0016788//hydrolase activity, acting on ester bonds;GO:0016791//phosphatase activity;GO:0003824//catalytic activity;GO:0004721//phosphoprotein phosphatase activity;GO:0004725//protein tyrosine phosphatase activity;GO:0016787//hydrolase activity;GO:0042578//phosphoric ester hydrolase activity	GO:0006464//cellular protein modification process;GO:0044237//cellular metabolic process;GO:0044707//single-multicellular organism process;GO:0019538//protein metabolic process;GO:0009987//cellular process;GO:0036211//protein modification process;GO:0044267//cellular protein metabolic process;GO:0032501//multicellular organismal process;GO:0044238//primary metabolic process;GO:0044260//cellular m…
NC_027759.2	11697756	11697756	-	TTCGAGCCCCGGGGGAGTGTTG	Insertion	.	2629.86	0|0	0|0	0|1	0|1	18|0	19|0	6|9	17|2	-	-	-	downstream	LOC106437850	-	-	EYA4	PREDICTED: eyes absent homolog 4-like [Brassica napus]	-	-	-	-	-	GO:0016788//hydrolase activity, acting on ester bonds;GO:0016791//phosphatase activity;GO:0003824//catalytic activity;GO:0004721//phosphoprotein phosphatase activity;GO:0004725//protein tyrosine phosphatase activity;GO:0016787//hydrolase activity;GO:0042578//phosphoric ester hydrolase activity	GO:0006464//cellular protein modification process;GO:0044237//cellular metabolic process;GO:0044707//single-multicellular organism process;GO:0019538//protein metabolic process;GO:0009987//cellular process;GO:0036211//protein modification process;GO:0044267//cellular protein metabolic process;GO:0032501//multicellular organismal process;GO:0044238//primary metabolic process;GO:0044260//cellular m…
NC_027759.2	11697924	11697924	C	-	Deletion	.	671.86	0|0	0|0	0|1	0|1	25|0	33|0	7|16	19|3	-	-	-	downstream	LOC106437850	-	-	EYA4	PREDICTED: eyes absent homolog 4-like [Brassica napus]	-	-	-	-	-	GO:0016788//hydrolase activity, acting on ester bonds;GO:0016791//phosphatase activity;GO:0003824//catalytic activity;GO:0004721//phosphoprotein phosphatase activity;GO:0004725//protein tyrosine phosphatase activity;GO:0016787//hydrolase activity;GO:0042578//phosphoric ester hydrolase activity	GO:0006464//cellular protein modification process;GO:0044237//cellular metabolic process;GO:0044707//single-multicellular organism process;GO:0019538//protein metabolic process;GO:0009987//cellular process;GO:0036211//protein modification process;GO:0044267//cellular protein metabolic process;GO:0032501//multicellular organismal process;GO:0044238//primary metabolic process;GO:0044260//cellular m…
NC_027759.2	11698041	11698041	A	-	Deletion	.	1268.87	0|0	0|0	1|1	1|1	22|0	36|2	0|21	1|21	-	-	-	downstream	LOC106437850	-	-	EYA4	PREDICTED: eyes absent homolog 4-like [Brassica napus]	-	-	-	-	-	GO:0016788//hydrolase activity, acting on ester bonds;GO:0016791//phosphatase activity;GO:0003824//catalytic activity;GO:0004721//phosphoprotein phosphatase activity;GO:0004725//protein tyrosine phosphatase activity;GO:0016787//hydrolase activity;GO:0042578//phosphoric ester hydrolase activity	GO:0006464//cellular protein modification process;GO:0044237//cellular metabolic process;GO:0044707//single-multicellular organism process;GO:0019538//protein metabolic process;GO:0009987//cellular process;GO:0036211//protein modification process;GO:0044267//cellular protein metabolic process;GO:0032501//multicellular organismal process;GO:0044238//primary metabolic process;GO:0044260//cellular m…
NC_027759.2	11698075	11698080	AAAGAC	-	Deletion	.	3248.84	0|0	0|0	1|1	0|1	21|0	36|0	0|20	2|17	-	-	-	downstream	LOC106437850	-	-	EYA4	PREDICTED: eyes absent homolog 4-like [Brassica napus]	-	-	-	-	-	GO:0016788//hydrolase activity, acting on ester bonds;GO:0016791//phosphatase activity;GO:0003824//catalytic activity;GO:0004721//phosphoprotein phosphatase activity;GO:0004725//protein tyrosine phosphatase activity;GO:0016787//hydrolase activity;GO:0042578//phosphoric ester hydrolase activity	GO:0006464//cellular protein modification process;GO:0044237//cellular metabolic process;GO:0044707//single-multicellular organism process;GO:0019538//protein metabolic process;GO:0009987//cellular process;GO:0036211//protein modification process;GO:0044267//cellular protein metabolic process;GO:0032501//multicellular organismal process;GO:0044238//primary metabolic process;GO:0044260//cellular m…
NC_027759.2	11698439	11698439	-	T	Insertion	.	300.86	0|0	0|0	0|1	0|1	31|0	56|0	11|9	25|3	-	-	-	UTR3	LOC106437850(XM_013878837.2#NC_027759.2#11698219:c.*0_*1insA)	-	-	-	-	-	-	-	-	-	-	-
NC_027759.2	11698454	11698454	-	ATC	Insertion	.	408.87	0|0	0|0	0|1	0|0	28|0	56|0	8|8	26|2	-	-	-	exonic	LOC106437850	nonframeshift insertion	LOC106437850:XM_013878837.2#NC_027759.2#11698219:exon6:c.903_904insGAT:p.T302delinsDT,	EYA4	PREDICTED: eyes absent homolog 4-like [Brassica napus]	-	-	-	-	-	GO:0016788//hydrolase activity, acting on ester bonds;GO:0016791//phosphatase activity;GO:0003824//catalytic activity;GO:0004721//phosphoprotein phosphatase activity;GO:0004725//protein tyrosine phosphatase activity;GO:0016787//hydrolase activity;GO:0042578//phosphoric ester hydrolase activity	GO:0006464//cellular protein modification process;GO:0044237//cellular metabolic process;GO:0044707//single-multicellular organism process;GO:0019538//protein metabolic process;GO:0009987//cellular process;GO:0036211//protein modification process;GO:0044267//cellular protein metabolic process;GO:0032501//multicellular organismal process;GO:0044238//primary metabolic process;GO:0044260//cellular m…
NC_027759.2	11698727	11698737	TTCCAGAGTTC	-	Deletion	.	9578.17	1|1	1|1	1|1	1|1	0|18	1|31	0|4	0|16	-	-	-	intronic	LOC106437850	-	-	EYA4	PREDICTED: eyes absent homolog 4-like [Brassica napus]	-	-	-	-	-	GO:0016788//hydrolase activity, acting on ester bonds;GO:0016791//phosphatase activity;GO:0003824//catalytic activity;GO:0004721//phosphoprotein phosphatase activity;GO:0004725//protein tyrosine phosphatase activity;GO:0016787//hydrolase activity;GO:0042578//phosphoric ester hydrolase activity	GO:0006464//cellular protein modification process;GO:0044237//cellular metabolic process;GO:0044707//single-multicellular organism process;GO:0019538//protein metabolic process;GO:0009987//cellular process;GO:0036211//protein modification process;GO:0044267//cellular protein metabolic process;GO:0032501//multicellular organismal process;GO:0044238//primary metabolic process;GO:0044260//cellular m…
NC_027759.2	11699806	11699806	-	A	Insertion	.	323.87	0|0	0|0	0|1	0|1	21|0	38|1	11|2	6|11	-	-	-	intronic	LOC106437850	-	-	EYA4	PREDICTED: eyes absent homolog 4-like [Brassica napus]	-	-	-	-	-	GO:0016788//hydrolase activity, acting on ester bonds;GO:0016791//phosphatase activity;GO:0003824//catalytic activity;GO:0004721//phosphoprotein phosphatase activity;GO:0004725//protein tyrosine phosphatase activity;GO:0016787//hydrolase activity;GO:0042578//phosphoric ester hydrolase activity	GO:0006464//cellular protein modification process;GO:0044237//cellular metabolic process;GO:0044707//single-multicellular organism process;GO:0019538//protein metabolic process;GO:0009987//cellular process;GO:0036211//protein modification process;GO:0044267//cellular protein metabolic process;GO:0032501//multicellular organismal process;GO:0044238//primary metabolic process;GO:0044260//cellular m…
NC_027759.2	11699947	11699949	GGG	-	Deletion	.	642.98	0|0	0|0	1|1	0|1	16|0	62|0	0|7	2|5	-	-	-	UTR5	LOC106437850(XM_013878837.2#NC_027759.2#11698219:c.-241_-243delCCC)	-	-	-	-	-	-	-	-	-	-	-
NC_027759.2	11700031	11700031	-	AC	Insertion	.	863.11	0|0	0|0	1|1	1|1	11|1	48|1	0|9	1|10	-	-	-	upstream	LOC106437850	-	-	EYA4	PREDICTED: eyes absent homolog 4-like [Brassica napus]	-	-	-	-	-	GO:0016788//hydrolase activity, acting on ester bonds;GO:0016791//phosphatase activity;GO:0003824//catalytic activity;GO:0004721//phosphoprotein phosphatase activity;GO:0004725//protein tyrosine phosphatase activity;GO:0016787//hydrolase activity;GO:0042578//phosphoric ester hydrolase activity	GO:0006464//cellular protein modification process;GO:0044237//cellular metabolic process;GO:0044707//single-multicellular organism process;GO:0019538//protein metabolic process;GO:0009987//cellular process;GO:0036211//protein modification process;GO:0044267//cellular protein metabolic process;GO:0032501//multicellular organismal process;GO:0044238//primary metabolic process;GO:0044260//cellular m…
NC_027759.2	11700103	11700103	-	AT	Insertion	.	1206.88	0|0	0|0	1|1	0|1	18|2	41|0	0|14	2|11	-	-	-	upstream	LOC106437850	-	-	EYA4	PREDICTED: eyes absent homolog 4-like [Brassica napus]	-	-	-	-	-	GO:0016788//hydrolase activity, acting on ester bonds;GO:0016791//phosphatase activity;GO:0003824//catalytic activity;GO:0004721//phosphoprotein phosphatase activity;GO:0004725//protein tyrosine phosphatase activity;GO:0016787//hydrolase activity;GO:0042578//phosphoric ester hydrolase activity	GO:0006464//cellular protein modification process;GO:0044237//cellular metabolic process;GO:0044707//single-multicellular organism process;GO:0019538//protein metabolic process;GO:0009987//cellular process;GO:0036211//protein modification process;GO:0044267//cellular protein metabolic process;GO:0032501//multicellular organismal process;GO:0044238//primary metabolic process;GO:0044260//cellular m…
NC_027759.2	11700127	11700127	C	-	Deletion	.	920.95	0|0	0|0	1|1	0|1	19|1	39|0	0|14	3|10	-	-	-	upstream	LOC106437850	-	-	EYA4	PREDICTED: eyes absent homolog 4-like [Brassica napus]	-	-	-	-	-	GO:0016788//hydrolase activity, acting on ester bonds;GO:0016791//phosphatase activity;GO:0003824//catalytic activity;GO:0004721//phosphoprotein phosphatase activity;GO:0004725//protein tyrosine phosphatase activity;GO:0016787//hydrolase activity;GO:0042578//phosphoric ester hydrolase activity	GO:0006464//cellular protein modification process;GO:0044237//cellular metabolic process;GO:0044707//single-multicellular organism process;GO:0019538//protein metabolic process;GO:0009987//cellular process;GO:0036211//protein modification process;GO:0044267//cellular protein metabolic process;GO:0032501//multicellular organismal process;GO:0044238//primary metabolic process;GO:0044260//cellular m…
NC_027759.2	11700185	11700185	-	TTTCTAC	Insertion	.	1195.86	0|0	0|0	0|1	0|1	16|0	43|0	6|9	9|5	-	-	-	upstream	LOC106437850	-	-	EYA4	PREDICTED: eyes absent homolog 4-like [Brassica napus]	-	-	-	-	-	GO:0016788//hydrolase activity, acting on ester bonds;GO:0016791//phosphatase activity;GO:0003824//catalytic activity;GO:0004721//phosphoprotein phosphatase activity;GO:0004725//protein tyrosine phosphatase activity;GO:0016787//hydrolase activity;GO:0042578//phosphoric ester hydrolase activity	GO:0006464//cellular protein modification process;GO:0044237//cellular metabolic process;GO:0044707//single-multicellular organism process;GO:0019538//protein metabolic process;GO:0009987//cellular process;GO:0036211//protein modification process;GO:0044267//cellular protein metabolic process;GO:0032501//multicellular organismal process;GO:0044238//primary metabolic process;GO:0044260//cellular m…
NC_027759.2	11700505	11700505	-	AGG	Insertion	.	1134.86	0|0	0|0	0|1	0|1	18|0	33|0	15|5	6|17	-	-	-	upstream	LOC106437850	-	-	EYA4	PREDICTED: eyes absent homolog 4-like [Brassica napus]	-	-	-	-	-	GO:0016788//hydrolase activity, acting on ester bonds;GO:0016791//phosphatase activity;GO:0003824//catalytic activity;GO:0004721//phosphoprotein phosphatase activity;GO:0004725//protein tyrosine phosphatase activity;GO:0016787//hydrolase activity;GO:0042578//phosphoric ester hydrolase activity	GO:0006464//cellular protein modification process;GO:0044237//cellular metabolic process;GO:0044707//single-multicellular organism process;GO:0019538//protein metabolic process;GO:0009987//cellular process;GO:0036211//protein modification process;GO:0044267//cellular protein metabolic process;GO:0032501//multicellular organismal process;GO:0044238//primary metabolic process;GO:0044260//cellular m…
NC_027759.2	11700917	11700917	-	TC	Insertion	.	1099.86	0|0	0|0	0|1	0|1	24|0	27|0	13|10	8|13	-	-	-	upstream	LOC106437850	-	-	EYA4	PREDICTED: eyes absent homolog 4-like [Brassica napus]	-	-	-	-	-	GO:0016788//hydrolase activity, acting on ester bonds;GO:0016791//phosphatase activity;GO:0003824//catalytic activity;GO:0004721//phosphoprotein phosphatase activity;GO:0004725//protein tyrosine phosphatase activity;GO:0016787//hydrolase activity;GO:0042578//phosphoric ester hydrolase activity	GO:0006464//cellular protein modification process;GO:0044237//cellular metabolic process;GO:0044707//single-multicellular organism process;GO:0019538//protein metabolic process;GO:0009987//cellular process;GO:0036211//protein modification process;GO:0044267//cellular protein metabolic process;GO:0032501//multicellular organismal process;GO:0044238//primary metabolic process;GO:0044260//cellular m…
NC_027759.2	11701096	11701096	-	G	Insertion	.	668.93	0|0	0|0	1|1	1|1	25|0	15|0	0|8	0|9	-	-	-	intergenic	LOC106437850(dist=1066),LOC106437852(dist=8458)	-	-	-	-	-	-	-	-	-	-	-
NC_027759.2	11701157	11701158	AT	-	Deletion	.	347.86	0|0	0|0	0|1	0|1	27|0	11|0	8|5	10|4	-	-	-	intergenic	LOC106437850(dist=1127),LOC106437852(dist=8396)	-	-	-	-	-	-	-	-	-	-	-
NC_027759.2	11701364	11701364	-	A	Insertion	.	154.34	0|0	0|0	1|1	1|1	28|0	3|0	0|3	0|2	-	-	-	intergenic	LOC106437850(dist=1334),LOC106437852(dist=8190)	-	-	-	-	-	-	-	-	-	-	-
NC_027759.2	11701741	11701741	-	A	Insertion	.	771.85	0|0	0|0	1|1	0|1	17|0	11|0	0|12	3|15	-	-	-	intergenic	LOC106437850(dist=1711),LOC106437852(dist=7813)	-	-	-	-	-	-	-	-	-	-	-
NC_027759.2	11702077	11702077	-	ACAACCGGCTTTTTCTTCTT	Insertion	.	6314.84	0|0	0|0	1|1	0|1	18|0	31|0	0|19	2|12	-	-	-	intergenic	LOC106437850(dist=2047),LOC106437852(dist=7477)	-	-	-	-	-	-	-	-	-	-	-
NC_027759.2	11702296	11702296	A	-	Deletion	.	931.84	0|0	0|0	1|1	0|1	22|0	20|0	0|15	2|9	-	-	-	intergenic	LOC106437850(dist=2266),LOC106437852(dist=7258)	-	-	-	-	-	-	-	-	-	-	-
NC_027759.2	11702592	11702592	-	T	Insertion	.	963.76	0|0	0|0	1|1	1|1	18|0	3|0	0|16	1|9	-	-	-	intergenic	LOC106437850(dist=2562),LOC106437852(dist=6962)	-	-	-	-	-	-	-	-	-	-	-
NC_027759.2	11702595	11702598	ACAC	-	Deletion	.	1590.64	0|0	0|0	1|1	1|1	18|0	3|0	0|15	1|8	-	-	-	intergenic	LOC106437850(dist=2565),LOC106437852(dist=6956)	-	-	-	-	-	-	-	-	-	-	-
NC_027759.2	11702885	11702885	A	-	Deletion	.	1486.86	0|0	0|0	1|1	1|1	9|0	10|0	0|23	1|16	-	-	-	intergenic	LOC106437850(dist=2855),LOC106437852(dist=6669)	-	-	-	-	-	-	-	-	-	-	-
NC_027759.2	11704242	11704242	-	A	Insertion	.	487.36	0|0	0|0	1|1	0|1	25|0	30|0	0|5	2|9	-	-	-	intergenic	LOC106437850(dist=4212),LOC106437852(dist=5312)	-	-	-	-	-	-	-	-	-	-	-
NC_027759.2	11704281	11704285	TTTAA	-	Deletion	.	1652.91	0|0	0|0	1|1	1|1	19|0	27|0	0|8	1|14	-	-	-	intergenic	LOC106437850(dist=4251),LOC106437852(dist=5269)	-	-	-	-	-	-	-	-	-	-	-
NC_027759.2	11704929	11704929	T	-	Deletion	.	1010.39	0|0	0|0	1|1	1|1	24|0	14|0	0|12	1|14	-	-	-	intergenic	LOC106437850(dist=4899),LOC106437852(dist=4625)	-	-	-	-	-	-	-	-	-	-	-
NC_027759.2	11705453	11705453	-	T	Insertion	.	388.55	0|0	.|.	1|1	0|1	5|0	.|.	0|5	2|5	-	-	-	intergenic	LOC106437850(dist=5423),LOC106437852(dist=4101)	-	-	-	-	-	-	-	-	-	-	-
NC_027759.2	11705809	11705809	-	T	Insertion	.	405.54	0|0	1|1	.|.	.|.	15|0	0|12	.|.	.|.	-	-	-	intergenic	LOC106437850(dist=5779),LOC106437852(dist=3745)	-	-	-	-	-	-	-	-	-	-	-
NC_027759.2	11706053	11706054	GT	-	Deletion	.	382.36	0|0	0|0	1|1	1|1	23|0	33|0	0|5	1|3	-	-	-	intergenic	LOC106437850(dist=6023),LOC106437852(dist=3500)	-	-	-	-	-	-	-	-	-	-	-
NC_027759.2	11706272	11706273	AA	-	Deletion	.	209.37	0|0	0|0	0|0	0|1	29|0	42|0	5|0	4|5	-	-	-	intergenic	LOC106437850(dist=6242),LOC106437852(dist=3281)	-	-	-	-	-	-	-	-	-	-	-
NC_027759.2	11706673	11706674	GA	-	Deletion	.	1139.93	0|0	0|0	1|1	1|1	26|0	58|0	0|14	1|11	-	-	-	intergenic	LOC106437850(dist=6643),LOC106437852(dist=2880)	-	-	-	-	-	-	-	-	-	-	-
NC_027759.2	11706983	11706984	AA	-	Deletion	.	312.88	0|0	0|0	0|1	0|1	15|0	8|0	15|4	6|9	-	-	-	intergenic	LOC106437850(dist=6953),LOC106437852(dist=2570)	-	-	-	-	-	-	-	-	-	-	-
NC_027759.2	11707601	11707601	-	G	Insertion	.	1720.84	0|0	0|0	1|1	0|1	24|0	49|1	0|21	5|20	-	-	-	intergenic	LOC106437850(dist=7571),LOC106437852(dist=1953)	-	-	-	-	-	-	-	-	-	-	-
NC_027759.2	11708588	11708588	-	T	Insertion	.	464.06	0|0	0|1	1|1	0|1	18|1	16|2	0|17	2|10	-	-	-	downstream	LOC106437852	-	-	-	PREDICTED: transcription factor HBP-1a-like isoform X1 [Brassica napus]	-	-	-	-	-	-	-
NC_027759.2	11708924	11708924	A	-	Deletion	.	1602.86	0|0	0|0	1|1	1|1	28|0	24|0	0|14	1|28	-	-	-	downstream	LOC106437852	-	-	-	PREDICTED: transcription factor HBP-1a-like isoform X1 [Brassica napus]	-	-	-	-	-	-	-
NC_027759.2	11709057	11709058	CC	-	Deletion	.	1796.84	0|0	0|0	1|1	0|1	24|0	37|0	0|18	3|21	-	-	-	downstream	LOC106437852	-	-	-	PREDICTED: transcription factor HBP-1a-like isoform X1 [Brassica napus]	-	-	-	-	-	-	-
NC_027759.2	11709118	11709123	TGTCAG	-	Deletion	.	2593.84	0|0	0|0	1|1	1|1	25|0	35|0	0|14	1|17	-	-	-	downstream	LOC106437852	-	-	-	PREDICTED: transcription factor HBP-1a-like isoform X1 [Brassica napus]	-	-	-	-	-	-	-
NC_027759.2	11709563	11709563	A	-	Deletion	.	1150.84	0|0	0|0	1|1	0|1	27|0	19|0	0|15	4|23	-	-	-	UTR3	LOC106437852(XM_013878839.2#NC_027759.2#11709553:c.*224delT,XM_022715935.1#NC_027759.2#11709553:c.*224delT,XM_013878840.2#NC_027759.2#11709553:c.*224delT,XM_013878838.2#NC_027759.2#11709553:c.*224delT)	-	-	-	-	-	-	-	-	-	-	-
NC_027759.2	11709999	11709999	-	ACA	Insertion	.	2244.88	0|0	0|0	1|1	1|1	23|0	39|4	0|17	2|20	-	-	-	intronic	LOC106437852	-	-	-	PREDICTED: transcription factor HBP-1a-like isoform X1 [Brassica napus]	-	-	-	-	-	-	-
NC_027759.2	11710676	11710677	CG	-	Deletion	.	1294.86	0|0	0|0	0|1	0|1	33|0	53|0	42|13	36|17	-	-	-	intronic	LOC106437852	-	-	-	PREDICTED: transcription factor HBP-1a-like isoform X1 [Brassica napus]	-	-	-	-	-	-	-
NC_027759.2	11710681	11710681	T	-	Deletion	.	4271.9	0|1	0|1	0|1	0|1	15|15	29|24	18|37	6|44	-	-	-	intronic	LOC106437852	-	-	-	PREDICTED: transcription factor HBP-1a-like isoform X1 [Brassica napus]	-	-	-	-	-	-	-
NC_027759.2	11711001	11711002	TA	-	Deletion	.	983.87	0|0	0|0	0|1	0|1	31|0	20|0	15|11	7|12	-	-	-	intronic	LOC106437852	-	-	-	PREDICTED: transcription factor HBP-1a-like isoform X1 [Brassica napus]	-	-	-	-	-	-	-
NC_027759.2	11711249	11711250	TT	-	Deletion	.	2372.86	0|1	0|0	0|1	0|1	34|24	71|0	36|14	30|19	-	-	-	exonic	LOC106437852	frameshift deletion	LOC106437852:XM_022715935.1#NC_027759.2#11709553:exon6:c.465_466del:p.K155fs,LOC106437852:XM_013878839.2#NC_027759.2#11709553:exon6:c.513_514del:p.K171fs,LOC106437852:XM_013878840.2#NC_027759.2#11709553:exon7:c.513_514del:p.K171fs,LOC106437852:XM_013878838.2#NC_027759.2#11709553:exon7:c.513_514del:p.K171fs,	-	PREDICTED: transcription factor HBP-1a-like isoform X1 [Brassica napus]	-	-	-	-	-	-	-
NC_027759.2	11711264	11711264	-	ATT	Insertion	.	4758.9	0|1	0|1	0|1	0|1	33|19	37|31	25|23	23|21	-	-	-	exonic	LOC106437852	nonframeshift insertion	LOC106437852:XM_022715935.1#NC_027759.2#11709553:exon6:c.450_451insAAT:p.V151delinsNV,LOC106437852:XM_013878839.2#NC_027759.2#11709553:exon6:c.498_499insAAT:p.V167delinsNV,LOC106437852:XM_013878840.2#NC_027759.2#11709553:exon7:c.498_499insAAT:p.V167delinsNV,LOC106437852:XM_013878838.2#NC_027759.2#11709553:exon7:c.498_499insAAT:p.V167delinsNV,	-	PREDICTED: transcription factor HBP-1a-like isoform X1 [Brassica napus]	-	-	-	-	-	-	-
NC_027759.2	11711283	11711300	GTTCTTTCCAGGCTCGTT	-	Deletion	.	9071.9	0|1	0|1	0|1	0|1	31|10	41|19	25|9	25|11	-	-	-	exonic	LOC106437852	nonframeshift deletion	LOC106437852:XM_022715935.1#NC_027759.2#11709553:exon6:c.415_432del:p.139_144del,LOC106437852:XM_013878839.2#NC_027759.2#11709553:exon6:c.463_480del:p.155_160del,LOC106437852:XM_013878840.2#NC_027759.2#11709553:exon7:c.463_480del:p.155_160del,LOC106437852:XM_013878838.2#NC_027759.2#11709553:exon7:c.463_480del:p.155_160del,	-	PREDICTED: transcription factor HBP-1a-like isoform X1 [Brassica napus]	-	-	-	-	-	-	-
NC_027759.2	11711450	11711451	GA	-	Deletion	.	4674.9	0|1	0|1	0|1	0|1	35|24	39|27	26|25	20|25	-	-	-	intronic	LOC106437852	-	-	-	PREDICTED: transcription factor HBP-1a-like isoform X1 [Brassica napus]	-	-	-	-	-	-	-
NC_027759.2	11711529	11711529	-	AGCGTA	Insertion	.	3853.9	0|1	0|1	0|1	0|1	24|11	40|8	36|13	15|18	-	-	-	exonic	LOC106437852	nonframeshift insertion	LOC106437852:XM_022715935.1#NC_027759.2#11709553:exon5:c.273_274insTACGCT:p.M92delinsYAM,LOC106437852:XM_013878839.2#NC_027759.2#11709553:exon5:c.321_322insTACGCT:p.M108delinsYAM,LOC106437852:XM_013878840.2#NC_027759.2#11709553:exon6:c.321_322insTACGCT:p.M108delinsYAM,LOC106437852:XM_013878838.2#NC_027759.2#11709553:exon6:c.321_322insTACGCT:p.M108delinsYAM,	-	PREDICTED: transcription factor HBP-1a-like isoform X1 [Brassica napus]	-	-	-	-	-	-	-
NC_027759.2	11711605	11711606	AT	-	Deletion	.	1740.9	0|1	0|1	0|1	0|1	19|7	44|18	24|5	18|14	-	-	-	intronic	LOC106437852	-	-	-	PREDICTED: transcription factor HBP-1a-like isoform X1 [Brassica napus]	-	-	-	-	-	-	-
NC_027759.2	11711705	11711719	AGGAGGAGTTCCATA	-	Deletion	.	12209.9	0|1	0|1	0|1	0|1	23|15	46|31	22|14	13|13	-	-	-	exonic	LOC106437852	nonframeshift deletion	LOC106437852:XM_022715935.1#NC_027759.2#11709553:exon4:c.178_192del:p.60_64del,LOC106437852:XM_013878839.2#NC_027759.2#11709553:exon4:c.226_240del:p.76_80del,LOC106437852:XM_013878840.2#NC_027759.2#11709553:exon5:c.226_240del:p.76_80del,LOC106437852:XM_013878838.2#NC_027759.2#11709553:exon5:c.226_240del:p.76_80del,	-	PREDICTED: transcription factor HBP-1a-like isoform X1 [Brassica napus]	-	-	-	-	-	-	-
NC_027759.2	11711744	11711753	GATTCACATT	-	Deletion	.	3106.29	0|0	0|1	0|0	0|0	38|0	44|26	37|0	26|0	-	-	-	intronic	LOC106437852	-	-	-	PREDICTED: transcription factor HBP-1a-like isoform X1 [Brassica napus]	-	-	-	-	-	-	-
NC_027759.2	11712002	11712002	-	A	Insertion	.	3415.9	0|1	0|1	0|1	0|1	21|23	37|41	14|24	13|14	-	-	-	intronic	LOC106437852	-	-	-	PREDICTED: transcription factor HBP-1a-like isoform X1 [Brassica napus]	-	-	-	-	-	-	-
NC_027759.2	11712057	11712064	AGGTTCAT	-	Deletion	.	7170.9	0|1	0|1	0|1	0|1	20|14	44|29	23|15	21|12	-	-	-	intronic	LOC106437852	-	-	-	PREDICTED: transcription factor HBP-1a-like isoform X1 [Brassica napus]	-	-	-	-	-	-	-
NC_027759.2	11712080	11712080	-	C	Insertion	.	1832.9	0|1	0|1	0|1	0|1	17|11	46|28	27|11	21|12	-	-	-	intronic	LOC106437852	-	-	-	PREDICTED: transcription factor HBP-1a-like isoform X1 [Brassica napus]	-	-	-	-	-	-	-
NC_027759.2	11712466	11712466	-	ATATATATATATATATATATAAAATAC	Insertion	.	3249.29	0|0	0|1	0|0	0|0	15|0	25|14	27|0	26|0	-	-	-	UTR5	LOC106437852(XM_013878839.2#NC_027759.2#11709553:c.-170_-169insGTATTTTATATATATATATATATATAT)	-	-	-	-	-	-	-	-	-	-	-
NC_027759.2	11712588	11712589	TG	-	Deletion	.	777.91	0|0	0|1	0|1	0|1	23|1	22|12	16|6	22|3	-	-	-	UTR5	LOC106437852(XM_022715935.1#NC_027759.2#11709553:c.-291_-292delCA,XM_013878840.2#NC_027759.2#11709553:c.-291_-292delCA,XM_013878838.2#NC_027759.2#11709553:c.-291_-292delCA)	-	-	-	-	-	-	-	-	-	-	-
NC_027759.2	11712666	11712666	T	-	Deletion	.	650.86	0|0	0|0	0|1	0|1	13|0	13|0	11|7	6|12	-	-	-	UTR5	LOC106437852(XM_022715935.1#NC_027759.2#11709553:c.-369delA,XM_013878840.2#NC_027759.2#11709553:c.-369delA,XM_013878838.2#NC_027759.2#11709553:c.-369delA)	-	-	-	-	-	-	-	-	-	-	-
NC_027759.2	11714095	11714095	-	CTT	Insertion	.	5139.32	1|1	1|1	1|1	1|1	0|30	0|36	0|12	0|7	-	-	-	exonic	LOC106443494	nonframeshift insertion	LOC106443494:XM_013885054.2#NC_027759.2#11713275:exon2:c.162_163insCTT:p.E54delinsEL,	BPC7	PREDICTED: protein BASIC PENTACYSTEINE7-like [Brassica napus]	-	-	-	-	GO:0044424//intracellular part;GO:0044464//cell part;GO:0043231//intracellular membrane-bounded organelle;GO:0043226//organelle;GO:0005622//intracellular;GO:0043229//intracellular organelle;GO:0043227//membrane-bounded organelle;GO:0005623//cell	GO:0003676//nucleic acid binding;GO:1901363//heterocyclic compound binding;GO:0097159//organic cyclic compound binding;GO:0001071//nucleic acid binding transcription factor activity;GO:0005488//binding	GO:0009889//regulation of biosynthetic process;GO:0031326//regulation of cellular biosynthetic process;GO:0044763//single-organism cellular process;GO:0051716//cellular response to stimulus;GO:0043436//oxoacid metabolic process;GO:0080090//regulation of primary metabolic process;GO:0046483//heterocycle metabolic process;GO:0044710//single-organism metabolic process;GO:0071310//cellular response t…
NC_027759.2	11714651	11714658	GTTTCCGT	-	Deletion	.	1499.86	0|0	0|0	0|1	0|1	37|0	30|0	9|8	15|7	-	-	-	UTR3	LOC106443494(XM_013885054.2#NC_027759.2#11713275:c.*34_*41delGTTTCCGT)	-	-	-	-	-	-	-	-	-	-	-
NC_027759.2	11714695	11714695	-	GTTTCG	Insertion	.	1161.86	0|0	0|0	0|1	0|1	28|0	27|0	13|8	9|6	-	-	-	UTR3	LOC106443494(XM_013885054.2#NC_027759.2#11713275:c.*78_*79insGTTTCG)	-	-	-	-	-	-	-	-	-	-	-
NC_027759.2	11714754	11714754	-	T	Insertion	.	275.86	0|0	0|0	0|1	0|1	30|0	32|0	20|5	7|6	-	-	-	UTR3	LOC106443494(XM_013885054.2#NC_027759.2#11713275:c.*137_*138insT)	-	-	-	-	-	-	-	-	-	-	-
NC_027759.2	11714823	11714823	-	TAAG	Insertion	.	520.86	0|0	0|0	0|1	0|1	38|0	37|0	13|3	7|6	-	-	-	downstream	LOC106443494,LOC106443495	-	-	-	-	-	-	-	-	-	-	-
NC_027759.2	11732932	11732932	-	A	Insertion	.	203.27	1|1	.|.	.|.	1|1	0|3	.|.	.|.	0|2	-	-	-	intronic	LOC106437854	-	-	FEI2	PREDICTED: LRR receptor-like serine/threonine-protein kinase FEI 2 isoform X1 [Brassica napus]	-	-	-	-	-	-	-
NC_027759.2	11744983	11744985	GGT	-	Deletion	.	544.86	0|0	0|0	0|1	0|1	16|0	22|0	22|6	11|5	-	-	-	intronic	LOC106437853	-	-	MOR1	PREDICTED: protein MOR1-like [Brassica napus]	-	-	-	-	-	-	-
NC_027759.2	11749546	11749546	-	A	Insertion	.	417.86	0|0	0|0	0|1	0|1	30|0	27|0	20|8	22|7	-	-	-	intronic	LOC106437853	-	-	MOR1	PREDICTED: protein MOR1-like [Brassica napus]	-	-	-	-	-	-	-
NC_027759.2	11752227	11752228	TA	-	Deletion	.	759.86	0|0	0|0	0|1	0|1	32|0	17|0	19|8	11|12	-	-	-	intronic	LOC106437853	-	-	MOR1	PREDICTED: protein MOR1-like [Brassica napus]	-	-	-	-	-	-	-
NC_027759.2	11752249	11752251	TGG	-	Deletion	.	1025.86	0|0	0|0	0|1	0|1	27|0	24|0	16|8	12|12	-	-	-	intronic	LOC106437853	-	-	MOR1	PREDICTED: protein MOR1-like [Brassica napus]	-	-	-	-	-	-	-
NC_027759.2	11755150	11755150	-	TC	Insertion	.	220.29	0|0	0|1	0|0	0|0	18|0	19|7	20|0	31|0	-	-	-	intronic	LOC106437853	-	-	MOR1	PREDICTED: protein MOR1-like [Brassica napus]	-	-	-	-	-	-	-
NC_027759.2	11755450	11755450	-	CACA	Insertion	.	832.86	0|0	0|0	0|1	0|1	16|0	29|0	15|3	20|12	-	-	-	intronic	LOC106437853	-	-	MOR1	PREDICTED: protein MOR1-like [Brassica napus]	-	-	-	-	-	-	-
NC_027759.2	11755502	11755502	-	AA	Insertion	.	427.86	0|0	0|0	0|1	0|1	15|0	19|0	21|5	22|11	-	-	-	intronic	LOC106437853	-	-	MOR1	PREDICTED: protein MOR1-like [Brassica napus]	-	-	-	-	-	-	-
NC_027759.2	11757461	11757461	-	A	Insertion	.	514.19	0|0	0|0	1|1	1|1	10|0	6|0	0|6	1|11	-	-	-	downstream	LOC106437853,LOC106443496	-	-	-	-	-	-	-	-	-	-	-
NC_027759.2	11759852	11759852	-	TTTTTAAGAACAAAACTTAAAAAAA	Insertion	.	10168.8	0|0	0|0	1|1	1|1	20|0	14|0	0|22	2|20	-	-	-	UTR5	LOC106443496(XM_013885056.2#NC_027759.2#11757878:c.-18_-17insTTTTTTTAAGTTTTGTTCTTAAAAA)	-	-	-	-	-	-	-	-	-	-	-
NC_027759.2	11759910	11759910	-	TATA	Insertion	.	2947.7	0|0	0|0	1|1	1|1	22|0	4|0	0|25	1|20	-	-	-	upstream	LOC106443496	-	-	-	BnaC03g19490D [Brassica napus]	-	-	-	-	-	-	-
NC_027759.2	11760040	11760040	-	A	Insertion	.	776.91	0|0	0|0	1|1	1|1	19|0	8|0	0|14	0|13	-	-	-	upstream	LOC106443496	-	-	-	BnaC03g19490D [Brassica napus]	-	-	-	-	-	-	-
NC_027759.2	11760282	11760282	-	A	Insertion	.	499.58	0|0	0|0	1|1	1|1	8|0	5|0	0|5	0|9	-	-	-	upstream;downstream	LOC106443496;LOC106441812	-	-	-	-	-	-	-	-	-	-	-
NC_027759.2	11760476	11760476	-	A	Insertion	.	560.86	0|0	0|0	1|1	0|1	12|0	15|0	0|10	2|7	-	-	-	upstream;downstream	LOC106443496;LOC106441812	-	-	-	-	-	-	-	-	-	-	-
NC_027759.2	11760825	11760830	ACATAT	-	Deletion	.	446.27	0|0	0|0	.|.	1|1	4|0	21|0	.|.	0|4	-	-	-	upstream;downstream	LOC106443496;LOC106441812	-	-	-	-	-	-	-	-	-	-	-
NC_027759.2	11766147	11766147	-	T	Insertion	.	218.75	0|0	0|0	.|.	1|1	20|0	26|1	.|.	0|4	-	-	-	upstream	LOC106437856	-	-	CSLA7	PREDICTED: probable mannan synthase 7 isoform X1 [Brassica napus]	-	-	-	-	GO:0043226//organelle;GO:0005622//intracellular;GO:0016020//membrane;GO:0044424//intracellular part;GO:0044464//cell part;GO:0043227//membrane-bounded organelle;GO:0031224//intrinsic component of membrane;GO:0043229//intracellular organelle;GO:0005623//cell;GO:0043231//intracellular membrane-bounded organelle;GO:0044425//membrane part	GO:0019187//beta-1,4-mannosyltransferase activity;GO:0016758//transferase activity, transferring hexosyl groups;GO:0016757//transferase activity, transferring glycosyl groups;GO:0000030//mannosyltransferase activity;GO:0003824//catalytic activity;GO:0016740//transferase activity	GO:0065007//biological regulation;GO:0044700//single organism signaling;GO:0009725//response to hormone;GO:0071229//cellular response to acid chemical;GO:0001101//response to acid chemical;GO:0007154//cell communication;GO:0051179//localization;GO:0009617//response to bacterium;GO:0044237//cellular metabolic process;GO:0009620//response to fungus;GO:0008104//protein localization;GO:0019752//carbo…
NC_027759.2	11766187	11766187	G	-	Deletion	.	541.1	0|0	0|0	1|1	1|1	19|0	25|2	0|8	1|7	-	-	-	upstream	LOC106437856	-	-	CSLA7	PREDICTED: probable mannan synthase 7 isoform X1 [Brassica napus]	-	-	-	-	GO:0043226//organelle;GO:0005622//intracellular;GO:0016020//membrane;GO:0044424//intracellular part;GO:0044464//cell part;GO:0043227//membrane-bounded organelle;GO:0031224//intrinsic component of membrane;GO:0043229//intracellular organelle;GO:0005623//cell;GO:0043231//intracellular membrane-bounded organelle;GO:0044425//membrane part	GO:0019187//beta-1,4-mannosyltransferase activity;GO:0016758//transferase activity, transferring hexosyl groups;GO:0016757//transferase activity, transferring glycosyl groups;GO:0000030//mannosyltransferase activity;GO:0003824//catalytic activity;GO:0016740//transferase activity	GO:0065007//biological regulation;GO:0044700//single organism signaling;GO:0009725//response to hormone;GO:0071229//cellular response to acid chemical;GO:0001101//response to acid chemical;GO:0007154//cell communication;GO:0051179//localization;GO:0009617//response to bacterium;GO:0044237//cellular metabolic process;GO:0009620//response to fungus;GO:0008104//protein localization;GO:0019752//carbo…
NC_027759.2	11766319	11766319	-	AGAG	Insertion	.	1815.01	0|0	0|0	1|1	1|1	24|0	32|0	0|13	1|17	-	-	-	upstream	LOC106437856	-	-	CSLA7	PREDICTED: probable mannan synthase 7 isoform X1 [Brassica napus]	-	-	-	-	GO:0043226//organelle;GO:0005622//intracellular;GO:0016020//membrane;GO:0044424//intracellular part;GO:0044464//cell part;GO:0043227//membrane-bounded organelle;GO:0031224//intrinsic component of membrane;GO:0043229//intracellular organelle;GO:0005623//cell;GO:0043231//intracellular membrane-bounded organelle;GO:0044425//membrane part	GO:0019187//beta-1,4-mannosyltransferase activity;GO:0016758//transferase activity, transferring hexosyl groups;GO:0016757//transferase activity, transferring glycosyl groups;GO:0000030//mannosyltransferase activity;GO:0003824//catalytic activity;GO:0016740//transferase activity	GO:0065007//biological regulation;GO:0044700//single organism signaling;GO:0009725//response to hormone;GO:0071229//cellular response to acid chemical;GO:0001101//response to acid chemical;GO:0007154//cell communication;GO:0051179//localization;GO:0009617//response to bacterium;GO:0044237//cellular metabolic process;GO:0009620//response to fungus;GO:0008104//protein localization;GO:0019752//carbo…
NC_027759.2	11766454	11766454	-	CT	Insertion	.	572.11	0|0	0|0	1|1	0|1	18|0	45|1	0|6	2|12	-	-	-	intronic	LOC106437856	-	-	CSLA7	PREDICTED: probable mannan synthase 7 isoform X1 [Brassica napus]	-	-	-	-	GO:0043226//organelle;GO:0005622//intracellular;GO:0016020//membrane;GO:0044424//intracellular part;GO:0044464//cell part;GO:0043227//membrane-bounded organelle;GO:0031224//intrinsic component of membrane;GO:0043229//intracellular organelle;GO:0005623//cell;GO:0043231//intracellular membrane-bounded organelle;GO:0044425//membrane part	GO:0019187//beta-1,4-mannosyltransferase activity;GO:0016758//transferase activity, transferring hexosyl groups;GO:0016757//transferase activity, transferring glycosyl groups;GO:0000030//mannosyltransferase activity;GO:0003824//catalytic activity;GO:0016740//transferase activity	GO:0065007//biological regulation;GO:0044700//single organism signaling;GO:0009725//response to hormone;GO:0071229//cellular response to acid chemical;GO:0001101//response to acid chemical;GO:0007154//cell communication;GO:0051179//localization;GO:0009617//response to bacterium;GO:0044237//cellular metabolic process;GO:0009620//response to fungus;GO:0008104//protein localization;GO:0019752//carbo…
NC_027759.2	11766547	11766552	CTTCAA	-	Deletion	.	593.82	0|0	0|0	1|1	0|1	33|0	37|0	0|4	3|4	-	-	-	intronic	LOC106437856	-	-	CSLA7	PREDICTED: probable mannan synthase 7 isoform X1 [Brassica napus]	-	-	-	-	GO:0043226//organelle;GO:0005622//intracellular;GO:0016020//membrane;GO:0044424//intracellular part;GO:0044464//cell part;GO:0043227//membrane-bounded organelle;GO:0031224//intrinsic component of membrane;GO:0043229//intracellular organelle;GO:0005623//cell;GO:0043231//intracellular membrane-bounded organelle;GO:0044425//membrane part	GO:0019187//beta-1,4-mannosyltransferase activity;GO:0016758//transferase activity, transferring hexosyl groups;GO:0016757//transferase activity, transferring glycosyl groups;GO:0000030//mannosyltransferase activity;GO:0003824//catalytic activity;GO:0016740//transferase activity	GO:0065007//biological regulation;GO:0044700//single organism signaling;GO:0009725//response to hormone;GO:0071229//cellular response to acid chemical;GO:0001101//response to acid chemical;GO:0007154//cell communication;GO:0051179//localization;GO:0009617//response to bacterium;GO:0044237//cellular metabolic process;GO:0009620//response to fungus;GO:0008104//protein localization;GO:0019752//carbo…
NC_027759.2	11766622	11766622	-	CTCGTCATTTGCTCGA	Insertion	.	1762.52	0|0	0|0	1|1	0|1	28|0	35|3	0|4	2|5	-	-	-	intronic	LOC106437856	-	-	CSLA7	PREDICTED: probable mannan synthase 7 isoform X1 [Brassica napus]	-	-	-	-	GO:0043226//organelle;GO:0005622//intracellular;GO:0016020//membrane;GO:0044424//intracellular part;GO:0044464//cell part;GO:0043227//membrane-bounded organelle;GO:0031224//intrinsic component of membrane;GO:0043229//intracellular organelle;GO:0005623//cell;GO:0043231//intracellular membrane-bounded organelle;GO:0044425//membrane part	GO:0019187//beta-1,4-mannosyltransferase activity;GO:0016758//transferase activity, transferring hexosyl groups;GO:0016757//transferase activity, transferring glycosyl groups;GO:0000030//mannosyltransferase activity;GO:0003824//catalytic activity;GO:0016740//transferase activity	GO:0065007//biological regulation;GO:0044700//single organism signaling;GO:0009725//response to hormone;GO:0071229//cellular response to acid chemical;GO:0001101//response to acid chemical;GO:0007154//cell communication;GO:0051179//localization;GO:0009617//response to bacterium;GO:0044237//cellular metabolic process;GO:0009620//response to fungus;GO:0008104//protein localization;GO:0019752//carbo…
NC_027759.2	11767071	11767071	C	-	Deletion	.	1573.86	0|0	0|0	1|1	1|1	26|0	46|0	0|22	0|18	-	-	-	intronic	LOC106437856	-	-	CSLA7	PREDICTED: probable mannan synthase 7 isoform X1 [Brassica napus]	-	-	-	-	GO:0043226//organelle;GO:0005622//intracellular;GO:0016020//membrane;GO:0044424//intracellular part;GO:0044464//cell part;GO:0043227//membrane-bounded organelle;GO:0031224//intrinsic component of membrane;GO:0043229//intracellular organelle;GO:0005623//cell;GO:0043231//intracellular membrane-bounded organelle;GO:0044425//membrane part	GO:0019187//beta-1,4-mannosyltransferase activity;GO:0016758//transferase activity, transferring hexosyl groups;GO:0016757//transferase activity, transferring glycosyl groups;GO:0000030//mannosyltransferase activity;GO:0003824//catalytic activity;GO:0016740//transferase activity	GO:0065007//biological regulation;GO:0044700//single organism signaling;GO:0009725//response to hormone;GO:0071229//cellular response to acid chemical;GO:0001101//response to acid chemical;GO:0007154//cell communication;GO:0051179//localization;GO:0009617//response to bacterium;GO:0044237//cellular metabolic process;GO:0009620//response to fungus;GO:0008104//protein localization;GO:0019752//carbo…
NC_027759.2	11767305	11767305	-	A	Insertion	.	1439.84	0|0	0|0	1|1	0|1	27|0	41|0	0|23	3|15	-	-	-	intronic	LOC106437856	-	-	CSLA7	PREDICTED: probable mannan synthase 7 isoform X1 [Brassica napus]	-	-	-	-	GO:0043226//organelle;GO:0005622//intracellular;GO:0016020//membrane;GO:0044424//intracellular part;GO:0044464//cell part;GO:0043227//membrane-bounded organelle;GO:0031224//intrinsic component of membrane;GO:0043229//intracellular organelle;GO:0005623//cell;GO:0043231//intracellular membrane-bounded organelle;GO:0044425//membrane part	GO:0019187//beta-1,4-mannosyltransferase activity;GO:0016758//transferase activity, transferring hexosyl groups;GO:0016757//transferase activity, transferring glycosyl groups;GO:0000030//mannosyltransferase activity;GO:0003824//catalytic activity;GO:0016740//transferase activity	GO:0065007//biological regulation;GO:0044700//single organism signaling;GO:0009725//response to hormone;GO:0071229//cellular response to acid chemical;GO:0001101//response to acid chemical;GO:0007154//cell communication;GO:0051179//localization;GO:0009617//response to bacterium;GO:0044237//cellular metabolic process;GO:0009620//response to fungus;GO:0008104//protein localization;GO:0019752//carbo…
NC_027759.2	11767628	11767628	-	T	Insertion	.	2447.07	0|0	0|0	1|1	1|1	22|0	44|0	0|29	2|32	-	-	-	intronic	LOC106437856	-	-	CSLA7	PREDICTED: probable mannan synthase 7 isoform X1 [Brassica napus]	-	-	-	-	GO:0043226//organelle;GO:0005622//intracellular;GO:0016020//membrane;GO:0044424//intracellular part;GO:0044464//cell part;GO:0043227//membrane-bounded organelle;GO:0031224//intrinsic component of membrane;GO:0043229//intracellular organelle;GO:0005623//cell;GO:0043231//intracellular membrane-bounded organelle;GO:0044425//membrane part	GO:0019187//beta-1,4-mannosyltransferase activity;GO:0016758//transferase activity, transferring hexosyl groups;GO:0016757//transferase activity, transferring glycosyl groups;GO:0000030//mannosyltransferase activity;GO:0003824//catalytic activity;GO:0016740//transferase activity	GO:0065007//biological regulation;GO:0044700//single organism signaling;GO:0009725//response to hormone;GO:0071229//cellular response to acid chemical;GO:0001101//response to acid chemical;GO:0007154//cell communication;GO:0051179//localization;GO:0009617//response to bacterium;GO:0044237//cellular metabolic process;GO:0009620//response to fungus;GO:0008104//protein localization;GO:0019752//carbo…
NC_027759.2	11768403	11768415	TCTCTCTCTCTCT	-	Deletion	.	4612.84	0|0	0|0	1|1	0|1	17|0	45|0	0|18	6|16	-	-	-	intronic	LOC106437856	-	-	CSLA7	PREDICTED: probable mannan synthase 7 isoform X1 [Brassica napus]	-	-	-	-	GO:0043226//organelle;GO:0005622//intracellular;GO:0016020//membrane;GO:0044424//intracellular part;GO:0044464//cell part;GO:0043227//membrane-bounded organelle;GO:0031224//intrinsic component of membrane;GO:0043229//intracellular organelle;GO:0005623//cell;GO:0043231//intracellular membrane-bounded organelle;GO:0044425//membrane part	GO:0019187//beta-1,4-mannosyltransferase activity;GO:0016758//transferase activity, transferring hexosyl groups;GO:0016757//transferase activity, transferring glycosyl groups;GO:0000030//mannosyltransferase activity;GO:0003824//catalytic activity;GO:0016740//transferase activity	GO:0065007//biological regulation;GO:0044700//single organism signaling;GO:0009725//response to hormone;GO:0071229//cellular response to acid chemical;GO:0001101//response to acid chemical;GO:0007154//cell communication;GO:0051179//localization;GO:0009617//response to bacterium;GO:0044237//cellular metabolic process;GO:0009620//response to fungus;GO:0008104//protein localization;GO:0019752//carbo…
NC_027759.2	11768646	11768646	-	GGA	Insertion	.	1347.36	0|0	0|0	1|1	0|1	26|0	52|1	0|5	7|19	-	-	-	exonic	LOC106437856	nonframeshift insertion	LOC106437856:XM_022715939.1#NC_027759.2#11766903:exon7:c.1002_1003insGGA:p.P334delinsPG,LOC106437856:XM_013878850.2#NC_027759.2#11766393:exon8:c.1449_1450insGGA:p.P483delinsPG,	CSLA7	PREDICTED: probable mannan synthase 7 isoform X1 [Brassica napus]	-	-	-	-	GO:0043226//organelle;GO:0005622//intracellular;GO:0016020//membrane;GO:0044424//intracellular part;GO:0044464//cell part;GO:0043227//membrane-bounded organelle;GO:0031224//intrinsic component of membrane;GO:0043229//intracellular organelle;GO:0005623//cell;GO:0043231//intracellular membrane-bounded organelle;GO:0044425//membrane part	GO:0019187//beta-1,4-mannosyltransferase activity;GO:0016758//transferase activity, transferring hexosyl groups;GO:0016757//transferase activity, transferring glycosyl groups;GO:0000030//mannosyltransferase activity;GO:0003824//catalytic activity;GO:0016740//transferase activity	GO:0065007//biological regulation;GO:0044700//single organism signaling;GO:0009725//response to hormone;GO:0071229//cellular response to acid chemical;GO:0001101//response to acid chemical;GO:0007154//cell communication;GO:0051179//localization;GO:0009617//response to bacterium;GO:0044237//cellular metabolic process;GO:0009620//response to fungus;GO:0008104//protein localization;GO:0019752//carbo…
NC_027759.2	11769000	11769000	-	T	Insertion	.	788.95	0|0	0|1	1|1	0|1	26|0	13|3	1|16	3|17	-	-	-	UTR3	LOC106437856(XM_013878850.2#NC_027759.2#11766393:c.*80_*81insT,XM_022715939.1#NC_027759.2#11766903:c.*80_*81insT)	-	-	-	-	-	-	-	-	-	-	-
NC_027759.2	11769085	11769088	ATCT	-	Deletion	.	2289.84	0|0	0|0	1|1	0|1	16|0	20|0	0|20	4|15	-	-	-	UTR3	LOC106437856(XM_013878850.2#NC_027759.2#11766393:c.*165_*168delATCT,XM_022715939.1#NC_027759.2#11766903:c.*165_*168delATCT),LOC106437857(XM_013878852.2#NC_027759.2#11769037:c.*232_*229delAGAT)	-	-	-	-	-	-	-	-	-	-	-
NC_027759.2	11769791	11769791	-	C	Insertion	.	356.24	0|0	0|0	1|1	1|1	14|0	49|0	0|3	0|6	-	-	-	UTR5	LOC106437857(XM_013878852.2#NC_027759.2#11769037:c.-66_-65insG)	-	-	-	-	-	-	-	-	-	-	-
NC_027759.2	11769885	11769885	-	ATA	Insertion	.	697.7	0|0	0|0	1|1	1|1	6|0	44|0	0|4	0|8	-	-	-	upstream;downstream	LOC106437857;LOC106437856,LOC106437858	-	-	-	-	-	-	-	-	-	-	-
NC_027759.2	11770126	11770126	T	-	Deletion	.	289.5	0|0	0|0	.|.	1|1	13|0	16|0	.|.	0|7	-	-	-	upstream;downstream	LOC106437857;LOC106437856,LOC106437858	-	-	-	-	-	-	-	-	-	-	-
NC_027759.2	11770355	11770355	-	C	Insertion	.	154.82	0|0	0|0	1|1	0|0	15|0	11|0	0|4	2|1	-	-	-	upstream;downstream	LOC106437857;LOC106437858	-	-	-	-	-	-	-	-	-	-	-
NC_027759.2	11770437	11770439	TAA	-	Deletion	.	799.05	0|0	0|0	1|1	1|1	18|0	15|0	0|9	0|6	-	-	-	upstream;downstream	LOC106437857;LOC106437858	-	-	-	-	-	-	-	-	-	-	-
NC_027759.2	11772300	11772300	-	A	Insertion	.	516.98	0|0	0|0	1|1	0|1	27|0	48|0	0|7	2|9	-	-	-	UTR5	LOC106437858(XM_013878854.2#NC_027759.2#11770464:c.-64_-63insT)	-	-	-	-	-	-	-	-	-	-	-
NC_027759.2	11772607	11772607	T	-	Deletion	.	1087.84	0|0	0|0	1|1	0|1	21|0	39|0	0|18	3|12	-	-	-	UTR5	LOC106437858(XM_013878855.2#NC_027759.2#11770464:c.-370delA,XM_013878854.2#NC_027759.2#11770464:c.-370delA)	-	-	-	-	-	-	-	-	-	-	-
NC_027759.2	11772928	11772928	-	TTTTAAA	Insertion	.	1200.82	0|0	0|0	1|1	1|1	25|0	24|0	0|4	1|9	-	-	-	upstream	LOC106437858	-	-	Plip	BnaC03g19530D [Brassica napus]	-	-	-	-	-	-	-
NC_027759.2	11772945	11772947	ATT	-	Deletion	.	739.11	0|0	0|0	1|1	1|1	22|0	23|0	0|6	1|11	-	-	-	upstream	LOC106437858	-	-	Plip	BnaC03g19530D [Brassica napus]	-	-	-	-	-	-	-
NC_027759.2	11773113	11773113	-	A	Insertion	.	1366.86	0|0	0|0	1|1	1|1	19|0	23|0	0|13	0|23	-	-	-	upstream	LOC106437858	-	-	Plip	BnaC03g19530D [Brassica napus]	-	-	-	-	-	-	-
NC_027759.2	11773135	11773139	AGCCT	-	Deletion	.	2609.87	0|0	0|0	1|1	1|1	21|0	26|0	0|10	0|23	-	-	-	upstream	LOC106437858	-	-	Plip	BnaC03g19530D [Brassica napus]	-	-	-	-	-	-	-
NC_027759.2	11773375	11773375	-	A	Insertion	.	1216.9	0|0	0|0	1|1	1|1	18|0	19|0	0|8	0|26	-	-	-	upstream	LOC106437858,LOC106437859	-	-	-	-	-	-	-	-	-	-	-
NC_027759.2	11773457	11773457	-	T	Insertion	.	577.97	0|0	0|0	1|1	1|1	16|0	12|0	0|7	0|9	-	-	-	upstream	LOC106437858,LOC106437859	-	-	-	-	-	-	-	-	-	-	-
NC_027759.2	11773503	11773507	TAGGT	-	Deletion	.	742.68	0|0	0|0	1|1	1|1	13|0	13|0	0|4	0|6	-	-	-	upstream	LOC106437858,LOC106437859	-	-	-	-	-	-	-	-	-	-	-
NC_027759.2	11774381	11774381	-	TG	Insertion	.	1083.85	0|0	0|0	1|1	0|1	21|0	48|0	1|14	2|14	-	-	-	intronic	LOC106437859	-	-	ACX1	acyl-CoA oxidase 5 [Arabidopsis lyrata subsp. lyrata] [Arabidopsis lyrata]	Metabolism;Cellular Processes	Transport and catabolism;Lipid metabolism;Global and Overview	ko04146//Peroxisome;ko01212//Fatty acid metabolism;ko01040//Biosynthesis of unsaturated fatty acids;ko00071//Fatty acid degradation;ko00592//alpha-Linolenic acid metabolism	K00232	GO:0044444//cytoplasmic part;GO:0043226//organelle;GO:0005623//cell;GO:0044464//cell part;GO:0043227//membrane-bounded organelle;GO:0043231//intracellular membrane-bounded organelle;GO:0042579//microbody;GO:0043229//intracellular organelle;GO:0005737//cytoplasm;GO:0005622//intracellular;GO:0044424//intracellular part	GO:0000166//nucleotide binding;GO:0036094//small molecule binding;GO:0003824//catalytic activity;GO:0005488//binding;GO:1901265//nucleoside phosphate binding;GO:0016491//oxidoreductase activity;GO:1901363//heterocyclic compound binding;GO:0016627//oxidoreductase activity, acting on the CH-CH group of donors;GO:0097159//organic cyclic compound binding;GO:0016634//oxidoreductase activity, acting on…	GO:0072329//monocarboxylic acid catabolic process;GO:0048229//gametophyte development;GO:0044710//single-organism metabolic process;GO:0044242//cellular lipid catabolic process;GO:0007275//multicellular organism development;GO:0051704//multi-organism process;GO:0019752//carboxylic acid metabolic process;GO:0009056//catabolic process;GO:0044248//cellular catabolic process;GO:0044763//single-organi…
NC_027759.2	11774952	11774952	-	A	Insertion	.	794.2	0|0	0|0	1|1	1|1	19|1	37|3	0|18	2|20	-	-	-	intronic	LOC106437859	-	-	ACX1	acyl-CoA oxidase 5 [Arabidopsis lyrata subsp. lyrata] [Arabidopsis lyrata]	Metabolism;Cellular Processes	Transport and catabolism;Lipid metabolism;Global and Overview	ko04146//Peroxisome;ko01212//Fatty acid metabolism;ko01040//Biosynthesis of unsaturated fatty acids;ko00071//Fatty acid degradation;ko00592//alpha-Linolenic acid metabolism	K00232	GO:0044444//cytoplasmic part;GO:0043226//organelle;GO:0005623//cell;GO:0044464//cell part;GO:0043227//membrane-bounded organelle;GO:0043231//intracellular membrane-bounded organelle;GO:0042579//microbody;GO:0043229//intracellular organelle;GO:0005737//cytoplasm;GO:0005622//intracellular;GO:0044424//intracellular part	GO:0000166//nucleotide binding;GO:0036094//small molecule binding;GO:0003824//catalytic activity;GO:0005488//binding;GO:1901265//nucleoside phosphate binding;GO:0016491//oxidoreductase activity;GO:1901363//heterocyclic compound binding;GO:0016627//oxidoreductase activity, acting on the CH-CH group of donors;GO:0097159//organic cyclic compound binding;GO:0016634//oxidoreductase activity, acting on…	GO:0072329//monocarboxylic acid catabolic process;GO:0048229//gametophyte development;GO:0044710//single-organism metabolic process;GO:0044242//cellular lipid catabolic process;GO:0007275//multicellular organism development;GO:0051704//multi-organism process;GO:0019752//carboxylic acid metabolic process;GO:0009056//catabolic process;GO:0044248//cellular catabolic process;GO:0044763//single-organi…
NC_027759.2	11778077	11778077	-	T	Insertion	.	1663.85	0|0	0|0	1|1	0|1	18|0	10|0	0|23	4|19	-	-	-	downstream	LOC106437859	-	-	ACX1	acyl-CoA oxidase 5 [Arabidopsis lyrata subsp. lyrata] [Arabidopsis lyrata]	Metabolism;Cellular Processes	Transport and catabolism;Lipid metabolism;Global and Overview	ko04146//Peroxisome;ko01212//Fatty acid metabolism;ko01040//Biosynthesis of unsaturated fatty acids;ko00071//Fatty acid degradation;ko00592//alpha-Linolenic acid metabolism	K00232	GO:0044444//cytoplasmic part;GO:0043226//organelle;GO:0005623//cell;GO:0044464//cell part;GO:0043227//membrane-bounded organelle;GO:0043231//intracellular membrane-bounded organelle;GO:0042579//microbody;GO:0043229//intracellular organelle;GO:0005737//cytoplasm;GO:0005622//intracellular;GO:0044424//intracellular part	GO:0000166//nucleotide binding;GO:0036094//small molecule binding;GO:0003824//catalytic activity;GO:0005488//binding;GO:1901265//nucleoside phosphate binding;GO:0016491//oxidoreductase activity;GO:1901363//heterocyclic compound binding;GO:0016627//oxidoreductase activity, acting on the CH-CH group of donors;GO:0097159//organic cyclic compound binding;GO:0016634//oxidoreductase activity, acting on…	GO:0072329//monocarboxylic acid catabolic process;GO:0048229//gametophyte development;GO:0044710//single-organism metabolic process;GO:0044242//cellular lipid catabolic process;GO:0007275//multicellular organism development;GO:0051704//multi-organism process;GO:0019752//carboxylic acid metabolic process;GO:0009056//catabolic process;GO:0044248//cellular catabolic process;GO:0044763//single-organi…
NC_027759.2	11781423	11781423	T	-	Deletion	.	439.2	0|0	0|0	1|1	0|1	10|0	5|0	0|7	2|5	-	-	-	upstream	LOC106443497	-	-	ERF038	PREDICTED: ethylene-responsive transcription factor ERF038-like [Brassica rapa]	-	-	-	-	-	-	-
NC_027759.2	11781473	11781473	-	TAAA	Insertion	.	1292.06	0|0	.|.	1|1	1|1	11|0	.|.	0|12	0|7	-	-	-	upstream	LOC106443497	-	-	ERF038	PREDICTED: ethylene-responsive transcription factor ERF038-like [Brassica rapa]	-	-	-	-	-	-	-
NC_027759.2	11781836	11781839	ATAT	-	Deletion	.	2210.16	0|0	.|.	1|1	1|1	21|0	.|.	0|13	1|22	-	-	-	upstream	LOC106443497	-	-	ERF038	PREDICTED: ethylene-responsive transcription factor ERF038-like [Brassica rapa]	-	-	-	-	-	-	-
NC_027759.2	11782826	11782826	-	G	Insertion	.	960.29	0|0	0|1	0|0	0|0	25|0	34|26	17|0	21|0	-	-	-	UTR3	LOC106443497(XM_013885059.2#NC_027759.2#11782018:c.*50_*51insG)	-	-	-	-	-	-	-	-	-	-	-
NC_027759.2	11782875	11782875	-	T	Insertion	.	643.05	0|0	0|1	1|1	1|1	22|0	23|22	0|10	1|13	-	-	-	UTR3	LOC106443497(XM_013885059.2#NC_027759.2#11782018:c.*99_*100insT)	-	-	-	-	-	-	-	-	-	-	-
NC_027759.2	11782880	11782880	-	TTC	Insertion	.	1217.29	0|0	0|1	0|0	0|0	23|0	24|24	11|0	14|0	-	-	-	UTR3	LOC106443497(XM_013885059.2#NC_027759.2#11782018:c.*104_*105insTTC)	-	-	-	-	-	-	-	-	-	-	-
NC_027759.2	11782894	11782894	-	TTCTTTTTTCG	Insertion	.	2204.29	0|0	0|1	0|0	0|0	19|0	20|21	11|0	13|0	-	-	-	UTR3	LOC106443497(XM_013885059.2#NC_027759.2#11782018:c.*118_*119insTTCTTTTTTCG)	-	-	-	-	-	-	-	-	-	-	-
NC_027759.2	11782945	11782945	-	T	Insertion	.	337.33	0|0	0|1	0|0	0|0	16|1	16|17	6|0	17|0	-	-	-	downstream	LOC106443497	-	-	ERF038	PREDICTED: ethylene-responsive transcription factor ERF038-like [Brassica rapa]	-	-	-	-	-	-	-
NC_027759.2	11783052	11783052	-	A	Insertion	.	214.3	0|0	0|1	0|0	0|0	14|0	12|8	8|0	16|0	-	-	-	downstream	LOC106443497	-	-	ERF038	PREDICTED: ethylene-responsive transcription factor ERF038-like [Brassica rapa]	-	-	-	-	-	-	-
NC_027759.2	11783063	11783064	AG	-	Deletion	.	269.3	0|0	0|1	0|0	0|0	14|0	12|7	9|0	15|0	-	-	-	downstream	LOC106443497	-	-	ERF038	PREDICTED: ethylene-responsive transcription factor ERF038-like [Brassica rapa]	-	-	-	-	-	-	-
NC_027759.2	11783590	11783590	-	T	Insertion	.	354.3	0|0	0|1	0|0	0|0	9|0	13|11	16|0	11|0	-	-	-	downstream	LOC106443497	-	-	ERF038	PREDICTED: ethylene-responsive transcription factor ERF038-like [Brassica rapa]	-	-	-	-	-	-	-
NC_027759.2	11783682	11783682	-	T	Insertion	.	463.29	0|0	0|1	0|0	0|0	15|0	14|15	19|0	11|0	-	-	-	downstream	LOC106443497	-	-	ERF038	PREDICTED: ethylene-responsive transcription factor ERF038-like [Brassica rapa]	-	-	-	-	-	-	-
NC_027759.2	11784177	11784177	A	-	Deletion	.	679.29	0|0	0|1	0|0	0|0	15|0	16|19	20|0	19|0	-	-	-	intergenic	LOC106443497(dist=1233),LOC106443498(dist=4765)	-	-	-	-	-	-	-	-	-	-	-
NC_027759.2	11785046	11785046	A	-	Deletion	.	175.29	0|0	.|.	1|1	0|1	7|0	.|.	0|4	2|3	-	-	-	intergenic	LOC106443497(dist=2102),LOC106443498(dist=3896)	-	-	-	-	-	-	-	-	-	-	-
NC_027759.2	11785126	11785126	A	-	Deletion	.	358.46	0|0	.|.	1|1	1|1	3|0	.|.	0|9	1|4	-	-	-	intergenic	LOC106443497(dist=2182),LOC106443498(dist=3816)	-	-	-	-	-	-	-	-	-	-	-
NC_027759.2	11785311	11785311	-	T	Insertion	.	919.31	0|0	0|1	0|0	0|0	9|0	5|23	13|0	8|0	-	-	-	intergenic	LOC106443497(dist=2367),LOC106443498(dist=3631)	-	-	-	-	-	-	-	-	-	-	-
NC_027759.2	11786420	11786421	TT	-	Deletion	.	965.99	0|0	0|0	1|1	1|1	12|0	7|0	0|8	0|17	-	-	-	intergenic	LOC106443497(dist=3476),LOC106443498(dist=2521)	-	-	-	-	-	-	-	-	-	-	-
NC_027759.2	11786518	11786518	A	-	Deletion	.	387.3	0|0	0|1	0|0	0|0	10|0	13|11	13|0	18|0	-	-	-	intergenic	LOC106443497(dist=3574),LOC106443498(dist=2424)	-	-	-	-	-	-	-	-	-	-	-
NC_027759.2	11786570	11786576	TCTATAG	-	Deletion	.	776.3	0|0	0|1	0|0	0|0	10|0	17|9	15|0	13|0	-	-	-	intergenic	LOC106443497(dist=3626),LOC106443498(dist=2366)	-	-	-	-	-	-	-	-	-	-	-
NC_027759.2	11786757	11786761	AAAAT	-	Deletion	.	2035.29	0|0	0|1	0|0	0|0	19|0	35|29	13|0	19|0	-	-	-	intergenic	LOC106443497(dist=3813),LOC106443498(dist=2181)	-	-	-	-	-	-	-	-	-	-	-
NC_027759.2	11787309	11787310	TA	-	Deletion	.	2644.86	0|0	0|1	1|1	1|1	24|0	24|24	0|9	0|23	-	-	-	intergenic	LOC106443497(dist=4365),LOC106443498(dist=1632)	-	-	-	-	-	-	-	-	-	-	-
NC_027759.2	11787322	11787326	ATTGT	-	Deletion	.	1520.29	0|0	0|1	0|0	0|0	29|0	26|24	10|0	29|0	-	-	-	intergenic	LOC106443497(dist=4378),LOC106443498(dist=1616)	-	-	-	-	-	-	-	-	-	-	-
NC_027759.2	11787389	11787389	-	TTTTGAACCTATAAGCAA	Insertion	.	5851.88	0|0	0|0	1|1	1|1	30|0	24|0	0|9	0|26	-	-	-	intergenic	LOC106443497(dist=4445),LOC106443498(dist=1553)	-	-	-	-	-	-	-	-	-	-	-
NC_027759.2	11787631	11787632	GA	-	Deletion	.	1941.62	0|0	0|1	1|1	1|1	23|0	29|12	0|19	1|16	-	-	-	intergenic	LOC106443497(dist=4687),LOC106443498(dist=1310)	-	-	-	-	-	-	-	-	-	-	-
NC_027759.2	11787953	11787953	-	ACACCACACC	Insertion	.	3817.85	0|0	0|0	1|1	1|1	28|0	36|0	0|11	1|21	-	-	-	upstream	LOC106443498	-	-	-	PREDICTED: CASP-like protein 2B1 [Brassica napus]	-	-	-	-	GO:0044425//membrane part;GO:0016020//membrane;GO:0031224//intrinsic component of membrane	-	-
NC_027759.2	11788212	11788214	TAA	-	Deletion	.	1359.29	0|0	0|1	0|0	0|0	19|0	14|25	28|0	15|0	-	-	-	upstream	LOC106443498	-	-	-	PREDICTED: CASP-like protein 2B1 [Brassica napus]	-	-	-	-	GO:0044425//membrane part;GO:0016020//membrane;GO:0031224//intrinsic component of membrane	-	-
NC_027759.2	11788802	11788802	-	TACG	Insertion	.	2441.86	0|0	0|0	1|1	1|1	33|0	19|0	0|23	0|15	-	-	-	upstream	LOC106443498	-	-	-	PREDICTED: CASP-like protein 2B1 [Brassica napus]	-	-	-	-	GO:0044425//membrane part;GO:0016020//membrane;GO:0031224//intrinsic component of membrane	-	-
NC_027759.2	11788843	11788843	A	-	Deletion	.	358	0|0	0|1	0|1	1|1	26|0	16|2	7|7	1|14	-	-	-	upstream	LOC106443498	-	-	-	PREDICTED: CASP-like protein 2B1 [Brassica napus]	-	-	-	-	GO:0044425//membrane part;GO:0016020//membrane;GO:0031224//intrinsic component of membrane	-	-
NC_027759.2	11788910	11788910	-	ATAAAATC	Insertion	.	812.3	0|0	0|1	0|0	0|0	24|0	27|9	9|0	13|0	-	-	-	upstream	LOC106443498	-	-	-	PREDICTED: CASP-like protein 2B1 [Brassica napus]	-	-	-	-	GO:0044425//membrane part;GO:0016020//membrane;GO:0031224//intrinsic component of membrane	-	-
NC_027759.2	11788966	11788966	-	C	Insertion	.	188.29	0|0	0|1	0|0	0|0	23|0	34|13	13|0	22|0	-	-	-	UTR5	LOC106443498(XM_013885060.1#NC_027759.2#11788941:c.-159_-158insC)	-	-	-	-	-	-	-	-	-	-	-
NC_027759.2	11789834	11789839	AATTAG	-	Deletion	.	3633.84	0|0	0|0	1|1	1|1	27|0	32|0	0|20	2|22	-	-	-	intronic	LOC106443498	-	-	-	PREDICTED: CASP-like protein 2B1 [Brassica napus]	-	-	-	-	GO:0044425//membrane part;GO:0016020//membrane;GO:0031224//intrinsic component of membrane	-	-
NC_027759.2	11790514	11790514	-	TT	Insertion	.	418.91	0|0	0|0	1|1	1|1	23|0	23|0	0|8	1|5	-	-	-	upstream;downstream	LOC106443499;LOC106443498	-	-	-	-	-	-	-	-	-	-	-
NC_027759.2	11790539	11790539	-	A	Insertion	.	506.91	0|0	0|0	1|1	1|1	25|0	30|0	0|8	1|5	-	-	-	upstream;downstream	LOC106443499;LOC106443498	-	-	-	-	-	-	-	-	-	-	-
NC_027759.2	11790961	11790962	TA	-	Deletion	.	787.85	0|0	0|0	1|1	0|1	24|0	32|0	0|11	2|8	-	-	-	upstream;downstream	LOC106443499;LOC106443498	-	-	-	-	-	-	-	-	-	-	-
NC_027759.2	11792004	11792004	-	T	Insertion	.	247.17	0|0	0|0	1|1	0|1	7|0	15|0	0|6	2|6	-	-	-	upstream;downstream	LOC106437860;LOC106443499	-	-	-	-	-	-	-	-	-	-	-
NC_027759.2	11792918	11792920	ACG	-	Deletion	.	1719.62	0|0	0|0	1|1	1|1	28|0	40|0	0|11	1|20	-	-	-	exonic	LOC106437860	nonframeshift deletion	LOC106437860:XM_013878857.2#NC_027759.2#11792188:exon2:c.203_205del:p.68_69del,LOC106437860:XM_013878858.2#NC_027759.2#11792182:exon2:c.203_205del:p.68_69del,	-	Transmembrane protein 70, mitochondrial [Noccaea caerulescens]	-	-	-	-	GO:0043227//membrane-bounded organelle;GO:0044464//cell part;GO:0005622//intracellular;GO:0043229//intracellular organelle;GO:0044424//intracellular part;GO:0043231//intracellular membrane-bounded organelle;GO:0005623//cell;GO:0043226//organelle	-	GO:0046483//heterocycle metabolic process;GO:0006139//nucleobase-containing compound metabolic process;GO:1901360//organic cyclic compound metabolic process;GO:0043170//macromolecule metabolic process;GO:0071704//organic substance metabolic process;GO:0044238//primary metabolic process;GO:0090304//nucleic acid metabolic process;GO:0044237//cellular metabolic process;GO:0034641//cellular nitrogen …
NC_027759.2	11794310	11794312	AAA	-	Deletion	.	699.86	0|0	0|0	0|1	0|1	15|0	16|0	9|14	10|4	-	-	-	intronic	LOC106437866	-	-	TIM14-1	PREDICTED: mitochondrial import inner membrane translocase subunit TIM14-1 [Brassica rapa]	-	-	-	-	GO:0043227//membrane-bounded organelle;GO:0044425//membrane part;GO:0005623//cell;GO:0019866//organelle inner membrane;GO:0031967//organelle envelope;GO:0031224//intrinsic component of membrane;GO:0016020//membrane;GO:0043226//organelle;GO:0044446//intracellular organelle part;GO:0043229//intracellular organelle;GO:0044422//organelle part;GO:0031975//envelope;GO:0044464//cell part;GO:0005622//int…	-	GO:0071704//organic substance metabolic process;GO:0044267//cellular protein metabolic process;GO:0043170//macromolecule metabolic process;GO:0019538//protein metabolic process;GO:0044260//cellular macromolecule metabolic process;GO:0044238//primary metabolic process;GO:0009987//cellular process;GO:0044237//cellular metabolic process;GO:0008152//metabolic process
NC_027759.2	11794323	11794324	AT	-	Deletion	.	650.86	0|0	0|0	0|1	0|1	17|0	20|0	12|13	6|10	-	-	-	intronic	LOC106437866	-	-	TIM14-1	PREDICTED: mitochondrial import inner membrane translocase subunit TIM14-1 [Brassica rapa]	-	-	-	-	GO:0043227//membrane-bounded organelle;GO:0044425//membrane part;GO:0005623//cell;GO:0019866//organelle inner membrane;GO:0031967//organelle envelope;GO:0031224//intrinsic component of membrane;GO:0016020//membrane;GO:0043226//organelle;GO:0044446//intracellular organelle part;GO:0043229//intracellular organelle;GO:0044422//organelle part;GO:0031975//envelope;GO:0044464//cell part;GO:0005622//int…	-	GO:0071704//organic substance metabolic process;GO:0044267//cellular protein metabolic process;GO:0043170//macromolecule metabolic process;GO:0019538//protein metabolic process;GO:0044260//cellular macromolecule metabolic process;GO:0044238//primary metabolic process;GO:0009987//cellular process;GO:0044237//cellular metabolic process;GO:0008152//metabolic process
NC_027759.2	11794632	11794632	A	-	Deletion	.	484.87	0|0	0|0	0|1	0|1	23|0	9|0	13|6	8|9	-	-	-	intronic	LOC106437866	-	-	TIM14-1	PREDICTED: mitochondrial import inner membrane translocase subunit TIM14-1 [Brassica rapa]	-	-	-	-	GO:0043227//membrane-bounded organelle;GO:0044425//membrane part;GO:0005623//cell;GO:0019866//organelle inner membrane;GO:0031967//organelle envelope;GO:0031224//intrinsic component of membrane;GO:0016020//membrane;GO:0043226//organelle;GO:0044446//intracellular organelle part;GO:0043229//intracellular organelle;GO:0044422//organelle part;GO:0031975//envelope;GO:0044464//cell part;GO:0005622//int…	-	GO:0071704//organic substance metabolic process;GO:0044267//cellular protein metabolic process;GO:0043170//macromolecule metabolic process;GO:0019538//protein metabolic process;GO:0044260//cellular macromolecule metabolic process;GO:0044238//primary metabolic process;GO:0009987//cellular process;GO:0044237//cellular metabolic process;GO:0008152//metabolic process
NC_027759.2	11794742	11794742	T	-	Deletion	.	160.84	0|0	.|.	0|1	0|1	20|0	.|.	13|2	7|5	-	-	-	intronic	LOC106437866	-	-	TIM14-1	PREDICTED: mitochondrial import inner membrane translocase subunit TIM14-1 [Brassica rapa]	-	-	-	-	GO:0043227//membrane-bounded organelle;GO:0044425//membrane part;GO:0005623//cell;GO:0019866//organelle inner membrane;GO:0031967//organelle envelope;GO:0031224//intrinsic component of membrane;GO:0016020//membrane;GO:0043226//organelle;GO:0044446//intracellular organelle part;GO:0043229//intracellular organelle;GO:0044422//organelle part;GO:0031975//envelope;GO:0044464//cell part;GO:0005622//int…	-	GO:0071704//organic substance metabolic process;GO:0044267//cellular protein metabolic process;GO:0043170//macromolecule metabolic process;GO:0019538//protein metabolic process;GO:0044260//cellular macromolecule metabolic process;GO:0044238//primary metabolic process;GO:0009987//cellular process;GO:0044237//cellular metabolic process;GO:0008152//metabolic process
NC_027759.2	11795440	11795440	T	-	Deletion	.	973.86	0|0	0|0	0|1	0|1	21|0	38|0	15|9	10|20	-	-	-	intronic	LOC106437866	-	-	TIM14-1	PREDICTED: mitochondrial import inner membrane translocase subunit TIM14-1 [Brassica rapa]	-	-	-	-	GO:0043227//membrane-bounded organelle;GO:0044425//membrane part;GO:0005623//cell;GO:0019866//organelle inner membrane;GO:0031967//organelle envelope;GO:0031224//intrinsic component of membrane;GO:0016020//membrane;GO:0043226//organelle;GO:0044446//intracellular organelle part;GO:0043229//intracellular organelle;GO:0044422//organelle part;GO:0031975//envelope;GO:0044464//cell part;GO:0005622//int…	-	GO:0071704//organic substance metabolic process;GO:0044267//cellular protein metabolic process;GO:0043170//macromolecule metabolic process;GO:0019538//protein metabolic process;GO:0044260//cellular macromolecule metabolic process;GO:0044238//primary metabolic process;GO:0009987//cellular process;GO:0044237//cellular metabolic process;GO:0008152//metabolic process
NC_027759.2	11795464	11795464	-	GT	Insertion	.	1335.86	0|0	0|0	0|1	0|1	22|0	36|0	15|12	7|20	-	-	-	intronic	LOC106437866	-	-	TIM14-1	PREDICTED: mitochondrial import inner membrane translocase subunit TIM14-1 [Brassica rapa]	-	-	-	-	GO:0043227//membrane-bounded organelle;GO:0044425//membrane part;GO:0005623//cell;GO:0019866//organelle inner membrane;GO:0031967//organelle envelope;GO:0031224//intrinsic component of membrane;GO:0016020//membrane;GO:0043226//organelle;GO:0044446//intracellular organelle part;GO:0043229//intracellular organelle;GO:0044422//organelle part;GO:0031975//envelope;GO:0044464//cell part;GO:0005622//int…	-	GO:0071704//organic substance metabolic process;GO:0044267//cellular protein metabolic process;GO:0043170//macromolecule metabolic process;GO:0019538//protein metabolic process;GO:0044260//cellular macromolecule metabolic process;GO:0044238//primary metabolic process;GO:0009987//cellular process;GO:0044237//cellular metabolic process;GO:0008152//metabolic process
NC_027759.2	11795478	11795480	TTA	-	Deletion	.	2137.86	0|0	0|0	0|1	0|1	23|0	36|0	15|15	7|21	-	-	-	intronic	LOC106437866	-	-	TIM14-1	PREDICTED: mitochondrial import inner membrane translocase subunit TIM14-1 [Brassica rapa]	-	-	-	-	GO:0043227//membrane-bounded organelle;GO:0044425//membrane part;GO:0005623//cell;GO:0019866//organelle inner membrane;GO:0031967//organelle envelope;GO:0031224//intrinsic component of membrane;GO:0016020//membrane;GO:0043226//organelle;GO:0044446//intracellular organelle part;GO:0043229//intracellular organelle;GO:0044422//organelle part;GO:0031975//envelope;GO:0044464//cell part;GO:0005622//int…	-	GO:0071704//organic substance metabolic process;GO:0044267//cellular protein metabolic process;GO:0043170//macromolecule metabolic process;GO:0019538//protein metabolic process;GO:0044260//cellular macromolecule metabolic process;GO:0044238//primary metabolic process;GO:0009987//cellular process;GO:0044237//cellular metabolic process;GO:0008152//metabolic process
NC_027759.2	11795982	11795982	-	TA	Insertion	.	362.86	0|0	0|0	0|1	0|1	12|0	20|0	5|4	5|5	-	-	-	upstream;downstream	LOC106437863;LOC106437866	-	-	-	-	-	-	-	-	-	-	-
NC_027759.2	11796266	11796266	A	-	Deletion	.	453.01	0|0	0|0	0|1	0|1	9|0	5|0	5|9	7|6	-	-	-	upstream;downstream	LOC106437863;LOC106437866	-	-	-	-	-	-	-	-	-	-	-
NC_027759.2	11796354	11796359	ATTCTT	-	Deletion	.	1337.93	0|0	0|0	0|1	0|1	19|0	6|0	6|10	9|6	-	-	-	upstream;downstream	LOC106437863;LOC106437866	-	-	-	-	-	-	-	-	-	-	-
NC_027759.2	11796364	11796372	ATTTTTCTT	-	Deletion	.	1743.86	0|0	0|0	0|1	0|1	18|0	11|0	5|9	11|6	-	-	-	upstream;downstream	LOC106437863;LOC106437866	-	-	-	-	-	-	-	-	-	-	-
NC_027759.2	11820261	11820261	-	T	Insertion	.	1356.84	0|0	0|0	1|1	0|1	20|0	47|0	0|15	3|23	-	-	-	intronic	LOC106437864	-	-	SPP2	PREDICTED: probable sucrose-phosphatase 2 [Brassica napus]	-	-	-	-	-	-	-
NC_027759.2	11820377	11820377	-	CTA	Insertion	.	1552.84	0|0	0|0	1|1	0|1	18|0	35|0	0|16	2|13	-	-	-	UTR3	LOC106437864(XM_013878864.2#NC_027759.2#11818411:c.*10_*11insCTA,XM_013878865.2#NC_027759.2#11818416:c.*10_*11insCTA)	-	-	-	-	-	-	-	-	-	-	-
NC_027759.2	11820859	11820859	-	A	Insertion	.	144.68	0|0	.|.	1|1	0|0	8|0	.|.	1|5	3|1	-	-	-	downstream	LOC106437864	-	-	SPP2	PREDICTED: probable sucrose-phosphatase 2 [Brassica napus]	-	-	-	-	-	-	-
NC_027759.2	11821021	11821023	TTT	-	Deletion	.	481.31	0|0	0|0	1|1	0|1	10|0	4|0	0|9	3|4	-	-	-	downstream	LOC106437864	-	-	SPP2	PREDICTED: probable sucrose-phosphatase 2 [Brassica napus]	-	-	-	-	-	-	-
NC_027759.2	11821979	11821979	A	-	Deletion	.	303.88	0|0	0|0	0|1	0|1	8|0	10|0	10|6	7|5	-	-	-	upstream	BNAA03G16350D	-	-	-	BnaA04g20870D [Brassica napus]	-	-	-	-	-	-	-
NC_027759.2	11822017	11822017	T	-	Deletion	.	330.88	0|0	0|0	0|1	0|1	8|0	15|0	12|6	5|6	-	-	-	upstream	BNAA03G16350D	-	-	-	BnaA04g20870D [Brassica napus]	-	-	-	-	-	-	-
NC_027759.2	11822467	11822467	-	T	Insertion	.	252.86	0|0	0|0	0|1	0|1	15|0	39|1	12|6	4|7	-	-	-	intronic	BNAA03G16350D	-	-	-	BnaA04g20870D [Brassica napus]	-	-	-	-	-	-	-
NC_027759.2	11822894	11822894	-	A	Insertion	.	271.93	0|0	0|0	0|1	0|1	22|0	6|0	3|4	5|5	-	-	-	UTR3	BNAA03G16350D(XM_013878868.2#NC_027759.2#11822041:c.*247_*248insA)	-	-	-	-	-	-	-	-	-	-	-
NC_027759.2	11825278	11825278	-	T	Insertion	.	214.87	0|0	0|0	0|1	0|1	11|0	11|0	9|3	4|4	-	-	-	intergenic	BNAA03G16350D(dist=2371),LOC106437868(dist=4425)	-	-	-	-	-	-	-	-	-	-	-
NC_027759.2	11825380	11825380	A	-	Deletion	.	846.76	0|0	0|0	1|1	1|1	17|0	6|0	0|10	1|13	-	-	-	intergenic	BNAA03G16350D(dist=2473),LOC106437868(dist=4323)	-	-	-	-	-	-	-	-	-	-	-
NC_027759.2	11825440	11825440	-	AA	Insertion	.	1370.93	0|0	0|0	1|1	1|1	17|0	4|0	0|13	1|15	-	-	-	intergenic	BNAA03G16350D(dist=2533),LOC106437868(dist=4263)	-	-	-	-	-	-	-	-	-	-	-
NC_027759.2	11825642	11825642	A	-	Deletion	.	109.98	0|0	0|0	1|1	1|1	15|0	18|0	0|3	1|2	-	-	-	intergenic	BNAA03G16350D(dist=2735),LOC106437868(dist=4061)	-	-	-	-	-	-	-	-	-	-	-
NC_027759.2	11828070	11828070	T	-	Deletion	.	1602.07	0|0	0|0	1|1	1|1	18|0	8|0	0|21	1|19	-	-	-	intergenic	BNAA03G16350D(dist=5163),LOC106437868(dist=1633)	-	-	-	-	-	-	-	-	-	-	-
NC_027759.2	11828249	11828249	T	-	Deletion	.	1524.86	0|0	0|0	1|1	0|1	20|0	10|0	0|20	3|25	-	-	-	intergenic	BNAA03G16350D(dist=5342),LOC106437868(dist=1454)	-	-	-	-	-	-	-	-	-	-	-
NC_027759.2	11828469	11828469	-	TAAT	Insertion	.	3070.64	0|0	0|0	1|1	0|1	18|0	3|0	0|24	3|24	-	-	-	intergenic	BNAA03G16350D(dist=5562),LOC106437868(dist=1234)	-	-	-	-	-	-	-	-	-	-	-
NC_027759.2	11828505	11828505	-	CAAT	Insertion	.	3004.9	0|0	0|0	1|1	0|1	20|0	7|0	0|22	4|20	-	-	-	intergenic	BNAA03G16350D(dist=5598),LOC106437868(dist=1198)	-	-	-	-	-	-	-	-	-	-	-
NC_027759.2	11829329	11829330	AA	-	Deletion	.	1873.13	0|0	0|0	1|1	1|1	16|0	11|0	0|18	1|21	-	-	-	upstream	LOC106437868	-	-	FLA16	PREDICTED: fasciclin-like arabinogalactan protein 16 [Brassica napus]	-	-	-	-	-	-	GO:0022610//biological adhesion
NC_027759.2	11829424	11829424	-	TC	Insertion	.	2450.91	0|0	0|0	1|1	1|1	20|0	8|0	0|20	1|29	-	-	-	upstream	LOC106437868	-	-	FLA16	PREDICTED: fasciclin-like arabinogalactan protein 16 [Brassica napus]	-	-	-	-	-	-	GO:0022610//biological adhesion
NC_027759.2	11829449	11829449	T	-	Deletion	.	1361.88	0|0	0|0	1|1	1|1	17|0	9|0	0|16	0|26	-	-	-	upstream	LOC106437868	-	-	FLA16	PREDICTED: fasciclin-like arabinogalactan protein 16 [Brassica napus]	-	-	-	-	-	-	GO:0022610//biological adhesion
NC_027759.2	11831668	11831668	-	TAC	Insertion	.	436.86	0|0	0|0	0|1	0|1	11|0	14|0	9|8	13|2	-	-	-	intronic	LOC106437868	-	-	FLA16	PREDICTED: fasciclin-like arabinogalactan protein 16 [Brassica napus]	-	-	-	-	-	-	GO:0022610//biological adhesion
NC_027759.2	11831678	11831678	-	T	Insertion	.	287.88	0|0	0|0	0|1	0|1	14|0	14|0	7|10	13|2	-	-	-	intronic	LOC106437868	-	-	FLA16	PREDICTED: fasciclin-like arabinogalactan protein 16 [Brassica napus]	-	-	-	-	-	-	GO:0022610//biological adhesion
NC_027759.2	11832213	11832216	AATT	-	Deletion	.	2193.86	0|0	0|0	1|1	1|1	17|0	11|0	0|18	1|15	-	-	-	downstream	LOC106437868	-	-	FLA16	PREDICTED: fasciclin-like arabinogalactan protein 16 [Brassica napus]	-	-	-	-	-	-	GO:0022610//biological adhesion
NC_027759.2	11832277	11832277	-	C	Insertion	.	331.87	0|0	0|0	0|1	0|1	19|0	10|0	10|9	10|3	-	-	-	downstream	LOC106437868	-	-	FLA16	PREDICTED: fasciclin-like arabinogalactan protein 16 [Brassica napus]	-	-	-	-	-	-	GO:0022610//biological adhesion
NC_027759.2	11832323	11832323	A	-	Deletion	.	281.65	0|0	0|0	0|1	0|0	13|0	10|0	6|9	12|1	-	-	-	downstream	LOC106437868	-	-	FLA16	PREDICTED: fasciclin-like arabinogalactan protein 16 [Brassica napus]	-	-	-	-	-	-	GO:0022610//biological adhesion
NC_027759.2	11832439	11832439	-	AT	Insertion	.	689.86	0|0	0|0	0|1	0|1	24|0	16|0	7|10	19|7	-	-	-	downstream	LOC106437868	-	-	FLA16	PREDICTED: fasciclin-like arabinogalactan protein 16 [Brassica napus]	-	-	-	-	-	-	GO:0022610//biological adhesion
NC_027759.2	11832478	11832490	GCTTTTACAAAGC	-	Deletion	.	1998.86	0|0	0|0	0|1	0|1	23|0	16|0	6|7	17|6	-	-	-	downstream	LOC106437868	-	-	FLA16	PREDICTED: fasciclin-like arabinogalactan protein 16 [Brassica napus]	-	-	-	-	-	-	GO:0022610//biological adhesion
NC_027759.2	11832497	11832497	A	-	Deletion	.	348.86	0|0	0|0	0|1	0|1	21|0	17|0	6|7	17|6	-	-	-	downstream	LOC106437868	-	-	FLA16	PREDICTED: fasciclin-like arabinogalactan protein 16 [Brassica napus]	-	-	-	-	-	-	GO:0022610//biological adhesion
NC_027759.2	11832881	11832881	C	-	Deletion	.	602.86	0|0	0|0	0|1	0|1	25|0	17|0	6|10	19|7	-	-	-	downstream	LOC106437868	-	-	FLA16	PREDICTED: fasciclin-like arabinogalactan protein 16 [Brassica napus]	-	-	-	-	-	-	GO:0022610//biological adhesion
NC_027759.2	11833019	11833019	A	-	Deletion	.	913.85	0|0	0|0	1|1	0|1	15|0	13|0	0|12	4|13	-	-	-	downstream	LOC106437868	-	-	FLA16	PREDICTED: fasciclin-like arabinogalactan protein 16 [Brassica napus]	-	-	-	-	-	-	GO:0022610//biological adhesion
NC_027759.2	11834056	11834056	-	G	Insertion	.	488.86	0|0	0|0	0|1	0|1	32|0	26|0	12|11	21|4	-	-	-	downstream	LOC106437870	-	-	WVD2	PREDICTED: general transcriptional corepressor trfA-like [Brassica napus]	-	-	-	-	GO:0043229//intracellular organelle;GO:0005622//intracellular;GO:0043227//membrane-bounded organelle;GO:0044464//cell part;GO:0044424//intracellular part;GO:0043226//organelle;GO:0005623//cell;GO:0043231//intracellular membrane-bounded organelle	-	GO:0009987//cellular process;GO:1901360//organic cyclic compound metabolic process;GO:0008202//steroid metabolic process;GO:1901576//organic substance biosynthetic process;GO:0044710//single-organism metabolic process;GO:0005975//carbohydrate metabolic process;GO:0044036//cell wall macromolecule metabolic process;GO:0005976//polysaccharide metabolic process;GO:0008610//lipid biosynthetic process;…
NC_027759.2	11835341	11835342	AG	-	Deletion	.	549.86	0|0	0|0	0|1	0|1	27|0	30|0	11|10	13|6	-	-	-	intronic	LOC106437870	-	-	WVD2	PREDICTED: general transcriptional corepressor trfA-like [Brassica napus]	-	-	-	-	GO:0043229//intracellular organelle;GO:0005622//intracellular;GO:0043227//membrane-bounded organelle;GO:0044464//cell part;GO:0044424//intracellular part;GO:0043226//organelle;GO:0005623//cell;GO:0043231//intracellular membrane-bounded organelle	-	GO:0009987//cellular process;GO:1901360//organic cyclic compound metabolic process;GO:0008202//steroid metabolic process;GO:1901576//organic substance biosynthetic process;GO:0044710//single-organism metabolic process;GO:0005975//carbohydrate metabolic process;GO:0044036//cell wall macromolecule metabolic process;GO:0005976//polysaccharide metabolic process;GO:0008610//lipid biosynthetic process;…
NC_027759.2	11836099	11836107	AGCTTTATT	-	Deletion	.	1540.86	0|0	0|0	0|1	0|1	18|0	37|0	16|6	13|8	-	-	-	exonic	LOC106437870	nonframeshift deletion	LOC106437870:XM_013878871.2#NC_027759.2#11834160:exon3:c.208_216del:p.70_72del,LOC106437870:XM_013878870.2#NC_027759.2#11834160:exon3:c.208_216del:p.70_72del,	WVD2	PREDICTED: general transcriptional corepressor trfA-like [Brassica napus]	-	-	-	-	GO:0043229//intracellular organelle;GO:0005622//intracellular;GO:0043227//membrane-bounded organelle;GO:0044464//cell part;GO:0044424//intracellular part;GO:0043226//organelle;GO:0005623//cell;GO:0043231//intracellular membrane-bounded organelle	-	GO:0009987//cellular process;GO:1901360//organic cyclic compound metabolic process;GO:0008202//steroid metabolic process;GO:1901576//organic substance biosynthetic process;GO:0044710//single-organism metabolic process;GO:0005975//carbohydrate metabolic process;GO:0044036//cell wall macromolecule metabolic process;GO:0005976//polysaccharide metabolic process;GO:0008610//lipid biosynthetic process;…
NC_027759.2	11836102	11836102	-	TTA	Insertion	.	1113.86	0|0	0|0	0|1	0|1	19|0	32|0	6|13	10|10	-	-	-	exonic	LOC106437870	nonframeshift insertion	LOC106437870:XM_013878871.2#NC_027759.2#11834160:exon3:c.212_213insTAA:p.K71delinsNK,LOC106437870:XM_013878870.2#NC_027759.2#11834160:exon3:c.212_213insTAA:p.K71delinsNK,	WVD2	PREDICTED: general transcriptional corepressor trfA-like [Brassica napus]	-	-	-	-	GO:0043229//intracellular organelle;GO:0005622//intracellular;GO:0043227//membrane-bounded organelle;GO:0044464//cell part;GO:0044424//intracellular part;GO:0043226//organelle;GO:0005623//cell;GO:0043231//intracellular membrane-bounded organelle	-	GO:0009987//cellular process;GO:1901360//organic cyclic compound metabolic process;GO:0008202//steroid metabolic process;GO:1901576//organic substance biosynthetic process;GO:0044710//single-organism metabolic process;GO:0005975//carbohydrate metabolic process;GO:0044036//cell wall macromolecule metabolic process;GO:0005976//polysaccharide metabolic process;GO:0008610//lipid biosynthetic process;…
NC_027759.2	11836561	11836564	GTTT	-	Deletion	.	2715.39	0|0	0|0	1|1	1|1	28|0	14|0	0|23	1|22	-	-	-	intronic	LOC106437870	-	-	WVD2	PREDICTED: general transcriptional corepressor trfA-like [Brassica napus]	-	-	-	-	GO:0043229//intracellular organelle;GO:0005622//intracellular;GO:0043227//membrane-bounded organelle;GO:0044464//cell part;GO:0044424//intracellular part;GO:0043226//organelle;GO:0005623//cell;GO:0043231//intracellular membrane-bounded organelle	-	GO:0009987//cellular process;GO:1901360//organic cyclic compound metabolic process;GO:0008202//steroid metabolic process;GO:1901576//organic substance biosynthetic process;GO:0044710//single-organism metabolic process;GO:0005975//carbohydrate metabolic process;GO:0044036//cell wall macromolecule metabolic process;GO:0005976//polysaccharide metabolic process;GO:0008610//lipid biosynthetic process;…
NC_027759.2	11836600	11836600	A	-	Deletion	.	827.87	0|0	0|0	0|1	0|1	22|0	10|0	13|9	4|17	-	-	-	intronic	LOC106437870	-	-	WVD2	PREDICTED: general transcriptional corepressor trfA-like [Brassica napus]	-	-	-	-	GO:0043229//intracellular organelle;GO:0005622//intracellular;GO:0043227//membrane-bounded organelle;GO:0044464//cell part;GO:0044424//intracellular part;GO:0043226//organelle;GO:0005623//cell;GO:0043231//intracellular membrane-bounded organelle	-	GO:0009987//cellular process;GO:1901360//organic cyclic compound metabolic process;GO:0008202//steroid metabolic process;GO:1901576//organic substance biosynthetic process;GO:0044710//single-organism metabolic process;GO:0005975//carbohydrate metabolic process;GO:0044036//cell wall macromolecule metabolic process;GO:0005976//polysaccharide metabolic process;GO:0008610//lipid biosynthetic process;…
NC_027759.2	11836850	11836854	TCCTG	-	Deletion	.	2731.87	0|0	0|0	1|1	1|1	28|0	10|0	0|20	0|15	-	-	-	intronic	LOC106437870	-	-	WVD2	PREDICTED: general transcriptional corepressor trfA-like [Brassica napus]	-	-	-	-	GO:0043229//intracellular organelle;GO:0005622//intracellular;GO:0043227//membrane-bounded organelle;GO:0044464//cell part;GO:0044424//intracellular part;GO:0043226//organelle;GO:0005623//cell;GO:0043231//intracellular membrane-bounded organelle	-	GO:0009987//cellular process;GO:1901360//organic cyclic compound metabolic process;GO:0008202//steroid metabolic process;GO:1901576//organic substance biosynthetic process;GO:0044710//single-organism metabolic process;GO:0005975//carbohydrate metabolic process;GO:0044036//cell wall macromolecule metabolic process;GO:0005976//polysaccharide metabolic process;GO:0008610//lipid biosynthetic process;…
NC_027759.2	11840176	11840176	T	-	Deletion	.	253.75	0|0	.|.	1|1	1|1	6|0	.|.	0|6	0|5	-	-	-	intergenic	LOC106437870(dist=1632),LOC106443500(dist=1368)	-	-	-	-	-	-	-	-	-	-	-
NC_027759.2	11840207	11840207	-	G	Insertion	.	534.41	0|0	.|.	1|1	1|1	3|0	.|.	0|5	0|8	-	-	-	intergenic	LOC106437870(dist=1663),LOC106443500(dist=1337)	-	-	-	-	-	-	-	-	-	-	-
NC_027759.2	11840369	11840369	-	A	Insertion	.	186.69	0|0	.|.	.|.	1|1	4|0	.|.	.|.	1|5	-	-	-	intergenic	LOC106437870(dist=1825),LOC106443500(dist=1175)	-	-	-	-	-	-	-	-	-	-	-
NC_027759.2	11840545	11840545	T	-	Deletion	.	174.29	.|.	.|.	1|1	1|1	.|.	.|.	0|5	0|3	-	-	-	upstream	LOC106443500	-	-	At2g14710	PREDICTED: F-box protein At2g14710-like [Brassica rapa]	-	-	-	-	-	-	-
NC_027759.2	11840693	11840693	C	-	Deletion	.	207.71	0|0	.|.	1|1	.|.	3|0	.|.	0|4	.|.	-	-	-	upstream	LOC106443500	-	-	At2g14710	PREDICTED: F-box protein At2g14710-like [Brassica rapa]	-	-	-	-	-	-	-
NC_027759.2	11841460	11841486	AATAGAGATATTTGATGTAAAAAAAAA	-	Deletion	.	3181.39	0|0	0|0	1|1	1|1	18|0	17|0	0|5	0|6	-	-	-	upstream	LOC106443500	-	-	At2g14710	PREDICTED: F-box protein At2g14710-like [Brassica rapa]	-	-	-	-	-	-	-
NC_027759.2	11841565	11841567	AAG	-	Deletion	.	943.03	0|0	0|0	0|1	1|1	24|0	27|0	9|2	1|16	-	-	-	exonic	LOC106443500	nonframeshift deletion	LOC106443500:XM_013885062.2#NC_027759.2#11841543:exon1:c.22_24del:p.8_8del,	At2g14710	PREDICTED: F-box protein At2g14710-like [Brassica rapa]	-	-	-	-	-	-	-
NC_027759.2	11852965	11852966	TG	-	Deletion	.	1588.3	0|0	0|0	1|1	1|1	25|0	37|0	0|23	1|14	-	-	-	downstream	LOC106443503	-	-	-	BnaA03g16390D [Brassica napus]	-	-	-	-	GO:0043229//intracellular organelle;GO:0044424//intracellular part;GO:0044464//cell part;GO:0043231//intracellular membrane-bounded organelle;GO:0043226//organelle;GO:0005623//cell;GO:0043227//membrane-bounded organelle;GO:0005622//intracellular	-	-
NC_027759.2	11853049	11853057	TTAATAATT	-	Deletion	.	3144.85	0|0	0|0	1|1	1|1	27|0	34|0	1|15	0|12	-	-	-	downstream	LOC106443503	-	-	-	BnaA03g16390D [Brassica napus]	-	-	-	-	GO:0043229//intracellular organelle;GO:0044424//intracellular part;GO:0044464//cell part;GO:0043231//intracellular membrane-bounded organelle;GO:0043226//organelle;GO:0005623//cell;GO:0043227//membrane-bounded organelle;GO:0005622//intracellular	-	-
NC_027759.2	11853083	11853083	A	-	Deletion	.	1047.82	0|0	0|0	1|1	1|1	26|0	36|0	1|12	0|16	-	-	-	downstream	LOC106443503	-	-	-	BnaA03g16390D [Brassica napus]	-	-	-	-	GO:0043229//intracellular organelle;GO:0044424//intracellular part;GO:0044464//cell part;GO:0043231//intracellular membrane-bounded organelle;GO:0043226//organelle;GO:0005623//cell;GO:0043227//membrane-bounded organelle;GO:0005622//intracellular	-	-
NC_027759.2	11853202	11853204	AAA	-	Deletion	.	1001	0|0	0|0	1|1	1|1	25|0	14|0	1|12	0|8	-	-	-	downstream	LOC106443503	-	-	-	BnaA03g16390D [Brassica napus]	-	-	-	-	GO:0043229//intracellular organelle;GO:0044424//intracellular part;GO:0044464//cell part;GO:0043231//intracellular membrane-bounded organelle;GO:0043226//organelle;GO:0005623//cell;GO:0043227//membrane-bounded organelle;GO:0005622//intracellular	-	-
NC_027759.2	11853918	11853920	ACG	-	Deletion	.	1958.86	0|0	0|0	1|1	1|1	29|0	55|0	0|15	0|21	-	-	-	intronic	LOC106443503	-	-	-	BnaA03g16390D [Brassica napus]	-	-	-	-	GO:0043229//intracellular organelle;GO:0044424//intracellular part;GO:0044464//cell part;GO:0043231//intracellular membrane-bounded organelle;GO:0043226//organelle;GO:0005623//cell;GO:0043227//membrane-bounded organelle;GO:0005622//intracellular	-	-
NC_027759.2	11854559	11854559	-	T	Insertion	.	488.53	0|0	0|0	1|1	1|1	7|0	6|0	0|5	0|7	-	-	-	upstream	LOC106443503	-	-	-	BnaA03g16390D [Brassica napus]	-	-	-	-	GO:0043229//intracellular organelle;GO:0044424//intracellular part;GO:0044464//cell part;GO:0043231//intracellular membrane-bounded organelle;GO:0043226//organelle;GO:0005623//cell;GO:0043227//membrane-bounded organelle;GO:0005622//intracellular	-	-
NC_027759.2	11854564	11854568	AATGA	-	Deletion	.	851.57	0|0	0|0	1|1	1|1	8|0	6|0	0|5	0|6	-	-	-	upstream	LOC106443503	-	-	-	BnaA03g16390D [Brassica napus]	-	-	-	-	GO:0043229//intracellular organelle;GO:0044424//intracellular part;GO:0044464//cell part;GO:0043231//intracellular membrane-bounded organelle;GO:0043226//organelle;GO:0005623//cell;GO:0043227//membrane-bounded organelle;GO:0005622//intracellular	-	-
NC_027759.2	11854727	11854727	-	T	Insertion	.	160.43	0|0	0|0	1|1	1|1	17|0	8|0	0|2	0|3	-	-	-	upstream;downstream	LOC106443503;LOC106443505	-	-	-	-	-	-	-	-	-	-	-
NC_027759.2	11854769	11854770	TC	-	Deletion	.	421.09	0|0	0|0	1|1	.|.	21|0	10|0	0|7	.|.	-	-	-	upstream;downstream	LOC106443503;LOC106443505	-	-	-	-	-	-	-	-	-	-	-
NC_027759.2	11854893	11854893	-	A	Insertion	.	208.63	0|0	0|0	1|1	1|1	22|0	9|0	0|5	1|6	-	-	-	upstream;downstream	LOC106443503;LOC106443505	-	-	-	-	-	-	-	-	-	-	-
NC_027759.2	11858819	11858820	AT	-	Deletion	.	166.18	0|0	0|0	1|1	1|1	4|0	5|0	0|3	1|2	-	-	-	intergenic	LOC106443505(dist=2229),LOC106443506(dist=1810)	-	-	-	-	-	-	-	-	-	-	-
NC_027759.2	11859174	11859178	TGTAT	-	Deletion	.	1322.24	0|0	0|0	1|1	0|1	6|0	3|0	0|5	5|14	-	-	-	intergenic	LOC106443505(dist=2584),LOC106443506(dist=1452)	-	-	-	-	-	-	-	-	-	-	-
NC_027759.2	11859228	11859230	AAA	-	Deletion	.	604.61	0|0	0|0	0|1	1|1	6|0	7|0	2|6	1|8	-	-	-	intergenic	LOC106443505(dist=2638),LOC106443506(dist=1400)	-	-	-	-	-	-	-	-	-	-	-
NC_027759.2	11859339	11859339	A	-	Deletion	.	163.73	0|0	0|0	0|0	0|1	12|0	15|0	11|1	5|5	-	-	-	intergenic	LOC106443505(dist=2749),LOC106443506(dist=1291)	-	-	-	-	-	-	-	-	-	-	-
NC_027759.2	11859343	11859343	T	-	Deletion	.	162.3	0|0	0|0	0|0	0|1	12|0	14|0	9|0	5|6	-	-	-	intergenic	LOC106443505(dist=2753),LOC106443506(dist=1287)	-	-	-	-	-	-	-	-	-	-	-
NC_027759.2	11859427	11859427	-	AC	Insertion	.	228.88	0|0	0|0	0|1	0|1	8|0	15|0	8|2	4|5	-	-	-	intergenic	LOC106443505(dist=2837),LOC106443506(dist=1203)	-	-	-	-	-	-	-	-	-	-	-
NC_027759.2	11860122	11860126	TTATA	-	Deletion	.	669.86	0|0	0|0	0|1	0|1	12|0	15|0	6|6	3|4	-	-	-	downstream	LOC106443506	-	-	ATL70	PREDICTED: RING-H2 finger protein ATL70-like [Brassica napus]	-	-	-	-	GO:0031224//intrinsic component of membrane;GO:0016020//membrane;GO:0044425//membrane part	-	GO:0019538//protein metabolic process;GO:0044260//cellular macromolecule metabolic process;GO:0044267//cellular protein metabolic process;GO:0070647//protein modification by small protein conjugation or removal;GO:0032446//protein modification by small protein conjugation;GO:0009987//cellular process;GO:0044238//primary metabolic process;GO:0044237//cellular metabolic process;GO:0071704//organic …
[truncated: 51,002 more rows]

## Sheet: effective region
Table S2-SNPs and InDels at the chromosome A03 candidate gene intervals
#chr	start	end	ref	mut	variation_type	database	quality	Wildtype_type	Mutant_type	W-pool_type	M-pool_type	Wildtype_read	Mutant_read	W-pool_read	M-pool_read	W-pool_SNPindex	M-pool_SNPindex	delta	structure_type	structure_gene	function_type	function_gene	Symbol	Description	KEGG_A_class	KEGG_B_class	Pathway	K_ID	GO Component	GO Function	GO Process
[truncated: 23,409 more rows]

## Sheet: filtered
Table S2-SNPs and InDels at the chromosome A03 candidate gene intervals
[truncated: 84 more rows]

[truncated: 1 more sheets: on exonic]
