# Supplementary material for: A Gain-of-Function Mutant of IAA7 Inhibits Stem Elongation by Transcriptional Repression of EXPA5 Genes in Brassica napus
Source: Int J Mol Sci. 2021 Aug 21;22(16):9018. doi: 10.3390/ijms22169018 (PMC8396470; doi:10.3390/ijms22169018)
Supplement: Supplementary file 1 [file ijms-22-09018-s001.zip › Table S3.xlsx]

## Sheet: down-regulated
Differentially expressed genes in the booting stages stem (bs-stem) and flowering stages stem (fs-stem) between ndf-2 and 3529
	bs-stem						fs-stem
Gene ID	WT-bs-stem_mean_fpkm	Df-bs-stem_mean_fpkm	logFC(Df-bs-stem/WT-bs-stem)	p-value	FDR	significant	WT-fs-stem_mean_fpkm	Df-fs-stem_mean_fpkm	logFC(Df-fs-stem/WT-fs-stem)	p-value	FDR	significant	NR_Description	Swissprot_Description	String_description	KEGG_GENE
BnaA01g02470D	14.23	0.32	-5.11	3.5e-20	1.13e-18	yes	8.97	0.32	-4.45	7.56e-20	1.58e-18	yes	hypothetical protein EUTSA_v10026594mg [Eutrema salsugineum]	RecName: Full=NADH dehydrogenase [ubiquinone]	annotation not avaliable	NDUFB9
BnaA01g04650D	2.94	0.02	-4.61	7.71e-11	1.2e-09	yes	4.15	0.02	-5.1	1.76e-22	4.23e-21	yes	hypothetical protein EUTSA_v10026052mg [Eutrema salsugineum]	RecName: Full=Leucine-rich repeat extensin-like protein 6; Short=AtLRX6; Short=LRR/EXTENSIN6; AltName: Full=Cell wall hydroxyproline-rich glycoprotein; Flags: Precu	unknown protein; EXPRESSED IN: 22 plant structures; EXPRESSED DURING: 13 growth stages; BEST [...]	_
BnaA01g04920D	24.46	1.84	-3.66	9.71e-16	2.31e-14	yes	9.84	0.75	-3.55	1.52e-15	2.41e-14	yes	hypothetical protein CARUB_v10024445mg, partial [Capsella rubella]	RecName: Full=60S ribosomal protein L39-1 [Arabidopsis thaliana]	annotation not avaliable	RP-L39e, RPL39
BnaA01g05020D	38.53	0	-8.59	1.69e-60	4.19e-58	yes	19.66	0	-7.63	8.75e-43	5.33e-41	yes	hypothetical protein ARALYDRAFT_491553 [Arabidopsis lyrata subsp. lyrata]	RecName: Full=Early nodulin-like protein 1; AltName: Full=Phytocyanin-like protein; Flags: Precursor [Arabidopsis thaliana]	annotation not avaliable	_
BnaA01g05060D	25.89	0.06	-7.38	2.12e-49	3.16e-47	yes	37.71	0.03	-8.18	2.01e-63	2.95e-61	yes	WRKY transcription factor 18 [Brassica rapa]	RecName: Full=WRKY transcription factor 18; AltName: Full=WRKY DNA-binding protein 18; Short=AtWRKY18 [Arabidopsis thaliana]	WRKY18; transcription factor; Pathogen-induced transcription factor. Binds W-box sequences i [...]	_
BnaA01g05090D	6.01	0	-5.93	1.64e-23	6.53e-22	yes	4.68	0	-5.58	4.08e-29	1.39e-27	yes	hypothetical protein ARALYDRAFT_491566 [Arabidopsis lyrata subsp. lyrata]	RecName: Full=Probable protein phosphatase 2C 59; Short=AtPP2C59; AltName: Full=HopW1-1-interacting protein 2; AltName: Full=Protein phosphatase 2C WIN2; Short=PP2	annotation not avaliable	PPM1L, PP2CE
BnaA01g05110D	5.23	0	-5.74	5.2e-15	1.17e-13	yes	6.98	0.03	-5.72	6e-27	1.84e-25	yes	TBP-associated factor II 15 [Arabidopsis thaliana]	RecName: Full=Transcription initiation factor TFIID subunit 10; AltName: Full=Protein SALT TOLERANCE DURING GERMINATION 1; AltName: Full=TBP-associated factor 10;	TAFII15 (TBP-ASSOCIATED FACTOR II 15); RNA polymerase II transcription factor/ transcription [...]	TAF10
BnaA01g05830D	4.35	0.38	-3.21	3.21e-10	4.68e-09	yes	3.83	0.24	-3.55	3.07e-18	5.81e-17	yes	hypothetical protein EUTSA_v10025953mg [Eutrema salsugineum]	_	hypothetical protein	_
BnaA01g05900D	12.4	1.46	-3.01	4.93e-20	1.58e-18	yes	11.55	0.81	-3.67	2.91e-33	1.21e-31	yes	core-2/I-branching beta-1,6-N-acetylglucosaminyltransferase family protein [Arabidopsis thaliana]	_	unknown protein; unknown protein; FUNCTIONS IN: molecular_function unknown; INVOLVED IN: bio [...]	_
BnaA01g06000D	7.08	0.47	-3.66	1.04e-23	4.2e-22	yes	4.92	0.16	-4.28	1.95e-32	7.8e-31	yes	SWAP/Surp domain-containing protein [Arabidopsis thaliana]	_	SWAP (Suppressor-of-White-APricot)/surp domain-containing protein; SWAP (Suppressor-of-White [...]	_
BnaA01g06020D	35.46	3.39	-3.35	3.24e-29	1.8e-27	yes	25.98	1.89	-3.71	6.88e-44	4.35e-42	yes	hypothetical protein EUTSA_v10025332mg [Eutrema salsugineum]	RecName: Full=Serine/threonine-protein kinase HT1; AltName: Full=High leaf temperature protein 1 [Arabidopsis thaliana]	annotation not avaliable	_
BnaA01g06460D	14.11	0.67	-4.2	2.15e-32	1.43e-30	yes	10.46	0.58	-3.95	5.13e-34	2.23e-32	yes	hypothetical protein ARALYDRAFT_353746 [Arabidopsis lyrata subsp. lyrata]	RecName: Full=Eukaryotic translation initiation factor isoform 4G-2; Short=eIF(iso)4G-2 [Arabidopsis thaliana]	annotation not avaliable	EIF4G
BnaA01g07280D	20.25	0.07	-6.87	3.39e-46	4.32e-44	yes	23.78	0.05	-7.31	1.6e-68	2.88e-66	yes	hypothetical protein EUTSA_v10026102mg [Eutrema salsugineum]	RecName: Full=Thioredoxin-like 2-2, chloroplastic; AltName: Full=Atypical cysteine/histidine-rich thioredoxin 2; Short=AtACHT2; Flags: Precursor [Arabidopsis thali	annotation not avaliable	_
BnaA01g07920D	4.39	0.05	-4.9	1.05e-24	4.55e-23	yes	3.21	0.16	-3.69	5.21e-22	1.23e-20	yes	hypothetical protein ARALYDRAFT_491858 [Arabidopsis lyrata subsp. lyrata]	RecName: Full=Protein tesmin/TSO1-like CXC 5; Short=AtTCX5 [Arabidopsis thaliana]	annotation not avaliable	_
BnaA01g08210D	12.09	0.76	-3.83	2.78e-09	3.7e-08	yes	13.4	0.72	-4.05	4.89e-21	1.1e-19	yes	hypothetical protein EUTSA_v10026608mg [Eutrema salsugineum]	_	annotation not avaliable	_
BnaA01g08260D	7.55	0.08	-5.44	1.4e-10	2.12e-09	yes	17.97	0.04	-7.02	2.08e-45	1.38e-43	yes	hypothetical protein EUTSA_v10026347mg [Eutrema salsugineum]	RecName: Full=Photosystem II reaction center PSB28 protein, chloroplastic; AltName: Full=Photosystem II protein W-like; Flags: Precursor [Arabidopsis thaliana]	annotation not avaliable	psb28
BnaA01g08310D	6.26	0.68	-3.03	7.4e-19	2.2e-17	yes	9.8	0.72	-3.59	9.47e-37	4.56e-35	yes	hypothetical protein ARALYDRAFT_328837 [Arabidopsis lyrata subsp. lyrata]	_	annotation not avaliable	_
BnaA01g08990D	3.62	0.05	-4.63	1.29e-18	3.77e-17	yes	5.35	0.06	-5.13	9.39e-40	5.01e-38	yes	hypothetical protein EUTSA_v10025806mg [Eutrema salsugineum]	RecName: Full=Probable WRKY transcription factor 28; AltName: Full=WRKY DNA-binding protein 28 [Arabidopsis thaliana]	WRKY28; transcription factor; member of WRKY Transcription Factor; Group II-c ; Transcriptio [...]	_
BnaA01g09980D	3.27	0.04	-4.58	3.11e-07	3.22e-06	yes	5.2	0.31	-3.69	1.72e-13	2.37e-12	yes	hypothetical protein EUTSA_v10024796mg [Eutrema salsugineum]	_	actin binding; actin binding; FUNCTIONS IN: actin binding; INVOLVED IN: cytoskeleton organiz [...]	_
BnaA01g12890D	60.05	0	-9.23	1.35e-41	1.4e-39	yes	56.89	0.03	-8.77	1.52e-91	8.86e-89	yes	hypothetical protein CARUB_v10023990mg [Capsella rubella]	RecName: Full=Pathogenesis-related protein R major form; AltName: Full=Thaumatin-like protein E22; Flags: Precursor [Nicotiana tabacum]	annotation not avaliable	_
BnaA01g13080D	41.11	0.05	-8.14	3.94e-76	2.81e-73	yes	40.41	0.02	-8.35	8.37e-77	2.06e-74	yes	hypothetical protein EUTSA_v10026035mg [Eutrema salsugineum]	RecName: Full=Rhodopsin	hydroxyproline-rich glycoprotein family protein; hydroxyproline-rich glycoprotein family pro [...]	_
BnaA01g13370D	8.3	0.68	-3.42	6.06e-09	7.78e-08	yes	15.42	0.99	-3.83	1.08e-21	2.51e-20	yes	hypothetical protein EUTSA_v10026607mg [Eutrema salsugineum]	RecName: Full=V-type proton ATPase subunit G2; Short=V-ATPase subunit G2; AltName: Full=Vacuolar H(+)-ATPase subunit G isoform 2; AltName: Full=Vacuolar proton pum	annotation not avaliable	ATPeV1G, ATP6G
BnaA01g13630D	7.35	0.8	-3.05	7.74e-14	1.57e-12	yes	10.33	0.46	-4.21	3.9e-30	1.39e-28	yes	hypothetical protein EUTSA_v10025308mg [Eutrema salsugineum]	RecName: Full=1-acylglycerol-3-phosphate O-acyltransferase ICT1; AltName: Full=Increased copper tolerance protein 1; AltName: Full=Lysophosphatidic acid acyltransfe	hydrolase, alpha/beta fold family protein; hydrolase, alpha/beta fold family protein; FUNCTI [...]	_
BnaA01g13700D	42.75	3.05	-3.77	1.94e-36	1.59e-34	yes	44.34	1.66	-4.65	5.81e-53	5.38e-51	yes	putative progesterone 5-beta-reductase [Cakile maritima]	RecName: Full=3-oxo-Delta(4,5)-steroid 5-beta-reductase; AltName: Full=Delta(4)-3-oxosteroid 5-beta-reductase; AltName: Full=Delta-4,5-steroid 5-beta-reductase; Sho	annotation not avaliable	_
BnaA01g13770D	32.11	1.01	-4.86	1.12e-32	7.6e-31	yes	51.77	0.46	-6.53	7.69e-58	8.78e-56	yes	hypothetical protein CARUB_v10006044mg [Capsella rubella]	_	_	_
BnaA01g13830D	26.63	1.15	-4.42	3.02e-42	3.23e-40	yes	26.26	0.98	-4.61	2.18e-49	1.75e-47	yes	hypothetical protein EUTSA_v10024818mg [Eutrema salsugineum]	RecName: Full=Uncharacterized protein At5g49945; Flags: Precursor [Arabidopsis thaliana]	annotation not avaliable	_
BnaA01g14080D	6.55	0	-6.06	1.05e-18	3.08e-17	yes	3.15	0	-5.02	1.41e-14	2.11e-13	yes	hypothetical protein CARUB_v10005735mg [Capsella rubella]	RecName: Full=High-affinity nitrate transporter 3.2; Flags: Precursor [Arabidopsis thaliana]	annotation not avaliable	_
BnaA01g15880D	14.24	0.28	-5.24	8.87e-25	3.85e-23	yes	4.41	0.13	-4.31	2.69e-19	5.44e-18	yes	hypothetical protein EUTSA_v10024776mg [Eutrema salsugineum]	RecName: Full=65-kDa microtubule-associated protein 2; Short=AtMAP65-2 [Arabidopsis thaliana]	annotation not avaliable	PRC1
BnaA01g16450D	11.68	0.56	-4.16	1.9e-18	5.48e-17	yes	38.51	0.96	-5.19	1.19e-45	8.08e-44	yes	hypothetical protein CARUB_v10005580mg [Capsella rubella]	RecName: Full=Stem-specific protein TSJT1 [Nicotiana tabacum]	unknown protein; unknown protein; FUNCTIONS IN: molecular_function unknown; INVOLVED IN: bio [...]	_
BnaA01g16530D	388.32	19.71	-4.29	5.96e-38	5.24e-36	yes	364.27	6.04	-5.89	3.37e-61	4.42e-59	yes	hypothetical protein ARALYDRAFT_913787 [Arabidopsis lyrata subsp. lyrata]	RecName: Full=Early nodulin-like protein 2; AltName: Full=Phytocyanin-like protein; Flags: Precursor [Arabidopsis thaliana]	_	_
BnaA01g16540D	1.56	0.02	-3.74	3.21e-11	5.18e-10	yes	1.22	0.05	-3.13	2.11e-11	2.5e-10	yes	hypothetical protein EUTSA_v10026112mg [Eutrema salsugineum]	RecName: Full=PRA1 family protein H; Short=AtPRA1.H [Arabidopsis thaliana]	annotation not avaliable	_
BnaA01g16600D	5.39	0.37	-3.54	5.23e-14	1.08e-12	yes	12.6	0.43	-4.58	3.19e-47	2.3e-45	yes	hypothetical protein EUTSA_v10025109mg [Eutrema salsugineum]	_	pfkB-type carbohydrate kinase family protein; pfkB-type carbohydrate kinase family protein; [...]	_
BnaA01g17780D	16.43	0	-7.37	2.67e-32	1.76e-30	yes	9.12	0	-6.53	1.54e-29	5.33e-28	yes	Mo25 family protein [Brassica oleracea]	RecName: Full=Putative MO25-like protein At4g17270 [Arabidopsis thaliana]	_	CAB39, MO25
BnaA01g17790D	1.71	0	-4.18	1.43e-06	1.34e-05	yes	2.21	0	-4.53	6.2e-11	7.09e-10	yes	Mo25 family protein [Arabidopsis MO25M_ARATH RecName: Full=Putative MO25-like protein At4g17270 [Arabidopsis thaliana]	RecName: Full=Putative MO25-like protein At4g17270 [Arabidopsis thaliana]	SubName: Full=Chromosome undetermined scaffold_1890, whole genome shotgun sequence;	CAB39, MO25
BnaA01g19110D	1.55	0	-4.05	3.95e-05	0.000292	yes	9.86	0	-6.64	2.41e-29	8.29e-28	yes	hypothetical protein EUTSA_v10026318mg [Eutrema salsugineum]	RecName: Full=Early light-induced protein 2, chloroplastic; Flags: Precursor [Arabidopsis thaliana]	ELIP2 (EARLY LIGHT-INDUCIBLE PROTEIN 2); chlorophyll binding; Encodes an early light-induced [...]	_
BnaA01g22130D	21.44	0.47	-5.25	9.83e-28	5.05e-26	yes	10.94	0.24	-5.04	6.55e-21	1.46e-19	yes	hypothetical protein HETIRDRAFT_165974 [Heterobasidion irregulare TC 32-1]	_	_	_
BnaA01g24150D	13.76	1.46	-3.15	3.84e-19	1.16e-17	yes	13.58	0.36	-4.89	1.16e-30	4.24e-29	yes	unnamed protein product [Arabidopsis thaliana]	RecName: Full=Protein WAVE-DAMPENED 2; Short=AtWVD2 [Arabidopsis thaliana]	unknown protein; FUNCTIONS IN: molecular_function unknown; INVOLVED IN: biological_process u [...]	_
BnaA01g26190D	1.95	0	-4.36	3.8e-09	5e-08	yes	1.4	0.05	-3.32	1.26e-08	1.17e-07	yes	hypothetical protein CARUB_v10013913mg [Capsella rubella]	RecName: Full=Zinc finger CCCH domain-containing protein 39; Short=AtC3H39 [Arabidopsis thaliana]	zinc finger (CCCH-type) family protein; zinc finger (CCCH-type) family protein; FUNCTIONS IN [...]	_
BnaA01g27130D	9.78	0.87	-3.34	1.08e-15	2.57e-14	yes	12.11	1.1	-3.35	1.84e-25	5.2e-24	yes	hypothetical protein EUTSA_v10021070mg [Eutrema salsugineum]	RecName: Full=Aldose 1-epimerase; AltName: Full=Galactose mutarotase [Sus scrofa]	_	galM, GALM
BnaA01g27300D	40.31	4.62	-3.1	1.44e-20	4.79e-19	yes	49.51	2.55	-4.22	1.65e-43	1.03e-41	yes	heat stable protein 1 [Arabidopsis POP3_ARATH RecName: Full=Probable protein Pop3 [Arabidopsis thaliana]	RecName: Full=Probable protein Pop3 [Arabidopsis thaliana]	HS1 (HEAT STABLE PROTEIN 1); Encodes a heat stable protein with antimicrobial and antifungal [...]	_
BnaA01g28390D	4.21	0.09	-4.5	2.41e-09	3.24e-08	yes	6.18	0.28	-4.06	1.78e-14	2.64e-13	yes	hypothetical protein EUTSA_v10021721mg [Eutrema salsugineum]	_	unknown protein; unknown protein; FUNCTIONS IN: molecular_function unknown; INVOLVED IN: bio [...]	_
BnaA01g28980D	23.58	1.95	-3.53	5.48e-19	1.64e-17	yes	46.54	4.18	-3.45	1.86e-37	9.11e-36	yes	30S ribosomal protein S20 [Arabidopsis thaliana]	RecName: Full=30S ribosomal protein S20, chloroplastic; Flags: Precursor [Arabidopsis thaliana]	chloroplast 30S ribosomal protein S20, putative; chloroplast 30S ribosomal protein S20, puta [...]	RP-S20, rpsT
BnaA01g29010D	3.44	0	-5.15	3.87e-14	8.1e-13	yes	2.83	0.02	-4.56	8.05e-17	1.38e-15	yes	hypothetical protein EUTSA_v10022230mg [Eutrema salsugineum]	RecName: Full=F-box/kelch-repeat protein At3g04660 [Arabidopsis thaliana]	_	_
BnaA01g29040D	6.42	0.38	-3.78	1.33e-10	2.02e-09	yes	5.98	0.1	-4.96	2.3e-20	4.97e-19	yes	hypothetical protein EUTSA_v10021433mg [Eutrema salsugineum]	_	_	_
BnaA01g30180D	19.1	2.05	-3.16	2.88e-26	1.34e-24	yes	17.57	1.26	-3.7	3.99e-40	2.16e-38	yes	protein narrow leaf 1-like protein [Arabidopsis thaliana]	_	annotation not avaliable	_
BnaA01g30200D	38.21	0.01	-8.38	4.72e-83	6.54e-80	yes	19.26	0	-7.6	5.36e-90	2.82e-87	yes	_	_	_	_
BnaA01g30580D	8.63	0.34	-4.3	1.52e-18	4.41e-17	yes	5.83	0.54	-3.22	7.37e-14	1.04e-12	yes	hypothetical protein EUTSA_v10021246mg [Eutrema salsugineum]	RecName: Full=Dr1-associated corepressor homolog; AltName: Full=Negative cofactor 2-alpha homolog; Short=NC2-alpha homolog [Dictyostelium discoideum]	annotation not avaliable	_
BnaA01g30630D	67.08	0.48	-6.86	5.31e-70	2.32e-67	yes	84.3	0.26	-7.89	1.44e-91	8.49e-89	yes	hypothetical protein ARALYDRAFT_909339 [Arabidopsis lyrata subsp. lyrata]	RecName: Full=Nascent polypeptide-associated complex subunit alpha-like protein 1; Short=NAC-alpha-like protein 1; AltName: Full=Alpha-NAC-like protein 1 [Arabidop	annotation not avaliable	EGD2, NACA
BnaA01g30750D	8.87	0	-6.49	1.63e-12	2.99e-11	yes	5.84	0	-5.89	1.19e-14	1.79e-13	yes	hypothetical protein EUTSA_v10021751mg [Eutrema salsugineum]	RecName: Full=NADH dehydrogenase [ubiquinone]	SubName: Full=Chromosome undetermined scaffold_53, whole genome shotgun sequence;	NDUFA6
BnaA01g31210D	1.5	0	-4	9.91e-14	1.99e-12	yes	0.85	0	-3.25	1.41e-13	1.96e-12	yes	receptor like protein 53 [Arabidopsis thaliana]	RecName: Full=Receptor-like protein 12; Short=AtRLP12; Flags: Precursor [Arabidopsis thaliana]	_	_
BnaA01g32090D	73.64	1.11	-5.93	9.71e-55	1.84e-52	yes	71.85	0.12	-8.37	2.18e-75	5.07e-73	yes	hypothetical protein CARUB_v10015035mg [Capsella rubella]	RecName: Full=DNA-binding protein S1FA3 [Arabidopsis thaliana]	DNA-binding S1FA family protein; DNA-binding S1FA family protein; FUNCTIONS IN: DNA binding; [...]	_
BnaA01g32140D	10.17	0.51	-4.08	4.39e-28	2.3e-26	yes	10.14	0.51	-4.06	7.44e-27	2.26e-25	yes	hypothetical protein EUTSA_v10020498mg [Eutrema salsugineum]	_	annotation not avaliable	_
BnaA01g32240D	31.95	0.43	-5.91	1.29e-43	1.45e-41	yes	14.2	0.47	-4.64	1.31e-29	4.57e-28	yes	hypothetical protein EUTSA_v10021618mg [Eutrema salsugineum]	_	SubName: Full=Putative uncharacterized protein;	_
BnaA01g32370D	10.78	0.52	-4.14	6.21e-29	3.4e-27	yes	7.55	0.18	-4.75	1.81e-33	7.63e-32	yes	hypothetical protein CARUB_v10013847mg [Capsella rubella]	RecName: Full=Translation initiation factor eIF-2B subunit beta; AltName: Full=eIF-2B GDP-GTP exchange factor subunit beta [Dictyostelium discoideum]	annotation not avaliable	EIF2B2
BnaA01g32690D	17.67	0.14	-6.19	1.83e-26	8.59e-25	yes	14.51	0	-7.19	3.46e-35	1.57e-33	yes	hypothetical protein EUTSA_v10021793mg [Eutrema salsugineum]	_	DNA-binding enhancer protein-related; DNA-binding enhancer protein-related; FUNCTIONS IN: mo [...]	_
BnaA01g32860D	17.82	1.68	-3.33	2.62e-20	8.55e-19	yes	18.93	1.05	-4.05	3.96e-35	1.79e-33	yes	putative stearoyl-acyl carrier protein desaturase [Brassica napus]	RecName: Full=Acyl-[acyl-carrier-protein]	acyl-(acyl-carrier-protein) desaturase, putative / stearoyl-ACP desaturase, putative; acyl-( [...]	DESA1
BnaA01g33430D	14.08	0.4	-4.83	7.99e-34	5.71e-32	yes	9.14	0.28	-4.6	1.51e-36	7.26e-35	yes	hypothetical protein PRUPE_ppa005939mg [Prunus persica]	RecName: Full=Protein STIP1 homolog [Dictyostelium discoideum]	ankyrin repeat family protein; ankyrin repeat family protein; FUNCTIONS IN: binding; INVOLVE [...]	_
BnaA01g33660D	17.69	0.48	-4.93	5.01e-37	4.25e-35	yes	15.54	0.06	-6.57	1.58e-56	1.71e-54	yes	AT1G13440 [Arabidopsis thaliana]	RecName: Full=Glyceraldehyde-3-phosphate dehydrogenase GAPC2, cytosolic; AltName: Full=NAD-dependent glyceraldehydephosphate dehydrogenase C subunit 2 [Arabidopsis	GAPC2 (GLYCERALDEHYDE-3-PHOSPHATE DEHYDROGENASE C2); NAD or NADH binding / binding / catalyt [...]	GAPDH, gapA
BnaA01g34750D	1.45	0	-3.96	1.49e-08	1.83e-07	yes	1.32	0	-3.83	3.54e-12	4.44e-11	yes	hypothetical protein EUTSA_v10027046mg [Eutrema salsugineum]	RecName: Full=B3 domain-containing protein REM3; AltName: Full=Protein REPRODUCTIVE MERISTEM 3 [Arabidopsis thaliana]	_	_
BnaA01g34790D	23.09	0.04	-7.38	1.77e-59	4.24e-57	yes	15.49	0.04	-6.81	9.46e-60	1.17e-57	yes	WRKY11-1 transcription factor [Brassica napus]	RecName: Full=Probable WRKY transcription factor 17; AltName: Full=WRKY DNA-binding protein 17 [Arabidopsis thaliana]	annotation not avaliable	_
BnaA01g35080D	12.15	0.93	-3.58	5.57e-06	4.74e-05	yes	13.1	0	-7.04	8.04e-21	1.79e-19	yes	uncharacterized protein [Arabidopsis thaliana]	_	unknown protein; unknown protein; FUNCTIONS IN: molecular_function unknown; INVOLVED IN: bio [...]	_
BnaA01g35100D	10.68	0.33	-4.63	2.55e-13	5e-12	yes	14.02	0	-7.14	3.94e-31	1.48e-29	yes	_	_	_	_
BnaA01g37280D	7.16	0.09	-5.28	1.78e-14	3.86e-13	yes	9.76	0	-6.62	1.44e-29	5.02e-28	yes	ATGPX6 [Arabidopsis lyrata subsp. lyrata]	RecName: Full=Probable phospholipid hydroperoxide glutathione peroxidase 6, mitochondrial; Short=AtGPX1; Short=PHGPx; Flags: Precursor [Arabidopsis thaliana]	annotation not avaliable	E1.11.1.9
BnaA02g03250D	5.04	0.27	-3.81	8e-23	3.06e-21	yes	4.19	0.14	-4.19	5.26e-26	1.53e-24	yes	hypothetical protein CARUB_v10000193mg [Capsella rubella]	RecName: Full=Transducin beta-like protein 3	annotation not avaliable	UTP13, TBL3
BnaA02g03310D	61.31	3.06	-4.28	7.19e-46	9e-44	yes	11.09	0.77	-3.69	2.34e-35	1.07e-33	yes	predicted protein [Hordeum vulgare subsp. vulgare]	RecName: Full=Probable mixed-linked glucan synthase 8; AltName: Full=1,3;1,4-beta-D-glucan synthase 8; AltName: Full=Cellulose synthase-like protein F8; AltName: F	SubName: Full=Chromosome chr16 scaffold_10, whole genome shotgun sequence;	_
BnaA02g03390D	27.01	0.53	-5.42	9.11e-53	1.56e-50	yes	4.45	0.07	-4.73	8.45e-28	2.71e-26	yes	hypothetical protein CARUB_v10000682mg [Capsella rubella]	_	_	_
BnaA02g03430D	4.8	0	-5.61	9.8e-14	1.97e-12	yes	6.58	0.04	-5.62	3.26e-25	9.09e-24	yes	hypothetical protein EUTSA_v10014664mg [Eutrema salsugineum]	_	annotation not avaliable	_
BnaA02g04240D	17.93	0.87	-4.22	3.97e-41	4.04e-39	yes	10.06	0.5	-4.07	2.95e-38	1.48e-36	yes	hypothetical protein EUTSA_v10013503mg [Eutrema salsugineum]	RecName: Full=Translation initiation factor eIF-2B subunit gamma; AltName: Full=eIF-2B GDP-GTP exchange factor subunit gamma [Dictyostelium discoideum]	annotation not avaliable	EIF2B3
BnaA02g04640D	0.91	0	-3.33	0.000316	0.00195	yes	1.91	0	-4.33	8.22e-12	1e-10	yes	plant Tudor-like RNA-binding protein [Arabidopsis thaliana]	_	annotation not avaliable	_
BnaA02g04980D	4.48	0	-5.52	9.23e-11	1.43e-09	yes	3.2	0	-5.04	1.84e-12	2.36e-11	yes	PQ-loop repeat family protein / transmembrane family protein [Arabidopsis thaliana]	RecName: Full=Cystinosin homolog [Arabidopsis thaliana]	_	CTNS
BnaA02g05650D	2.25	0	-4.56	0.00057	0.00332	yes	43.79	0.07	-8.04	3.07e-83	1.05e-80	yes	hypothetical protein ARALYDRAFT_351266 [Arabidopsis lyrata subsp. lyrata]	_	annotation not avaliable	_
BnaA02g05750D	9.12	0.21	-4.88	3.79e-14	7.96e-13	yes	5.82	0.3	-3.89	4.94e-08	4.33e-07	yes	hypothetical protein EUTSA_v10015069mg [Eutrema salsugineum]	RecName: Full=Uncharacterized protein At5g22580 [Arabidopsis thaliana]	annotation not avaliable	_
BnaA02g05840D	221.74	7.34	-4.9	3.32e-55	6.47e-53	yes	75.38	0.97	-6.13	8.48e-63	1.19e-60	yes	hypothetical protein EUTSA_v10014266mg [Eutrema salsugineum]	RecName: Full=Histone deacetylase HDT2; AltName: Full=HD-tuins protein 2; AltName: Full=Histone deacetylase 2b [Arabidopsis thaliana]	_	_
BnaA02g06390D	31.95	0.42	-5.94	2.27e-58	5.14e-56	yes	41.31	0.33	-6.58	3e-78	7.92e-76	yes	hypothetical protein EUTSA_v10013934mg [Eutrema salsugineum]	RecName: Full=Thiol protease aleurain; Short=AtALEU; AltName: Full=Senescence-associated gene product 2; Flags: Precursor [Arabidopsis thaliana]	annotation not avaliable	CTSH
BnaA02g06910D	47.31	0.58	-6.13	1.02e-50	1.6e-48	yes	11.62	0.34	-4.73	9.76e-25	2.64e-23	yes	hypothetical protein CARUB_v10018191mg [Capsella rubella]	RecName: Full=Histone H4 [Arabidopsis thaliana]	histone 1; Core component of nucleosome. Nucleosomes wrap and compact DNA into chromatin, li [...]	H4
BnaA02g13170D	1.39	0	-3.9	5.75e-06	4.89e-05	yes	4.14	0	-5.41	6.04e-20	1.27e-18	yes	hypothetical protein EUTSA_v10010796mg [Eutrema salsugineum]	RecName: Full=Calmodulin-like protein 9; Short=AtCaM-9 [Arabidopsis thaliana]	_	_
BnaA02g14320D	15.89	1.77	-3.1	9.38e-19	2.76e-17	yes	21.42	1.94	-3.4	3.02e-30	1.08e-28	yes	hypothetical protein EUTSA_v10019111mg [Eutrema salsugineum]	RecName: Full=Vesicle transport v-SNARE 12; Short=AtVTI12; AltName: Full=Vesicle soluble NSF attachment protein receptor VTI1b; Short=AtVTI1b; AltName: Full=Vesicl	VTI1B; SNARE binding / receptor/ soluble NSF attachment protein; member of VTI1 Gene Family. [...]	VTI1
BnaA02g16400D	7.25	0.72	-3.17	6.03e-11	9.49e-10	yes	8.98	0.61	-3.68	3.08e-16	5.11e-15	yes	uncharacterized protein [Arabidopsis thaliana]	_	unknown protein; unknown protein; FUNCTIONS IN: molecular_function unknown; INVOLVED IN: bio [...]	_
BnaA02g16530D	1.53	0	-4.02	1.86e-06	1.7e-05	yes	2.03	0	-4.41	3.21e-11	3.73e-10	yes	hypothetical protein ARALYDRAFT_892874 [Arabidopsis lyrata subsp. lyrata]	RecName: Full=Putative F-box/kelch-repeat protein At5g03000 [Arabidopsis thaliana]	annotation not avaliable	_
BnaA02g17190D	4.71	0	-5.59	3.75e-14	7.87e-13	yes	7.41	0	-6.23	1.12e-29	3.91e-28	yes	hypothetical protein CARUB_v10020274mg [Capsella rubella]	_	_	_
BnaA02g17420D	4.77	0.22	-3.91	4.22e-07	4.29e-06	yes	4.9	0.14	-4.39	7.07e-14	1.01e-12	yes	F10A5.8 [Arabidopsis thaliana]	RecName: Full=WEB family protein At1g75720 [Arabidopsis thaliana]	unknown protein; unknown protein; FUNCTIONS IN: molecular_function unknown; INVOLVED IN: bio [...]	_
BnaA02g17890D	8.51	0	-6.43	8.93e-08	9.93e-07	yes	8.47	0.14	-5.18	2.26e-10	2.47e-09	yes	hypothetical protein EUTSA_v10019410mg [Eutrema salsugineum]	RecName: Full=NADH dehydrogenase [ubiquinone]	unknown protein; unknown protein; FUNCTIONS IN: molecular_function unknown; INVOLVED IN: bio [...]	_
BnaA02g18010D	26.58	2.74	-3.23	1.35e-27	6.88e-26	yes	21.97	1.58	-3.71	2.12e-40	1.15e-38	yes	hypothetical protein CARUB_v10025416mg [Capsella rubella]	RecName: Full=Formin-J [Dictyostelium discoideum]	_	_
BnaA02g18340D	109.15	0.34	-7.94	6.33e-65	2.03e-62	yes	87.58	0.15	-8.46	1.6e-88	7.66e-86	yes	_	_	_	_
BnaA02g18350D	1.29	0	-3.79	5.98e-05	0.000427	yes	0.8	0	-3.18	3.08e-05	0.000193	yes	hypothetical protein EUTSA_v10011577mg [Eutrema salsugineum]	_	_	_
BnaA02g19010D	2.24	0.07	-3.78	2.84e-08	3.38e-07	yes	2.75	0.03	-4.5	7.4e-17	1.27e-15	yes	hypothetical protein EUTSA_v10018972mg [Eutrema salsugineum]	RecName: Full=N-acylphosphatidylethanolamine synthase; Short=NAPE synthase; AltName: Full=Lysoglycerophospholipid acyltransferase; AltName: Full=Monolysocardiolipi	annotation not avaliable	TAZ
BnaA02g19190D	17.66	1.75	-3.26	1.88e-17	5.06e-16	yes	22.84	1.18	-4.16	1.16e-43	7.3e-42	yes	20S proteasome subunit PAB1 [Arabidopsis thaliana]	RecName: Full=Proteasome subunit alpha type-2-A; AltName: Full=20S proteasome alpha subunit B-1; AltName: Full=Proteasome component 3 [Arabidopsis thaliana]	PAB1 (PROTEASOME SUBUNIT PAB1); endopeptidase/ peptidase/ threonine-type endopeptidase; Enco [...]	PSMA2
BnaA02g19210D	33.15	0.02	-8.12	2.38e-76	1.78e-73	yes	25.98	0	-8.03	7.24e-67	1.23e-64	yes	hypothetical protein EUTSA_v10002234mg [Eutrema salsugineum]	_	_	_
BnaA02g19540D	21.49	1.77	-3.53	1.61e-23	6.44e-22	yes	8.62	0.85	-3.2	3.96e-16	6.53e-15	yes	hypothetical protein CARUB_v10020966mg [Capsella rubella]	_	annotation not avaliable	_
BnaA02g20200D	35.09	1.63	-4.35	1.47e-28	7.85e-27	yes	69.49	2.23	-4.9	1.98e-45	1.32e-43	yes	cytochrome P450, family 89, subfamily A, polypeptide 3 [Arabidopsis thaliana]	RecName: Full=Cytochrome P450 89A2; AltName: Full=ATH 6-1; AltName: Full=CYPLXXXIX [Arabidopsis thaliana]	CYP89A3; electron carrier/ heme binding / iron ion binding / monooxygenase/ oxygen binding; [...]	_
BnaA02g21690D	5.31	0.31	-3.74	7.83e-14	1.59e-12	yes	6.72	0.48	-3.55	1.63e-20	3.55e-19	yes	hypothetical protein EUTSA_v10028795mg [Eutrema salsugineum]	RecName: Full=Serine racemase; Short=AtSR; AltName: Full=D-serine ammonia-lyase; AltName: Full=D-serine dehydratase; AltName: Full=L-serine ammonia-lyase; AltName:	ATSR (ARABIDOPSIS THALIANA SERINE RACEMASE); serine racemase; Serine racemase, which is a bi [...]	SRR
BnaA02g24400D	20.16	0.04	-7.22	6.9e-67	2.41e-64	yes	18.1	0	-7.51	2.51e-78	6.66e-76	yes	hypothetical protein EUTSA_v10000874mg [Eutrema salsugineum]	RecName: Full=3-oxoacyl-[acyl-carrier-protein]	annotation not avaliable	fabF
BnaA02g24730D	2.01	0	-4.4	3.04e-06	2.69e-05	yes	4.58	0	-5.55	2.91e-14	4.24e-13	yes	hypothetical protein CARUB_v10011128mg [Capsella rubella]	RecName: Full=Probable LRR receptor-like serine/threonine-protein kinase At1g29720; Flags: Precursor [Arabidopsis thaliana]	protein binding; protein binding; FUNCTIONS IN: protein binding; INVOLVED IN: biological_pro [...]	_
BnaA02g24830D	4.95	0.13	-4.45	2.77e-09	3.69e-08	yes	4	0	-5.36	5.67e-14	8.11e-13	yes	predicted protein [Arabidopsis lyrata subsp. lyrata]	_	_	_
BnaA02g25530D	17.7	0.3	-5.49	1.15e-44	1.34e-42	yes	11.2	0.09	-5.87	2.06e-49	1.66e-47	yes	hypothetical protein ARALYDRAFT_916635 [Arabidopsis lyrata subsp. lyrata]	RecName: Full=Putative MO25-like protein At5g47540 [Arabidopsis thaliana]	annotation not avaliable	CAB39, MO25
BnaA02g25590D	10.71	0	-6.76	1.03e-21	3.68e-20	yes	7.97	0.09	-5.43	9.1e-23	2.22e-21	yes	hypothetical protein EUTSA_v10001034mg [Eutrema salsugineum]	RecName: Full=Acyl carrier protein 3, mitochondrial; AltName: Full=MtACP-3; Short=ACP; AltName: Full=NADH-ubiquinone oxidoreductase 9.6 kDa subunit; Flags: Precurs	mtACP3 (mitochondrial acyl carrier protein 3); acyl carrier/ cofactor binding; Encodes a mem [...]	NDUFAB1
BnaA02g27500D	1.17	0	-3.67	8.51e-06	7.03e-05	yes	7.8	0.14	-5.06	1.83e-25	5.17e-24	yes	hypothetical protein CARUB_v10016813mg [Capsella rubella]	RecName: Full=Protein NSP-INTERACTING KINASE 2; AltName: Full=LRR receptor-like serine/threonine-protein kinase NIK2; Flags: Precursor [Arabidopsis thaliana]	annotation not avaliable	_
BnaA02g27520D	1.59	0.1	-3.05	6.35e-06	5.36e-05	yes	2.16	0.17	-3.06	2.47e-10	2.68e-09	yes	aminoalcoholphosphotransferase [Arabidopsis thaliana]	RecName: Full=Choline/ethanolaminephosphotransferase 2; AltName: Full=Aminoalcohol phosphotransferase 2; Short=AtAAPT2 [Arabidopsis thaliana]	AAPT2 (AMINOALCOHOLPHOSPHOTRANSFERASE); phosphatidyltransferase/ phosphotransferase, for oth [...]	EPT1
BnaA02g27940D	4.73	0.15	-4.24	3.65e-12	6.46e-11	yes	5.69	0.1	-4.82	3e-24	7.86e-23	yes	transcription factor ILR3 [Arabidopsis thaliana]	RecName: Full=Transcription factor ILR3; AltName: Full=Basic helix-loop-helix protein 105; Short=AtbHLH105; Short=bHLH 105; AltName: Full=Protein IAA-LEUCINE RESIST	ILR3 (iaa-leucine resistant3); DNA binding / transcription factor; iaa-leucine resistant3 (I [...]	_
BnaA02g30690D	8.58	0.72	-3.4	3.95e-09	5.19e-08	yes	2.68	0	-4.8	7.76e-10	8.06e-09	yes	hypothetical protein EUTSA_v10005103mg [Eutrema salsugineum]	RecName: Full=GATA transcription factor 16 [Arabidopsis thaliana]	annotation not avaliable	_
BnaA02g30880D	1.41	0	-3.91	1.25e-08	1.55e-07	yes	1.22	0	-3.72	3.24e-12	4.08e-11	yes	dehydroascorbate reductase [Brassica oleracea]	RecName: Full=Glutathione S-transferase DHAR3, chloroplastic; AltName: Full=Chloride intracellular channel homolog 3; Short=CLIC homolog 3; AltName: Full=Glutathio	60S ribosomal protein L37 (RPL37B); 60S ribosomal protein L37 (RPL37B); FUNCTIONS IN: struct [...]	VARS, valS
BnaA02g30950D	1.93	0.07	-3.55	2.79e-07	2.9e-06	yes	2.2	0.17	-3.09	7.17e-09	6.83e-08	yes	F-box protein [Arabidopsis thaliana]	RecName: Full=F-box protein At5g49610 [Arabidopsis thaliana]	F-box family protein; F-box family protein; FUNCTIONS IN: molecular_function unknown; INVOLV [...]	_
BnaA02g30980D	1.05	0.02	-3.21	3.84e-07	3.94e-06	yes	0.87	0	-3.28	4.06e-12	5.08e-11	yes	protein PHR1-LIKE 1 [Arabidopsis PHL1_ARATH RecName: Full=Protein PHR1-LIKE 1; AltName: Full=Myb-like transcription factor 1 [Arabidopsi	RecName: Full=Protein PHR1-LIKE 1; AltName: Full=Myb-like transcription factor 1 [Arabidopsis thaliana]	myb family transcription factor; myb family transcription factor; FUNCTIONS IN: transcriptio [...]	_
BnaA02g33110D	9.33	0.23	-4.82	6.43e-42	6.75e-40	yes	6.77	0.34	-3.95	6.32e-34	2.73e-32	yes	hypothetical protein CARUB_v10025886mg [Capsella rubella]	RecName: Full=ADP-ribosylation factor GTPase-activating protein AGD1; Short=ARF GAP AGD1; AltName: Full=Protein ARF-GAP DOMAIN 1; Short=AtAGD1 [Arabidopsis thalian	annotation not avaliable	ACAP
BnaA02g33390D	5.16	0.15	-4.38	1.03e-13	2.06e-12	yes	3.89	0.23	-3.59	3.24e-13	4.38e-12	yes	aldo/keto reductase family protein [Arabidopsis lyrata subsp. lyrata]	RecName: Full=Aldo-keto reductase family 4 member C9 [Arabidopsis thaliana]	annotation not avaliable	_
BnaA02g33750D	20.17	0.24	-5.9	8.63e-14	1.75e-12	yes	9.19	0.12	-5.38	8.3e-12	1.01e-10	yes	_	_	_	_
BnaA02g34970D	4.46	0.28	-3.58	7.7e-10	1.09e-08	yes	2.8	0.11	-3.77	1.24e-12	1.61e-11	yes	putative 50S ribosomal protein L19 [Brassica napus]	RecName: Full=50S ribosomal protein L19-1, chloroplastic; Flags: Precursor [Arabidopsis thaliana]	ribosomal protein L19 family protein; ribosomal protein L19 family protein; FUNCTIONS IN: st [...]	_
BnaA02g35550D	5.13	0.24	-3.94	5.03e-09	6.52e-08	yes	2.99	0.07	-4.18	1.42e-12	1.83e-11	yes	hypothetical protein EUTSA_v10019247mg [Eutrema salsugineum]	RecName: Full=Ethylene-responsive transcription factor ERF070 [Arabidopsis thaliana]	AP2 domain-containing transcription factor, putative; encodes a member of the ERF (ethylene [...]	_
BnaA03g00730D	2.1	0	-4.46	1.26e-07	1.38e-06	yes	2.2	0	-4.53	2.36e-08	2.13e-07	yes	hypothetical protein EUTSA_v10015062mg [Eutrema salsugineum]	RecName: Full=Mitochondrial import inner membrane translocase subunit TIM14-3; AltName: Full=Chaperone DnaJ-domain containing protein 3 [Arabidopsis thaliana]	DNAJ heat shock N-terminal domain-containing protein; DNAJ heat shock N-terminal domain-cont [...]	DNAJC19
BnaA03g00740D	4.43	0.06	-4.79	5.97e-14	1.23e-12	yes	1.84	0.02	-4.01	1.23e-11	1.48e-10	yes	hypothetical protein EUTSA_v10013499mg [Eutrema salsugineum]	RecName: Full=Protein IQ-DOMAIN 1 [Arabidopsis thaliana]	annotation not avaliable	_
BnaA03g00830D	19.42	1.28	-3.82	5.83e-22	2.12e-20	yes	12.28	0.43	-4.53	1.87e-16	3.13e-15	yes	adenosine kinase 2 [Arabidopsis hypothetical protein ARALYDRAFT_908196 [Arabidopsis lyrata subsp. XP_0	RecName: Full=Adenosine kinase 2; Short=AK 2; AltName: Full=Adenosine 5'-phosphotransferase 2 [Arabidopsis thaliana]	ADK2 (ADENOSINE KINASE 2); adenosine kinase/ copper ion binding / kinase; Encodes adenosine [...]	E2.7.1.20, ADK
BnaA03g01080D	38.79	0.06	-7.96	3.63e-48	4.99e-46	yes	36.4	0.06	-7.85	4.79e-57	5.29e-55	yes	hypothetical protein EUTSA_v10002800mg, partial [Eutrema salsugineum]	RecName: Full=40S ribosomal protein S28-1 [Arabidopsis thaliana]	40S ribosomal protein S28 (RPS28A); 40S ribosomal protein S28 (RPS28A); FUNCTIONS IN: struct [...]	RP-S28e, RPS28
BnaA03g01120D	10.21	0.61	-3.87	4.23e-20	1.36e-18	yes	22.42	0.5	-5.24	1.85e-55	1.89e-53	yes	thioredoxin family protein [Arabidopsis thaliana]	_	electron carrier; electron carrier; FUNCTIONS IN: electron carrier activity; INVOLVED IN: ce [...]	_
BnaA03g01470D	13.1	0	-7.04	2.46e-28	1.31e-26	yes	12.89	0	-7.02	1.01e-38	5.16e-37	yes	hypothetical protein EUTSA_v10014751mg [Eutrema salsugineum]	_	annotation not avaliable	_
BnaA03g02350D	1.48	0.07	-3.21	3.28e-06	2.9e-05	yes	4.24	0.35	-3.28	7.83e-12	9.56e-11	yes	zinc finger family protein [Arabidopsis lyrata subsp. lyrata]	RecName: Full=E3 ubiquitin-protein ligase RING1-like; AltName: Full=RING finger protein 1 [Arabidopsis thaliana]	_	_
BnaA03g02450D	31.34	3.05	-3.32	6.18e-27	3.01e-25	yes	26.33	1.49	-4.06	2.53e-44	1.63e-42	yes	hypothetical protein ARALYDRAFT_487662 [Arabidopsis lyrata subsp. lyrata]	RecName: Full=Succinyl-CoA ligase [ADP-forming]	annotation not avaliable	LSC1
BnaA03g03080D	4.38	0.31	-3.44	1.73e-11	2.88e-10	yes	4.32	0.28	-3.55	5.96e-16	9.71e-15	yes	hypothetical protein CARUB_v10001538mg [Capsella rubella]	_	annotation not avaliable	CENPO
BnaA03g03110D	18.54	1.05	-4.02	2.57e-26	1.2e-24	yes	28.01	0.87	-4.85	6.28e-49	4.92e-47	yes	uncharacterized protein [Arabidopsis thaliana]	RecName: Full=Protein ENHANCED DISEASE RESISTANCE 2-like [Arabidopsis thaliana]	unknown protein; unknown protein; FUNCTIONS IN: molecular_function unknown; INVOLVED IN: bio [...]	_
BnaA03g03160D	102.87	6.75	-3.91	6.01e-29	3.3e-27	yes	68.99	6.99	-3.28	1.41e-34	6.24e-33	yes	hypothetical protein ARALYDRAFT_909052 [Arabidopsis lyrata subsp. lyrata]	RecName: Full=Neurofilament light polypeptide; Short=NF-L; AltName: Full=Neurofilament triplet L protein	_	_
BnaA03g03400D	59.87	6.31	-3.23	3.8e-21	1.31e-19	yes	48.5	4.55	-3.39	3.02e-31	1.14e-29	yes	hypothetical protein EUTSA_v10013515mg [Eutrema salsugineum]	RecName: Full=Aspartate aminotransferase 3, chloroplastic; AltName: Full=Protein YELLOW-LEAF-SPECIFIC GENE 4; AltName: Full=Transaminase A; Flags: Precursor [Arabido	annotation not avaliable	GOT1
BnaA03g03450D	75.61	5.19	-3.84	5.37e-31	3.28e-29	yes	66.83	3.39	-4.26	3.3e-44	2.11e-42	yes	hypothetical protein ARALYDRAFT_909134 [Arabidopsis lyrata subsp. lyrata]	_	annotation not avaliable	_
BnaA03g03540D	27.41	0	-8.1	2.15e-50	3.35e-48	yes	13.86	0.04	-6.68	6.57e-34	2.83e-32	yes	putative 50S ribosomal protein L19 [Brassica napus]	RecName: Full=50S ribosomal protein L19, chloroplastic; AltName: Full=CL19; Flags: Precursor	ribosomal protein L19 family protein; ribosomal protein L19 family protein; FUNCTIONS IN: st [...]	_
BnaA03g03560D	11.93	0.03	-6.54	9.02e-32	5.81e-30	yes	14.17	0	-7.16	3.72e-47	2.68e-45	yes	hypothetical protein EUTSA_v10014642mg [Eutrema salsugineum]	RecName: Full=NADH dehydrogenase [ubiquinone]	NADH-ubiquinone oxidoreductase 20 kDa subunit, mitochondrial; NADH-ubiquinone oxidoreductase [...]	NDUFS7
BnaA03g03650D	8.62	0	-6.45	3.31e-25	1.46e-23	yes	7.15	0.17	-4.73	3.71e-25	1.03e-23	yes	esterase/lipase/thioesterase family protein [Arabidopsis lyrata subsp. lyrata]	_	annotation not avaliable	_
BnaA03g03810D	11.72	0	-6.88	7.08e-20	2.24e-18	yes	12.94	0.05	-6.43	4.71e-31	1.76e-29	yes	hypothetical protein EUTSA_v10015024mg [Eutrema salsugineum]	RecName: Full=Splicing factor 3B subunit 6-like protein; AltName: Full=Pre-mRNA branch site p14-like protein [Arabidopsis thaliana]	RNA recognition motif (RRM)-containing protein; RNA recognition motif (RRM)-containing prote [...]	SF3B14
BnaA03g03970D	17.28	0.78	-4.3	1.19e-31	7.62e-30	yes	9.26	0.25	-4.74	4.79e-31	1.79e-29	yes	hypothetical protein CARUB_v10001152mg, partial [Capsella rubella]	RecName: Full=THUMP domain-containing protein 1 homolog [Drosophila melanogaster]	annotation not avaliable	TAN1, THUMPD1
BnaA03g04040D	3.33	0.03	-4.68	7.12e-09	9.11e-08	yes	3.12	0.18	-3.52	1.45e-10	1.61e-09	yes	transcription factor subunit NF-YA1B [Brassica napus]	RecName: Full=Nuclear transcription factor Y subunit A-1; Short=AtNF-YA-1; AltName: Full=Protein EMBRYO DEFECTIVE 2220; AltName: Full=Transcriptional activator HAP	annotation not avaliable	NFYA
BnaA03g07380D	12.89	1	-3.56	4.68e-09	6.1e-08	yes	7.06	0.48	-3.63	2.62e-11	3.08e-10	yes	hypothetical protein EUTSA_v10022246mg, partial [Eutrema salsugineum]	RecName: Full=50S ribosomal protein L33 [Rickettsia bellii RML369-C]	ribosomal protein L33 family protein; ribosomal protein L33 family protein; FUNCTIONS IN: st [...]	RP-L33, MRPL33, rpmG
BnaA03g07490D	7.82	0.33	-4.21	6.88e-16	1.65e-14	yes	68.25	1.83	-5.15	8.98e-62	1.21e-59	yes	aluminum-induced protein [Brassica rapa]	RecName: Full=Stem-specific protein TSJT1 [Nicotiana tabacum]	annotation not avaliable	_
BnaA03g07920D	11.32	0.67	-3.9	1.83e-17	4.91e-16	yes	8.18	0.07	-5.63	9.98e-26	2.87e-24	yes	hypothetical protein EUTSA_v10014703mg [Eutrema salsugineum]	_	annotation not avaliable	_
BnaA03g07980D	37.04	0.09	-7.58	4.37e-59	1.04e-56	yes	23.33	0.06	-7.15	1.37e-58	1.61e-56	yes	hypothetical protein EUTSA_v10015097mg [Eutrema salsugineum]	RecName: Full=50S ribosomal protein L36 [Lactobacillus reuteri DSM 20016]	annotation not avaliable	RP-L36, MRPL36, rpmJ
BnaA03g08050D	7.96	0.78	-3.19	1.25e-10	1.9e-09	yes	6.15	0.6	-3.15	5.54e-11	6.37e-10	yes	heptahelical transmembrane protein1 [Arabidopsis thaliana]	RecName: Full=Adiponectin receptor protein 1 [Mus musculus]	HHP1 (HEPTAHELICAL TRANSMEMBRANE PROTEIN1); receptor; heptahelical transmembrane protein hom [...]	ADIPOR
BnaA03g08070D	419.16	29.24	-3.84	3.93e-39	3.67e-37	yes	200.24	5.46	-5.17	4.09e-72	8.21e-70	yes	hypothetical protein EUTSA_v10022838mg [Eutrema salsugineum]	RecName: Full=40S ribosomal protein S8-1 [Arabidopsis thaliana]	40S ribosomal protein S8 (RPS8A); 40S ribosomal protein S8 (RPS8A); FUNCTIONS IN: structural [...]	RP-S8e, RPS8
BnaA03g09820D	7.98	0.29	-4.36	7.18e-28	3.73e-26	yes	3.55	0.11	-4.12	7.77e-19	1.52e-17	yes	hypothetical protein CARUB_v10026045mg [Capsella rubella]	RecName: Full=Probable inactive receptor kinase At5g58300; Flags: Precursor [Arabidopsis thaliana]	leucine-rich repeat transmembrane protein kinase, putative; leucine-rich repeat transmembran [...]	_
BnaA03g09850D	5.49	0	-5.81	3.1e-11	5.01e-10	yes	11.47	0	-6.85	3.59e-35	1.62e-33	yes	hypothetical protein ARALYDRAFT_495935 [Arabidopsis lyrata subsp. lyrata]	RecName: Full=NAD(P)H-quinone oxidoreductase subunit N; AltName: Full=NAD(P)H dehydrogenase I subunit N; Short=NDH-1 subunit N; Short=NDH-N [Acaryochloris marina M	annotation not avaliable	_
BnaA03g10920D	4.8	0.06	-4.98	1.16e-26	5.56e-25	yes	3.95	0.07	-4.61	1.56e-32	6.27e-31	yes	hypothetical protein EUTSA_v10015962mg [Eutrema salsugineum]	RecName: Full=Probable FBD-associated F-box protein At1g32375 [Arabidopsis thaliana]	zinc finger (C3HC4-type RING finger) family protein; zinc finger (C3HC4-type RING finger) fa [...]	RNF115_126
BnaA03g11490D	14.01	1.31	-3.32	7.63e-20	2.4e-18	yes	6.98	0.57	-3.39	8.19e-21	1.82e-19	yes	hypothetical protein EUTSA_v10013064mg [Eutrema salsugineum]	RecName: Full=65-kDa microtubule-associated protein 1; Short=AtMAP65-1 [Arabidopsis thaliana]	ATMAP65-1 (MICROTUBULE-ASSOCIATED PROTEINS 65-1); microtubule binding; Binds and bundles mic [...]	PRC1
BnaA03g12730D	7.82	0	-6.31	1.26e-06	1.19e-05	yes	5.41	0	-5.78	1.91e-07	1.57e-06	yes	_	_	_	_
BnaA03g14020D	5.32	0.13	-4.54	7.74e-21	2.63e-19	yes	6.67	0.44	-3.64	1.65e-28	5.44e-27	yes	hypothetical protein EUTSA_v10016516mg [Eutrema salsugineum]	_	annotation not avaliable	_
BnaA03g15910D	35.04	2.86	-3.57	1.81e-09	2.45e-08	yes	9.83	0.99	-3.19	2.08e-11	2.47e-10	yes	hypothetical protein CARUB_v10024191mg [Capsella rubella]	_	_	_
BnaA03g16230D	2.16	0	-4.5	1.12e-05	9.1e-05	yes	1.27	0.05	-3.16	7.58e-05	0.000446	yes	hypothetical protein EUTSA_v10016754mg [Eutrema salsugineum]	RecName: Full=Probable mannan synthase 7; AltName: Full=Cellulose synthase-like protein A7; Short=AtCslA7 [Arabidopsis thaliana]	_	CSLA
BnaA03g17670D	16.36	1.04	-3.85	9.51e-24	3.86e-22	yes	22.03	2.37	-3.16	4.84e-26	1.41e-24	yes	hypothetical protein EUTSA_v10017037mg [Eutrema salsugineum]	RecName: Full=Monothiol glutaredoxin-S16, chloroplastic; Short=AtGrxS16; AltName: Full=CAXIP1-like protein; Flags: Precursor [Arabidopsis thaliana]	CXIP2 (CAX-INTERACTING PROTEIN 2); electron carrier/ protein disulfide oxidoreductase; Encod [...]	_
BnaA03g18370D	19.19	0.55	-4.9	5.26e-31	3.23e-29	yes	16.29	0.08	-6.49	1.23e-51	1.08e-49	yes	hypothetical protein EUTSA_v10017199mg [Eutrema salsugineum]	_	unknown protein; unknown protein; INVOLVED IN: biological_process unknown; LOCATED IN: cellu [...]	_
BnaA03g18900D	8.52	0.56	-3.71	5.54e-11	8.75e-10	yes	9.2	0.59	-3.76	3.63e-15	5.61e-14	yes	zinc finger CCCH domain-containing protein 29 [Arabidopsis thaliana]	RecName: Full=Zinc finger CCCH domain-containing protein 29; Short=AtC3H29; AltName: Full=AtSZF2 [Arabidopsis thaliana]	_	_
BnaA03g18970D	9.43	0.72	-3.54	9.09e-17	2.31e-15	yes	1.47	0.05	-3.39	9.53e-08	8.12e-07	yes	hypothetical protein CARUB_v10025253mg [Capsella rubella]	RecName: Full=Ethylene-responsive transcription factor ABI4; Short=ERF ABI4; AltName: Full=Protein ABSCISIC ACID INSENSITIVE 4; AltName: Full=Protein GLUCOSE INSEN	_	EREBP
BnaA03g19000D	35.55	3.81	-3.19	3.18e-29	1.77e-27	yes	13.33	0.76	-3.97	9.51e-30	3.34e-28	yes	hypothetical protein EUTSA_v10016421mg [Eutrema salsugineum]	RecName: Full=Probable methyltransferase PMT23 [Arabidopsis thaliana]	annotation not avaliable	_
BnaA03g19600D	14.37	0.54	-4.51	4.14e-20	1.33e-18	yes	18.75	0.39	-5.25	3.39e-39	1.77e-37	yes	protein N-terminal glutamine amidohydrolase [Arabidopsis thaliana]	RecName: Full=Protein N-terminal glutamine amidohydrolase; AltName: Full=Protein NH2-terminal glutamine deamidase; Short=N-terminal Gln amidase; Short=Nt(Q)-amidas	unknown protein; unknown protein; FUNCTIONS IN: molecular_function unknown; INVOLVED IN: bio [...]	_
BnaA03g20350D	17.08	0.62	-4.58	1.39e-19	4.33e-18	yes	8.58	0.68	-3.47	3.15e-15	4.9e-14	yes	signal recognition particle subunit SRP14 [Arabidopsis thaliana]	RecName: Full=Signal recognition particle 14 kDa protein; Short=SRP14 [Arabidopsis thaliana]	signal recognition particle 14 kDa family protein / SRP14 family protein; signal recognition [...]	SRP14
BnaA03g20620D	23.33	1.28	-4.09	3.18e-27	1.59e-25	yes	69.94	2.59	-4.7	5.86e-53	5.41e-51	yes	hypothetical protein CARUB_v10023596mg [Capsella rubella]	_	annotation not avaliable	_
BnaA03g20740D	22.73	1.95	-3.48	8.6e-18	2.37e-16	yes	44.1	0.57	-6.04	2.75e-52	2.47e-50	yes	hypothetical protein EUTSA_v10001674mg [Eutrema salsugineum]	_	calcium-binding EF hand family protein; calcium-binding EF hand family protein; FUNCTIONS IN [...]	_
BnaA03g20950D	11.44	1.13	-3.23	3.19e-14	6.74e-13	yes	11.52	0.79	-3.71	5.54e-23	1.37e-21	yes	hypothetical protein EUTSA_v10001792mg [Eutrema salsugineum]	RecName: Full=Ethylene-responsive transcription factor ERF034 [Arabidopsis thaliana]	AP2 domain-containing transcription factor TINY, putative; encodes a member of the DREB subf [...]	_
BnaA03g21270D	23.77	1.73	-3.7	1.45e-28	7.74e-27	yes	12.71	0.64	-4.11	1.87e-30	6.75e-29	yes	hypothetical protein CARUB_v10012651mg [Capsella rubella]	_	annotation not avaliable	MRPL46
BnaA03g22250D	1.96	0	-4.36	2.37e-05	0.000182	yes	4.41	0	-5.49	1.59e-13	2.19e-12	yes	hypothetical protein ARALYDRAFT_484397 [Arabidopsis lyrata subsp. lyrata]	RecName: Full=Proteasome subunit beta type-5-B; AltName: Full=20S proteasome beta subunit E-2; AltName: Full=Proteasome epsilon-2 chain; Flags: Precursor [Arabidop	_	PSMB5
BnaA03g22350D	12.56	0.27	-5.1	1.38e-16	3.48e-15	yes	7.12	0.65	-3.28	4.71e-12	5.86e-11	yes	hypothetical protein EUTSA_v10017364mg [Eutrema salsugineum]	RecName: Full=Ferredoxin-3, chloroplastic; Short=AtFd3; Flags: Precursor [Arabidopsis thaliana]	annotation not avaliable	petF
BnaA03g22640D	6.02	0.4	-3.6	8.44e-07	8.16e-06	yes	7.23	0.15	-4.85	1.06e-14	1.59e-13	yes	F15O4.13 [Arabidopsis thaliana]	_	transposable element gene; gypsy-like retrotransposon family, has a 9.7e-05 P-value blast ma [...]	_
BnaA03g26370D	15.35	1.1	-3.68	4.29e-24	1.78e-22	yes	5.3	0.34	-3.62	1.31e-24	3.53e-23	yes	hypothetical protein EUTSA_v10028471mg [Eutrema salsugineum]	RecName: Full=DNA replication licensing factor MCM7; AltName: Full=Minichromosome maintenance protein 7; Short=AtMCM7; AltName: Full=Protein PROLIFERA [Arabidopsis	PRL (PROLIFERA); ATP binding / DNA binding / DNA-dependent ATPase/ nucleoside-triphosphatase [...]	MCM7, CDC47
BnaA03g26500D	8.8	0.33	-4.38	2.18e-23	8.63e-22	yes	5.08	0.12	-4.58	1.31e-24	3.52e-23	yes	hypothetical protein EUTSA_v10028644mg [Eutrema salsugineum]	RecName: Full=tRNA:m(4)X modification enzyme TRM13; AltName: Full=tRNA methylase 13 [Schizosaccharomyces pombe 972h-]	methyltransferase; methyltransferase; FUNCTIONS IN: methyltransferase activity; INVOLVED IN: [...]	TRM13, CCDC76
BnaA03g27250D	35.49	1.52	-4.46	5.26e-20	1.68e-18	yes	31.97	1.48	-4.35	5.02e-31	1.87e-29	yes	hypothetical protein EUTSA_v10021726mg [Eutrema salsugineum]	RecName: Full=Probable calcium-binding protein CML40; AltName: Full=Calmodulin-like protein 40 [Arabidopsis thaliana]	calmodulin-related protein, putative; calmodulin-related protein, putative; FUNCTIONS IN: ca [...]	CML
BnaA03g27260D	27.17	1.36	-4.22	3.21e-34	2.32e-32	yes	17.31	0.91	-4.11	3.27e-34	1.43e-32	yes	hypothetical protein EUTSA_v10021323mg [Eutrema salsugineum]	RecName: Full=Adenylate kinase 1, mitochondrial; Short=AK 1; AltName: Full=ATP-AMP transphosphorylase 1; AltName: Full=ATP:AMP phosphotransferase; AltName: Full=Ade	adenylate kinase family protein; adenylate kinase family protein; FUNCTIONS IN: nucleobase, [...]	_
BnaA03g27290D	14.35	0.26	-5.33	9.13e-27	4.39e-25	yes	7.62	0.19	-4.73	8.24e-23	2.01e-21	yes	hypothetical protein EUTSA_v10021543mg [Eutrema salsugineum]	RecName: Full=50S ribosomal protein L13 [Chlorobium phaeobacteroides BS1]	ribosomal protein L13 family protein; ribosomal protein L13 family protein; FUNCTIONS IN: st [...]	RP-L13, MRPL13, rplM
BnaA03g27680D	8.89	0.58	-3.72	6.32e-24	2.59e-22	yes	4.7	0.44	-3.14	1.7e-16	2.85e-15	yes	hypothetical protein EUTSA_v10020487mg [Eutrema salsugineum]	RecName: Full=Probable galacturonosyltransferase 13 [Arabidopsis thaliana]	annotation not avaliable	GAUT
BnaA03g27980D	38.99	2.73	-3.79	7.09e-31	4.3e-29	yes	83.92	2.18	-5.2	9.27e-58	1.05e-55	yes	seed specific protein Bn15D17A [Brassica napus]	RecName: Full=LOB domain-containing protein 41; AltName: Full=ASYMMETRIC LEAVES 2-like protein 38; Short=AS2-like protein 38 [Arabidopsis thaliana]	annotation not avaliable	_
BnaA03g28050D	19.03	1.92	-3.24	5.2e-26	2.39e-24	yes	15.05	1.07	-3.69	2.03e-36	9.66e-35	yes	hypothetical protein EUTSA_v10020875mg [Eutrema salsugineum]	RecName: Full=Acyl-[acyl-carrier-protein]	annotation not avaliable	DESA1
BnaA03g31760D	2.06	0.15	-3.11	7.42e-05	0.000518	yes	2.33	0.18	-3.12	2.18e-08	1.97e-07	yes	hypothetical protein CARUB_v10014888mg [Capsella rubella]	RecName: Full=Vacuolar protein sorting-associated protein 55 homolog [Arabidopsis thaliana]	vacuolar protein sorting 55 family protein / VPS55 family protein; vacuolar protein sorting [...]	_
BnaA03g31820D	2.18	0.04	-3.99	1.07e-09	1.48e-08	yes	1.48	0.02	-3.73	2.54e-10	2.76e-09	yes	hypothetical protein EUTSA_v10013994mg [Eutrema salsugineum]	_	CAAX amino terminal protease family protein; CAAX amino terminal protease family protein; FU [...]	K07052
BnaA03g36150D	5.91	0.08	-5.09	2.82e-13	5.48e-12	yes	2.72	0.08	-3.97	1.21e-09	1.23e-08	yes	_	_	_	_
BnaA03g36480D	2.48	0	-4.69	1.42e-05	0.000113	yes	2.52	0	-4.71	1.83e-10	2.01e-09	yes	hypothetical protein ARALYDRAFT_483226 [Arabidopsis lyrata subsp. lyrata]	_	_	ALG7
BnaA03g43060D	5.06	0.33	-3.58	3.12e-12	5.56e-11	yes	10.49	0.67	-3.77	3.64e-27	1.13e-25	yes	myb family transcription factor [Brassica oleracea]	RecName: Full=Transcription factor MYB1R1; AltName: Full=Myb-related protein R1; Short=StMYB1R-1 [Solanum tuberosum]	annotation not avaliable	_
BnaA03g43110D	10.77	0.96	-3.36	1.31e-14	2.85e-13	yes	11.5	0.8	-3.69	1.44e-24	3.85e-23	yes	hypothetical protein CARUB_v10007723mg [Capsella rubella]	RecName: Full=Ubiquitin carboxyl-terminal hydrolase isozyme L3; Short=UCH-L3; AltName: Full=Ubiquitin thioesterase L3 [Bos taurus]	UCH3 (UBIQUITIN C-TERMINAL HYDROLASE 3); ubiquitin thiolesterase; UBIQUITIN C-TERMINAL HYDRO [...]	UCHL3, YUH1
BnaA03g43160D	92.34	2.94	-4.93	3.51e-24	1.47e-22	yes	58.18	2.92	-4.27	1.55e-40	8.53e-39	yes	calcineurin B-like protein, putative [Brassica oleracea]	RecName: Full=Calcineurin B-like protein 1; AltName: Full=SOS3-like calcium-binding protein 5 [Arabidopsis thaliana]	annotation not avaliable	PPP3R, CNB
BnaA03g46010D	1.26	0.05	-3.18	0.000104	0.000707	yes	2.58	0.17	-3.3	1.53e-10	1.69e-09	yes	hypothetical protein EUTSA_v10028740mg [Eutrema salsugineum]	_	unknown protein; unknown protein; INVOLVED IN: biological_process unknown; EXPRESSED IN: cul [...]	_
BnaA03g47020D	11.12	0.02	-6.54	2.93e-39	2.76e-37	yes	5.28	0	-5.75	6.28e-27	1.92e-25	yes	hypothetical protein EUTSA_v10026044mg [Eutrema salsugineum]	RecName: Full=60S ribosomal protein L7a-2 [Arabidopsis thaliana]	annotation not avaliable	RP-L7Ae, RPL7A
BnaA03g48470D	4.03	0	-5.37	8.29e-17	2.12e-15	yes	4.37	0.02	-5.17	2.77e-25	7.73e-24	yes	predicted protein [Arabidopsis lyrata subsp. lyrata]	_	_	_
BnaA03g48830D	2.22	0	-4.53	3.08e-08	3.64e-07	yes	1.7	0.08	-3.3	8.8e-09	8.3e-08	yes	hypothetical protein ARALYDRAFT_493645 [Arabidopsis lyrata subsp. lyrata]	_	_	_
BnaA03g49010D	1.97	0	-4.37	1.58e-07	1.7e-06	yes	0.76	0	-3.11	6.91e-05	0.000409	yes	_	_	_	_
BnaA03g51400D	15.48	0.82	-4.07	2.04e-20	6.71e-19	yes	14.4	0.61	-4.36	2.82e-26	8.32e-25	yes	hypothetical protein ARALYDRAFT_491611 [Arabidopsis lyrata subsp. lyrata]	RecName: Full=Protein AIG2; AltName: Full=Avirulence-induced gene 2 protein; AltName: Full=Putative gamma-glutamylcyclotransferase [Arabidopsis thaliana]	annotation not avaliable	_
BnaA03g55140D	2.61	0	-4.76	4.27e-11	6.83e-10	yes	1.91	0	-4.33	6.26e-15	9.54e-14	yes	hypothetical protein CARUB_v10028132mg [Capsella rubella]	RecName: Full=Phosphoglucomutase, chloroplastic; Short=PGM; AltName: Full=Glucose phosphomutase; Flags: Precursor [Arabidopsis thaliana]	_	pgm
BnaA03g55600D	13.04	0	-7.04	1.38e-44	1.61e-42	yes	9.92	0	-6.65	3.81e-46	2.63e-44	yes	_	_	_	_
BnaA03g55670D	1.68	0	-4.16	1.99e-06	1.81e-05	yes	1.1	0	-3.58	1.52e-05	9.98e-05	yes	group 1 LEA protein [Sisymbrium irio]	RecName: Full=18 kDa seed maturation protein [Glycine max]	late embryogenesis abundant group 1 domain-containing protein / LEA group 1 domain-containin [...]	_
BnaA03g55720D	11.73	0.1	-5.86	6.29e-24	2.58e-22	yes	17.32	0	-7.44	4.37e-50	3.6e-48	yes	hypothetical protein ARALYDRAFT_325438 [Arabidopsis lyrata subsp. lyrata]	RecName: Full=Ferredoxin-thioredoxin reductase, variable chain; Short=FTR-V; AltName: Full=Ferredoxin-thioredoxin reductase subunit A; Short=FTR-A [Zea mays]	FTRA2 (ferredoxin/thioredoxin reductase subunit A (variable subunit) 2); catalytic/ ferredox [...]	lipA
BnaA03g55800D	60.18	0.42	-6.85	3.79e-33	2.62e-31	yes	37.35	0	-8.55	5.02e-39	2.59e-37	yes	hypothetical protein EUTSA_v10013394mg [Eutrema salsugineum]	RecName: Full=NADH dehydrogenase [ubiquinone]	_	NDUFV1
BnaA03g56560D	18.88	1.27	-3.79	7.45e-28	3.86e-26	yes	10.35	0.53	-4.06	1.51e-31	5.77e-30	yes	hypothetical protein EUTSA_v10016933mg [Eutrema salsugineum]	RecName: Full=Eukaryotic translation initiation factor 3 subunit F; Short=eIF3f; AltName: Full=eIF-3-epsilon; AltName: Full=eIF3 p32 subunit [Arabidopsis thaliana]	annotation not avaliable	EIF3F
BnaA03g56700D	45.12	0.08	-7.97	1.84e-64	5.75e-62	yes	22.21	0.04	-7.33	4.12e-50	3.4e-48	yes	_	_	_	_
BnaA03g56960D	5.4	0.54	-3.11	4.17e-10	6.02e-09	yes	8.56	0.98	-3	3.86e-18	7.25e-17	yes	hypothetical protein EUTSA_v10001566mg [Eutrema salsugineum]	RecName: Full=Peroxisomal membrane protein 11D; AltName: Full=Peroxin-11D; Short=AtPEX11d [Arabidopsis thaliana]	annotation not avaliable	_
BnaA03g57150D	5.76	0.36	-3.68	1.59e-08	1.95e-07	yes	6.19	0	-5.97	2.98e-22	7.1e-21	yes	_	_	_	_
BnaA03g59800D	6.35	0.09	-5.07	7.46e-20	2.35e-18	yes	8.07	0.04	-5.91	6.94e-42	4.05e-40	yes	APS reductase [Brassica juncea]	RecName: Full=5'-adenylylsulfate reductase 2, chloroplastic; AltName: Full=3'-phosphoadenosine-5'-phosphosulfate reductase homolog 43; Short=PAPS reductase homolog	APR2 (5'ADENYLYLPHOSPHOSULFATE REDUCTASE 2); adenylyl-sulfate reductase/ phosphoadenylyl-sul [...]	APR
BnaA04g00260D	1.8	0.07	-3.45	7.83e-07	7.62e-06	yes	1.61	0	-4.09	7.14e-12	8.74e-11	yes	hypothetical protein CARUB_v10017631mg [Capsella rubella]	RecName: Full=OTU domain-containing protein 6B [Gallus gallus]	OTU-like cysteine protease family protein; OTU-like cysteine protease family protein; FUNCTI [...]	OTUD6
BnaA04g01880D	75.73	0	-9.57	1.77e-81	1.99e-78	yes	117.44	0.04	-9.7	1.26e-107	2.41e-104	yes	hypothetical protein EUTSA_v10006302mg [Eutrema salsugineum]	RecName: Full=Multiprotein-bridging factor 1b [Arabidopsis thaliana]	annotation not avaliable	MBF1
BnaA04g02210D	8.72	0.72	-3.42	5.55e-13	1.06e-11	yes	4.19	0.24	-3.64	3.76e-20	7.99e-19	yes	hypothetical protein CARUB_v10025966mg [Capsella rubella]	_	_	_
BnaA04g02240D	1.39	0	-3.9	7.17e-05	0.000503	yes	0.88	0	-3.29	7.11e-06	4.89e-05	yes	hypothetical protein EUTSA_v10006481mg [Eutrema salsugineum]	RecName: Full=LRR receptor-like serine/threonine-protein kinase ERECTA; AltName: Full=Protein QUANTITATIVE RESISTANCE TO PLECTOSPHAERELLA 1; AltName: Full=Protein	protein kinase family protein; protein kinase family protein; FUNCTIONS IN: protein kinase a [...]	_
BnaA04g02760D	167.42	8.77	-4.24	2.11e-37	1.81e-35	yes	307.28	11.44	-4.74	5.25e-47	3.77e-45	yes	hypothetical protein CARUB_v10024180mg [Capsella rubella]	RecName: Full=Calmodulin-5; Short=CaM-5 [Arabidopsis thaliana]	CAM5 (CALMODULIN 5); calcium ion binding; encodes a calmodulin that has higher affinity to k [...]	CALM
BnaA04g04500D	5.5	0.14	-4.55	2.05e-10	3.05e-09	yes	3.31	0.14	-3.82	3.22e-09	3.16e-08	yes	hypothetical protein EUTSA_v10010789mg [Eutrema salsugineum]	RecName: Full=CASP-like protein At3g53850 [Arabidopsis thaliana]	annotation not avaliable	_
BnaA04g06090D	34.9	1.01	-4.97	2.79e-37	2.39e-35	yes	127.28	1.19	-6.63	4.46e-87	1.9e-84	yes	hypothetical protein EUTSA_v10026475mg [Eutrema salsugineum]	RecName: Full=Polyadenylate-binding protein-interacting protein 2; Short=PABP-interacting protein 2; Short=Poly(A)-binding protein-interacting protein 2; AltName: F	annotation not avaliable	_
BnaA04g06110D	2.87	0.04	-4.4	9.94e-13	1.86e-11	yes	4.36	0	-5.48	4.07e-29	1.39e-27	yes	_	_	_	_
BnaA04g08340D	0.78	0	-3.14	8.35e-05	0.000578	yes	0.85	0	-3.25	2.86e-07	2.31e-06	yes	_	_	_	_
BnaA04g09380D	26.28	2.37	-3.42	7.41e-24	3.02e-22	yes	37.91	2.29	-3.99	1.35e-35	6.24e-34	yes	hypothetical protein EUTSA_v10027921mg [Eutrema salsugineum]	RecName: Full=Vesicle transport v-SNARE 11; Short=AtVTI11; AltName: Full=Protein SHOOT GRAVITROPISM 4; AltName: Full=Vesicle soluble NSF attachment protein recepto	annotation not avaliable	VTI1
BnaA04g09630D	3.37	0.13	-3.92	1.74e-09	2.36e-08	yes	4.57	0.2	-3.94	8.33e-18	1.53e-16	yes	hypothetical protein EUTSA_v10027873mg [Eutrema salsugineum]	_	annotation not avaliable	_
BnaA04g10030D	5.62	0.03	-5.51	2.43e-19	7.42e-18	yes	2.51	0.1	-3.73	6.49e-10	6.78e-09	yes	hypothetical protein EUTSA_v10027842mg [Eutrema salsugineum]	RecName: Full=Ankyrin repeat domain-containing protein EMB506, chloroplastic; AltName: Full=Protein EMBRYO DEFECTIVE 506; Flags: Precursor [Arabidopsis thaliana]	EMB506 (embryo defective 506); protein binding; Encodes ankyrin repeat protein EMB506. ; Inv [...]	_
BnaA04g10500D	10.44	1.17	-3.05	7.5e-20	2.36e-18	yes	9.75	0.99	-3.17	8.98e-25	2.44e-23	yes	hypothetical protein CARUB_v10004439mg [Capsella rubella]	RecName: Full=Uncharacterized membrane protein At3g27390 [Arabidopsis thaliana]	annotation not avaliable	_
BnaA04g10930D	7.36	0	-6.22	3.14e-17	8.3e-16	yes	3.96	0.08	-4.51	3.3e-13	4.46e-12	yes	_	_	_	_
BnaA04g11080D	10.47	0.17	-5.27	4.41e-31	2.72e-29	yes	7.52	0.21	-4.64	1.47e-29	5.09e-28	yes	BTB/POZ domain with WD40/YVTN repeat-containing protein [Arabidopsis thaliana]	RecName: Full=BTB/POZ domain-containing protein At5g41330 [Arabidopsis thaliana]	potassium channel tetramerisation domain-containing protein; potassium channel tetramerisati [...]	_
BnaA04g11890D	2.89	0.24	-3.15	0.000124	0.000832	yes	4.58	0.3	-3.55	3.34e-09	3.27e-08	yes	hypothetical protein PHAVU_008G049800g [Phaseolus vulgaris]	_	hypothetical protein	_
BnaA04g12800D	6.95	0.19	-4.59	1.91e-22	7.16e-21	yes	7.3	0.14	-4.93	1.01e-31	3.9e-30	yes	DNAJ heat shock family protein [Arabidopsis lyrata subsp. lyrata]	RecName: Full=Chaperone protein DnaJ [Synechococcus sp. PCC 7002]	annotation not avaliable	dnaJ
BnaA04g13390D	2.74	0.12	-3.69	6.88e-22	2.49e-20	yes	1.22	0.06	-3.08	2.56e-17	4.56e-16	yes	DNA (cytosine-5-)-methyltransferase family protein [Arabidopsis thaliana]	RecName: Full=DNA (cytosine-5)-methyltransferase 1; AltName: Full=DNA methyltransferase 01; AltName: Full=DNA methyltransferase 2; AltName: Full=DNA methyltransferas	MEE57 (maternal effect embryo arrest 57); DNA (cytosine-5-)-methyltransferase/ DNA binding / [...]	DNMT1, dcm
BnaA04g15630D	1.95	0	-4.36	3.67e-11	5.9e-10	yes	2.67	0	-4.79	2.1e-21	4.81e-20	yes	FBD-associated F-box protein [Arabidopsis thaliana]	RecName: Full=FBD-associated F-box protein At3g49020 [Arabidopsis thaliana]	_	_
BnaA04g16690D	106.19	5.78	-4.18	1.18e-31	7.53e-30	yes	105.73	7.72	-3.76	2.52e-46	1.75e-44	yes	hypothetical protein CARUB_v10023172mg [Capsella rubella]	RecName: Full=Inner membrane protein ALBINO3, chloroplastic; Flags: Precursor [Arabidopsis thaliana]	annotation not avaliable	yidC, spoIIIJ, OXA1
BnaA04g17540D	9.26	0.74	-3.48	7.3e-24	2.98e-22	yes	10.87	0.61	-3.96	8.06e-30	2.84e-28	yes	hypothetical protein EUTSA_v10016873mg [Eutrema salsugineum]	RecName: Full=Thylakoidal processing peptidase 1, chloroplastic; AltName: Full=Signal peptidase I-1; Flags: Precursor [Arabidopsis thaliana]	annotation not avaliable	lepB
BnaA04g20760D	2.14	0.11	-3.42	4.22e-06	3.66e-05	yes	2.49	0.14	-3.41	1.08e-08	1.01e-07	yes	hypothetical protein EUTSA_v10017259mg [Eutrema salsugineum]	RecName: Full=CASP-like protein 1	integral membrane family protein; integral membrane family protein; FUNCTIONS IN: molecular_ [...]	_
BnaA04g21460D	12.15	0	-6.94	1.51e-25	6.76e-24	yes	15.89	0	-7.32	2.55e-41	1.45e-39	yes	hypothetical protein EUTSA_v10017918mg [Eutrema salsugineum]	_	unknown protein; unknown protein; FUNCTIONS IN: molecular_function unknown; INVOLVED IN: bio [...]	_
BnaA04g21470D	7.95	0.23	-4.6	7.72e-23	2.95e-21	yes	3.33	0.04	-4.6	9.34e-21	2.07e-19	yes	hypothetical protein EUTSA_v10016608mg [Eutrema salsugineum]	RecName: Full=Arginine biosynthesis bifunctional protein ArgJ, chloroplastic; Includes: RecName: Full=Glutamate N-acetyltransferase; Short=GAT; AltName: Full=Ornith	arginine biosynthesis protein ArgJ family; arginine biosynthesis protein ArgJ family; FUNCTI [...]	argJ
BnaA04g22140D	10.28	1.05	-3.17	9.9e-11	1.52e-09	yes	13.3	1.06	-3.53	1.96e-23	4.96e-22	yes	hypothetical protein EUTSA_v10017213mg [Eutrema salsugineum]	RecName: Full=Uncharacterized protein At2g38710 [Arabidopsis thaliana]	annotation not avaliable	_
BnaA04g23230D	18.07	0	-7.51	4.67e-31	2.88e-29	yes	19.44	0	-7.61	3.97e-44	2.53e-42	yes	hypothetical protein ARALYDRAFT_894128 [Arabidopsis lyrata subsp. lyrata]	RecName: Full=Heat stress transcription factor A-4a; Short=AtHsfA4a; AltName: Full=AtHsf-15; AltName: Full=Heat shock factor protein 21; Short=HSF 21; AltName: Ful	_	HSFF
BnaA04g29410D	1.13	0	-3.63	0.000646	0.00371	yes	1.21	0	-3.71	2.07e-05	0.000133	yes	_	_	_	_
BnaA05g00680D	1.97	0.12	-3.21	2.16e-06	1.95e-05	yes	2.39	0.15	-3.32	4.69e-11	5.4e-10	yes	domain in F-box and BRCT domain-containing protein [Arabidopsis thaliana]	RecName: Full=Putative F-box protein At1g64540 [Arabidopsis thaliana]	_	_
BnaA05g02620D	9.76	0.02	-6.31	5.75e-29	3.16e-27	yes	4.79	0.05	-4.99	1.18e-22	2.85e-21	yes	unknown [Arabidopsis thaliana]	RecName: Full=Nudix hydrolase 23, chloroplastic; Short=AtNUDT23; AltName: Full=ADP-ribose pyrophosphatase; AltName: Full=FAD diphosphatase; Flags: Precursor [Arabi	annotation not avaliable	NUDT23
BnaA05g03160D	23.61	2.09	-3.44	3.53e-28	1.86e-26	yes	6.86	0.72	-3.08	2.3e-15	3.61e-14	yes	hypothetical protein CARUB_v10023577mg [Capsella rubella]	RecName: Full=Ribose-phosphate pyrophosphokinase 4; AltName: Full=Phosphoribosyl pyrophosphate synthase 4 [Arabidopsis thaliana]	annotation not avaliable	_
BnaA05g03210D	44.53	2.11	-4.34	1.09e-45	1.34e-43	yes	28.14	2.41	-3.49	6.47e-32	2.52e-30	yes	hypothetical protein CARUB_v10022603mg [Capsella rubella]	RecName: Full=Clathrin interactor EPSIN 2; AltName: Full=EPSIN-related 2 [Arabidopsis thaliana]	_	EPN
BnaA05g08110D	149.39	6.69	-4.46	1.72e-41	1.78e-39	yes	116.01	1.41	-6.27	8.66e-76	2.07e-73	yes	PREDICTED: LOW QUALITY PROTEIN: ubiquitin-60S ribosomal protein L40 [Vitis vinifera]	RecName: Full=Ubiquitin-60S ribosomal protein L40; Contains: RecName: Full=Ubiquitin; Contains: RecName: Full=60S ribosomal protein L40; AltName: Full=CEP52; Flags	SubName: Full=Putative uncharacterized protein;	RP-L40e, RPL40
BnaA05g08250D	68.18	7.47	-3.17	2.26e-24	9.53e-23	yes	64.32	4.48	-3.82	1.08e-40	5.95e-39	yes	TPX2 (targeting protein for Xklp2)-like protein [Arabidopsis thaliana]	RecName: Full=Protein WVD2-like 1; Short=AtWDL1 [Arabidopsis thaliana]	unknown protein; FUNCTIONS IN: molecular_function unknown; EXPRESSED IN: 24 plant structures [...]	_
BnaA05g08860D	22.8	1.27	-4.07	3.46e-37	2.95e-35	yes	13.5	0.31	-5.05	9.12e-43	5.54e-41	yes	hypothetical protein EUTSA_v10016407mg [Eutrema salsugineum]	RecName: Full=Bifunctional purine biosynthesis protein PurH; Includes: RecName: Full=Phosphoribosylaminoimidazolecarboxamide formyltransferase; AltName: Full=AICAR	AICARFT/IMPCHase bienzyme family protein; AICARFT/IMPCHase bienzyme family protein; FUNCTION [...]	purH
BnaA05g08930D	6.16	0.26	-4.12	2e-07	2.13e-06	yes	8.1	0	-6.36	7.14e-19	1.4e-17	yes	eIF4-gamma/eIF5/eIF2-epsilon domain-containing protein [Arabidopsis lyrata subsp. lyrata]	RecName: Full=Eukaryotic translation initiation factor 5; Short=eIF-5 [Dictyostelium discoideum]	_	EIF2B5
BnaA05g09180D	5.46	0.31	-3.77	1.29e-07	1.41e-06	yes	14.72	0.65	-4.31	5.27e-30	1.87e-28	yes	mTERF-like protein [Brassica napus]	_	annotation not avaliable	MTERFD
BnaA05g11500D	41.77	1.61	-4.62	8.59e-40	8.32e-38	yes	36.7	0.71	-5.51	6.74e-56	7.03e-54	yes	hypothetical protein EUTSA_v10017380mg [Eutrema salsugineum]	RecName: Full=Actin-depolymerizing factor 6; Short=ADF-6; Short=AtADF6 [Arabidopsis thaliana]	annotation not avaliable	CFL
BnaA05g11750D	12.1	0.24	-5.16	2.64e-19	8.02e-18	yes	9.31	0.18	-5.07	1.42e-24	3.8e-23	yes	cellulose synthase 8.1 catalytic subunit [Brassica napus]	RecName: Full=Cellulose synthase A catalytic subunit 8 [UDP-forming]	_	CESA
BnaA05g14370D	6.68	0	-6.08	1.15e-21	4.11e-20	yes	9.76	0.02	-6.31	3.83e-39	1.99e-37	yes	ARF1-binding protein [Arabidopsis ARF1-binding protein [Arabidopsis thaliana]	RecName: Full=Auxin response factor 2; AltName: Full=ARF1-binding protein; Short=ARF1-BP; AltName: Full=Protein MEGAINTEGUMENTA [Arabidopsis thaliana]	_	_
BnaA05g15630D	1.18	0	-3.68	2.37e-05	0.000182	yes	0.86	0	-3.26	7.37e-06	5.05e-05	yes	hypothetical protein EUTSA_v10022350mg [Eutrema salsugineum]	_	_	MTERFD
BnaA05g16690D	3.78	0	-5.28	1.05e-07	1.16e-06	yes	1.69	0	-4.16	2.57e-07	2.08e-06	yes	hypothetical protein ARALYDRAFT_904366 [Arabidopsis lyrata subsp. lyrata]	RecName: Full=Putative clathrin assembly protein At2g01600 [Arabidopsis thaliana]	_	_
BnaA05g17000D	16.96	0	-7.41	1.22e-35	9.54e-34	yes	25.95	0.03	-7.6	2.29e-56	2.45e-54	yes	hypothetical protein ARALYDRAFT_898737 [Arabidopsis lyrata subsp. lyrata]	RecName: Full=Proteasome subunit beta type-2-A; AltName: Full=20S proteasome beta subunit D-1; AltName: Full=Proteasome component GB; AltName: Full=Proteasome subu	annotation not avaliable	PSMB2
BnaA05g17050D	3.89	0.15	-4.01	7.46e-14	1.52e-12	yes	1.65	0	-4.13	5.21e-19	1.03e-17	yes	putative eukaryotic translation initiation factor SUI1 family protein [Brassica napus]	RecName: Full=B3 domain-containing protein REM9; AltName: Full=Auxin response factor 23; AltName: Full=Protein REPRODUCTIVE MERISTEM 9 [Arabidopsis thaliana]	_	_
BnaA05g17720D	2.06	0	-4.43	1.33e-07	1.44e-06	yes	0.99	0.03	-3.07	1e-05	6.75e-05	yes	hypothetical protein EUTSA_v10011705mg [Eutrema salsugineum]	RecName: Full=DeSI-like protein At4g17486 [Arabidopsis thaliana]	unknown protein; unknown protein; FUNCTIONS IN: molecular_function unknown; INVOLVED IN: bio [...]	_
BnaA05g18050D	4.69	0.33	-3.49	6.09e-10	8.69e-09	yes	2.9	0.14	-3.65	1.29e-13	1.8e-12	yes	hypothetical protein CARUB_v10014028mg [Capsella rubella]	RecName: Full=Zingipain-1; AltName: Full=Cysteine proteinase GP-I [Zingiber officinale]	_	_
BnaA05g19050D	14.48	0.03	-6.8	6.13e-36	4.91e-34	yes	9.96	0.31	-4.63	7.72e-25	2.11e-23	yes	_	_	_	_
BnaA05g19850D	2.19	0	-4.52	3.73e-13	7.22e-12	yes	1.44	0	-3.94	8.75e-15	1.32e-13	yes	hypothetical protein EUTSA_v10027364mg, partial [Eutrema salsugineum]	_	_	_
BnaA05g19880D	3.11	0.19	-3.49	2.17e-10	3.22e-09	yes	3.37	0.17	-3.68	4.73e-16	7.75e-15	yes	_	_	_	_
BnaA05g20120D	28.68	1.27	-4.4	4.66e-36	3.75e-34	yes	29.32	1.01	-4.73	3.81e-47	2.75e-45	yes	NAD(P)-binding Rossmann-fold superfamily protein [Arabidopsis thaliana]	_	oxidoreductase family protein; oxidoreductase family protein; FUNCTIONS IN: electron carrier [...]	_
BnaA05g22590D	2.62	0.2	-3.19	8.86e-06	7.3e-05	yes	3.3	0.03	-4.66	8.74e-14	1.23e-12	yes	binding protein [Arabidopsis lyrata subsp. lyrata]	_	annotation not avaliable	_
BnaA05g23040D	12.15	0	-6.94	7.81e-21	2.65e-19	yes	8.92	0.05	-5.9	9.9e-22	2.3e-20	yes	hypothetical protein EUTSA_v10021612mg [Eutrema salsugineum]	RecName: Full=GATA transcription factor 17 [Arabidopsis thaliana]	annotation not avaliable	_
BnaA05g23620D	2.51	0	-4.71	8.18e-21	2.77e-19	yes	2.41	0.01	-4.51	3.98e-27	1.23e-25	yes	S domain subfamily receptor-like kinase [Arabidopsis thaliana]	RecName: Full=G-type lectin S-receptor-like serine/threonine-protein kinase CES101; AltName: Full=Protein CALLUS EXPRESSION OF RBCS 101; Flags: Precursor [Arabido	CES101 (CALLUS EXPRESSION OF RBCS 101); ATP binding / carbohydrate binding / kinase/ protein [...]	_
BnaA05g23630D	17.2	0.27	-5.55	1.78e-55	3.53e-53	yes	19.71	0.45	-5.16	1.56e-63	2.3e-61	yes	hypothetical protein EUTSA_v10020153mg [Eutrema salsugineum]	RecName: Full=MAR-binding filament-like protein 1 [Arabidopsis thaliana]	MFP1 (MAR BINDING FILAMENT-LIKE PROTEIN 1); DNA binding; encodes a DNA-binding protein that [...]	_
BnaA05g23660D	8.1	0.68	-3.39	3.31e-23	1.3e-21	yes	5.38	0.14	-4.51	1.92e-36	9.18e-35	yes	UDP-glycosyltransferase-like protein [Arabidopsis thaliana]	_	glycosyl transferase family 1 protein; glycosyl transferase family 1 protein; FUNCTIONS IN: [...]	_
BnaA05g23800D	15.26	0	-7.26	2.66e-41	2.73e-39	yes	11.44	0	-6.85	1.62e-41	9.29e-40	yes	hypothetical protein EUTSA_v10020932mg [Eutrema salsugineum]	RecName: Full=Putative F-box protein At3g17400 [Arabidopsis thaliana]	_	_
BnaA05g23830D	9.68	0.24	-4.86	6.42e-21	2.19e-19	yes	12.32	0.57	-4.21	4.06e-29	1.38e-27	yes	elongation factor P (EF-P) family protein [Arabidopsis thaliana]	RecName: Full=Elongation factor P-like protein [Salmonella enterica subsp. enterica serovar Typhi]	elongation factor P (EF-P) family protein; elongation factor P (EF-P) family protein; FUNCTI [...]	_
BnaA05g23900D	3.36	0	-5.11	7.53e-08	8.47e-07	yes	3.91	0.1	-4.31	2.8e-11	3.28e-10	yes	hypothetical protein EUTSA_v10021630mg [Eutrema salsugineum]	RecName: Full=Cytochrome c oxidase subunit 5b-1, mitochondrial; Short=AtCOX5b-1; Flags: Precursor [Arabidopsis thaliana]	annotation not avaliable	COX5B
BnaA05g24070D	22.43	0.96	-4.41	3.51e-25	1.55e-23	yes	13.3	0.49	-4.51	2.42e-28	7.93e-27	yes	hypothetical protein CARUB_v10014764mg [Capsella rubella]	_	annotation not avaliable	_
BnaA05g29210D	1.94	0	-4.35	3.89e-10	5.64e-09	yes	1.15	0.04	-3.16	1.89e-06	1.4e-05	yes	hypothetical protein ARALYDRAFT_332725 [Arabidopsis lyrata subsp. lyrata]	RecName: Full=F-box/LRR-repeat protein 17; AltName: Full=F-box-like protein 17 [Arabidopsis thaliana]	_	_
BnaA05g30050D	19.13	0.43	-5.18	2.01e-34	1.47e-32	yes	13.03	0.19	-5.52	1.06e-41	6.11e-40	yes	unknown protein [Arabidopsis thaliana]	_	unknown protein; unknown protein; FUNCTIONS IN: molecular_function unknown; INVOLVED IN: bio [...]	_
BnaA05g34310D	2.11	0	-4.46	1e-05	8.18e-05	yes	0.76	0	-3.11	0.0008	0.00392	yes	los [Brassica rapa subsp. chinensis]	RecName: Full=Bifunctional enolase 2/transcriptional activator; AltName: Full=2-phospho-D-glycerate hydro-lyase 2; AltName: Full=2-phosphoglycerate dehydratase 2; Alt	_	ENO, eno
BnaA05g36600D	20.99	0.19	-6.21	8.79e-61	2.27e-58	yes	22.2	0.35	-5.65	1.27e-49	1.03e-47	yes	hypothetical protein EUTSA_v10020406mg [Eutrema salsugineum]	RecName: Full=4-coumarate--CoA ligase 4; Short=4CL 4; AltName: Full=4-coumarate--CoA ligase isoform 5; Short=At4CL5; AltName: Full=4-coumaroyl-CoA synthase 4 [Arabi	annotation not avaliable	4CL
BnaA06g00350D	6.8	0.29	-4.14	2.67e-10	3.94e-09	yes	4.39	0.09	-4.53	6.61e-12	8.13e-11	yes	hypothetical protein EUTSA_v10011858mg [Eutrema salsugineum]	RecName: Full=NEDD8-specific protease 1 [Schizosaccharomyces pombe 972h-]	unknown protein; unknown protein; FUNCTIONS IN: molecular_function unknown; INVOLVED IN: bio [...]	_
BnaA06g00930D	3.62	0.16	-3.85	9.76e-11	1.5e-09	yes	4.79	0.36	-3.41	1.12e-17	2.04e-16	yes	hypothetical protein CARUB_v10010986mg [Capsella rubella]	_	hypothetical protein	_
BnaA06g01030D	2.59	0.02	-4.48	2.92e-10	4.28e-09	yes	2.61	0.19	-3.24	1.12e-10	1.25e-09	yes	F12M16.15 [Arabidopsis lyrata subsp. lyrata]	_	annotation not avaliable	_
BnaA06g01040D	12.61	0.76	-3.89	4.58e-25	2e-23	yes	13.25	0.48	-4.51	8.56e-29	2.87e-27	yes	RNA recognition motif-containing protein [Arabidopsis thaliana]	RecName: Full=UBP1-associated protein 2C [Arabidopsis thaliana]	RNA recognition motif (RRM)-containing protein; RNA recognition motif (RRM)-containing prote [...]	HNRNPA1_3
BnaA06g01390D	711.62	24.67	-4.84	5.78e-42	6.09e-40	yes	674.14	15.77	-5.41	1.28e-65	2.06e-63	yes	epithiospecifier protein [Brassica oleracea var. italica]	RecName: Full=Epithiospecifier protein; Short=AtESP; AltName: Full=Protein EPITHIOSPECIFYING SENESCENCE REGULATOR; Short=AtESR [Arabidopsis thaliana]	annotation not avaliable	_
BnaA06g01450D	2.96	0	-4.94	1.59e-07	1.71e-06	yes	3.12	0	-5.01	1.84e-10	2.03e-09	yes	Similar to GTP-binding protein [Arabidopsis thaliana]	_	_	K06942
BnaA06g02010D	6.19	0.46	-3.5	4.69e-11	7.46e-10	yes	9.68	0.82	-3.41	4.62e-18	8.62e-17	yes	hypothetical protein EUTSA_v10011713mg [Eutrema salsugineum]	RecName: Full=Auxin-responsive protein IAA18; AltName: Full=Indoleacetic acid-induced protein 18 [Arabidopsis thaliana]	IAA18 (INDOLE-3-ACETIC ACID INDUCIBLE 18); transcription factor; INDOLE-3-ACETIC ACID INDUCI [...]	IAA
BnaA06g02290D	7.15	0	-6.18	1.27e-17	3.43e-16	yes	5.64	0	-5.84	3.26e-22	7.77e-21	yes	hypothetical protein 27.t00116 [Brassica oleracea]	_	_	_
BnaA06g02960D	46.97	0.15	-7.53	1.24e-88	2.65e-85	yes	21.88	0.06	-7.1	1.97e-88	9.23e-86	yes	hypothetical protein ARALYDRAFT_891872 [Arabidopsis lyrata subsp. lyrata]	RecName: Full=Probable carboxylesterase 3; AltName: Full=AtCXE3 [Arabidopsis thaliana]	annotation not avaliable	_
BnaA06g03320D	18.15	0	-7.51	1.33e-24	5.68e-23	yes	13.06	0	-7.04	1.96e-28	6.43e-27	yes	_	_	_	_
BnaA06g03330D	22.66	0	-7.83	1.43e-44	1.66e-42	yes	24.71	0	-7.95	1.08e-58	1.27e-56	yes	hypothetical protein CARUB_v10024481mg [Capsella rubella]	_	_	_
BnaA06g04880D	3.75	0.02	-5.01	1.98e-14	4.26e-13	yes	2.99	0.08	-4.1	5.05e-18	9.4e-17	yes	hypothetical protein EUTSA_v10007865mg [Eutrema salsugineum]	_	strictosidine synthase family protein; strictosidine synthase family protein; FUNCTIONS IN: [...]	_
BnaA06g07930D	8.7	0.28	-4.53	1.28e-20	4.27e-19	yes	5.37	0.26	-3.94	1.88e-18	3.62e-17	yes	AT1G56110 [Arabidopsis thaliana]	_	_	NOP56
BnaA06g08630D	2.74	0.07	-4.09	2.54e-12	4.57e-11	yes	3.45	0	-5.15	2.69e-27	8.39e-26	yes	hypothetical protein 27.t00116 [Brassica oleracea]	_	_	_
BnaA06g08990D	8.54	0.81	-3.24	8.93e-17	2.28e-15	yes	7.35	0.47	-3.71	6.27e-27	1.91e-25	yes	hypothetical protein CARUB_v10009036mg [Capsella rubella]	RecName: Full=KH domain-containing protein At4g18375 [Arabidopsis thaliana]	SubName: Full=Chromosome chr1 scaffold_84, whole genome shotgun sequence;	PCBP2_3_4
BnaA06g09210D	16.64	0.96	-3.98	9.08e-22	3.27e-20	yes	16.35	0.59	-4.57	3.67e-56	3.87e-54	yes	predicted protein [Arabidopsis lyrata subsp. lyrata]	RecName: Full=Protein IQ-DOMAIN 31 [Arabidopsis thaliana]	_	_
BnaA06g09380D	4.51	0	-5.53	2.47e-16	6.12e-15	yes	2.61	0	-4.76	8.99e-16	1.45e-14	yes	hypothetical protein EUTSA_v10008170mg [Eutrema salsugineum]	RecName: Full=Graves disease carrier protein homolog; Short=GDC; AltName: Full=Mitochondrial solute carrier protein homolog; AltName: Full=Solute carrier family 25 m	annotation not avaliable	_
BnaA06g10080D	3.48	0.17	-3.72	6.65e-11	1.04e-09	yes	5.96	0.04	-5.42	2.13e-32	8.49e-31	yes	hypothetical protein ARALYDRAFT_896052 [Arabidopsis lyrata subsp. lyrata]	RecName: Full=Sulfite oxidase; AltName: Full=Moco-containing protein AtMCP; Short=At-SO; Short=AtSOX [Arabidopsis thaliana]	annotation not avaliable	SUOX
BnaA06g10700D	4.8	0	-5.61	7.97e-09	1.01e-07	yes	7.83	0	-6.31	1.19e-18	2.3e-17	yes	_	_	_	_
BnaA06g11370D	14.82	1.59	-3.15	1.28e-21	4.58e-20	yes	12.85	0.98	-3.59	4.07e-35	1.83e-33	yes	hypothetical protein EUTSA_v10007218mg [Eutrema salsugineum]	RecName: Full=Dol-P-Man:Man(6)GlcNAc(2)-PP-Dol alpha-1,2-mannosyltransferase; AltName: Full=Alpha-1,2-mannosyltransferase ALG9; AltName: Full=Asparagine-linked glyc	sugar binding / transferase, transferring glycosyl groups; curculin-like (mannose-binding) l [...]	ALG9
BnaA06g11380D	6.73	0.32	-4.03	1.27e-11	2.13e-10	yes	8.27	0.57	-3.64	7.34e-18	1.35e-16	yes	hypothetical protein CARUB_v10010133mg, partial [Capsella rubella]	RecName: Full=Ras-related protein RABA1b; Short=AtRABA1b; AltName: Full=Ras-related protein Rab11; Short=AtRab11 [Arabidopsis thaliana]	annotation not avaliable	RAB11A
BnaA06g14090D	5.91	0	-5.91	2.73e-16	6.74e-15	yes	9.18	0.03	-6.11	8.78e-32	3.39e-30	yes	ARF1-binding protein [Arabidopsis thaliana]	RecName: Full=Auxin response factor 2; AltName: Full=ARF1-binding protein; Short=ARF1-BP; AltName: Full=Protein MEGAINTEGUMENTA [Arabidopsis thaliana]	_	_
BnaA06g14190D	16.94	0.57	-4.67	1.82e-31	1.15e-29	yes	9.57	0.23	-4.87	1.13e-28	3.76e-27	yes	hypothetical protein EUTSA_v10008450mg [Eutrema salsugineum]	_	_	_
BnaA06g14200D	0.83	0	-3.22	0.0012	0.00643	yes	1.59	0	-4.08	3.87e-10	4.13e-09	yes	hypothetical protein EUTSA_v10008732mg [Eutrema salsugineum]	RecName: Full=Probable 3-beta-hydroxysteroid-Delta(8),Delta(7)-isomerase; AltName: Full=Cholestenol Delta-isomerase; AltName: Full=Delta(8)-Delta(7) sterol isomerase	annotation not avaliable	EBP
BnaA06g14210D	9.17	0	-6.53	1.17e-18	3.43e-17	yes	6.11	0	-5.96	6.03e-21	1.35e-19	yes	hypothetical protein EUTSA_v10009132mg [Eutrema salsugineum]	RecName: Full=DNA-directed RNA polymerase I subunit RPA12; AltName: Full=Zinc ribbon domain-containing protein 1 [Bos taurus]	annotation not avaliable	RPA12, ZNRD1
BnaA06g16620D	5.7	0.12	-4.75	4.09e-12	7.2e-11	yes	2.06	0.16	-3.07	4.43e-07	3.52e-06	yes	_	_	_	_
BnaA06g16880D	3.01	0	-4.96	3.91e-12	6.9e-11	yes	2.38	0	-4.63	1.03e-15	1.65e-14	yes	hypothetical protein EUTSA_v10020412mg [Eutrema salsugineum]	RecName: Full=Delta(24)-sterol reductase; AltName: Full=Cell elongation protein DIMINUTO; AltName: Full=Cell elongation protein Dwarf1; AltName: Full=Protein CABBAGE	_	DHCR24
BnaA06g19000D	5.04	0.25	-3.89	1.73e-17	4.66e-16	yes	1.6	0.06	-3.42	1.03e-12	1.34e-11	yes	hypothetical protein CARUB_v10018651mg [Capsella rubella]	_	annotation not avaliable	_
BnaA06g19560D	10.05	0	-6.66	1.44e-19	4.44e-18	yes	3.75	0	-5.27	3.54e-14	5.14e-13	yes	hypothetical protein EUTSA_v10017103mg [Eutrema salsugineum]	_	_	_
BnaA06g20630D	1.2	0	-3.7	0.000645	0.00371	yes	1.17	0	-3.67	4.06e-05	0.00025	yes	hypothetical protein EUTSA_v10010812mg [Eutrema salsugineum]	_	annotation not avaliable	_
BnaA06g22750D	6.25	0.33	-3.88	1.58e-13	3.14e-12	yes	4.44	0	-5.51	1.31e-20	2.87e-19	yes	flavonol synthase 3 [Arabidopsis FLS3_ARATH RecName: Full=Flavonol synthase 3 [Arabidopsis thaliana]	RecName: Full=Flavonol synthase 3 [Arabidopsis thaliana]	FLS3 (FLAVONOL SYNTHASE 3); flavonol synthase; FLAVONOL SYNTHASE 3 (FLS3); FUNCTIONS IN: fla [...]	FLS
BnaA06g23550D	25.75	0	-8.01	7.79e-54	1.41e-51	yes	21.46	0	-7.75	1.04e-58	1.22e-56	yes	hypothetical protein EUTSA_v10010426mg [Eutrema salsugineum]	RecName: Full=Basic leucine zipper 25; Short=AtbZIP25; Short=bZIP protein 25; AltName: Full=Basic leucine zipper OPAQUE 2 homolog 4; Short=Basic leucine zipper O2	_	_
BnaA06g24050D	3.28	0	-5.08	7.27e-13	1.37e-11	yes	3.55	0	-5.19	7.24e-19	1.42e-17	yes	unknown [Arabidopsis thaliana]	_	unknown protein; unknown protein; FUNCTIONS IN: molecular_function unknown; INVOLVED IN: bio [...]	_
BnaA06g24740D	9.25	0	-6.55	8.31e-46	1.04e-43	yes	2.73	0	-4.82	2.04e-25	5.74e-24	yes	hypothetical protein EUTSA_v10003578mg [Eutrema salsugineum]	RecName: Full=Putative nuclear matrix constituent protein 1-like protein; Short=NMCP1-like [Arabidopsis thaliana]	_	E2.6.1.42, ilvE
BnaA06g24880D	2.82	0.09	-3.94	2.94e-06	2.61e-05	yes	2.44	0.05	-4.12	3.24e-09	3.19e-08	yes	hypothetical protein EUTSA_v10005075mg [Eutrema salsugineum]	_	annotation not avaliable	_
BnaA06g26660D	5.32	0	-5.76	2.82e-07	2.94e-06	yes	4.12	0	-5.4	5.47e-09	5.26e-08	yes	_	_	_	_
BnaA06g28870D	14.19	1.16	-3.5	4.28e-25	1.87e-23	yes	3.6	0.22	-3.52	1.11e-16	1.88e-15	yes	hypothetical protein EUTSA_v10003823mg [Eutrema salsugineum]	_	unknown protein; LOCATED IN: endoplasmic reticulum; EXPRESSED IN: 22 plant structures; EXPRE [...]	_
BnaA06g28960D	55.44	4.77	-3.51	2.36e-34	1.72e-32	yes	19.59	0.93	-4.26	3.62e-35	1.63e-33	yes	hypothetical protein EUTSA_v10003966mg [Eutrema salsugineum]	RecName: Full=Probable nucleolar protein 5-1; AltName: Full=MAR-binding NOP56/58 homolog 1; AltName: Full=NOP58-like protein F108; AltName: Full=Nucleolar protein	SAR DNA-binding protein, putative; SAR DNA-binding protein, putative, strong similarity to S [...]	NOP58
BnaA06g29200D	1.18	0	-3.68	0.00101	0.00552	yes	0.85	0	-3.25	0.000105	0.000601	yes	hypothetical protein EUTSA_v10005588mg [Eutrema salsugineum]	RecName: Full=Uncharacterized protein At2g34160 [Arabidopsis thaliana]	annotation not avaliable	_
BnaA06g30650D	2.58	0	-4.74	1.38e-11	2.31e-10	yes	4	0.02	-5.04	4.06e-23	1.01e-21	yes	hypothetical protein EUTSA_v10004404mg [Eutrema salsugineum]	RecName: Full=Alpha/beta hydrolase domain-containing protein 17A; Flags: Precursor [Homo sapiens]	unknown protein; INVOLVED IN: biological_process unknown; LOCATED IN: cellular_component unk [...]	_
BnaA06g31830D	32.66	0.03	-7.93	9.78e-52	1.6e-49	yes	64.09	0.1	-8.3	9.23e-91	5.13e-88	yes	hypothetical protein EUTSA_v10004964mg [Eutrema salsugineum]	RecName: Full=50S ribosomal protein L12-1, chloroplastic; AltName: Full=CL12-A; Flags: Precursor [Arabidopsis thaliana]	RPL12-A (RIBOSOMAL PROTEIN L12-A); structural constituent of ribosome; 50S ribosomal protein [...]	RP-L7, MRPL12, rplL
BnaA06g31840D	23.23	0	-7.87	1.71e-33	1.2e-31	yes	74.21	0.03	-9.17	1.74e-98	2.25e-95	yes	hypothetical protein EUTSA_v10004960mg [Eutrema salsugineum]	RecName: Full=50S ribosomal protein L12-1, chloroplastic; AltName: Full=CL12-A; Flags: Precursor [Arabidopsis thaliana]	annotation not avaliable	RP-L7, MRPL12, rplL
BnaA06g32030D	17.59	0.21	-5.85	8.15e-58	1.82e-55	yes	15.85	0.21	-5.67	8.65e-69	1.58e-66	yes	hypothetical protein EUTSA_v10003626mg [Eutrema salsugineum]	RecName: Full=Golgin candidate 6; Short=AtGC6 [Arabidopsis thaliana]	annotation not avaliable	_
BnaA06g32060D	1.88	0	-4.31	4.58e-08	5.31e-07	yes	1.66	0	-4.13	6.21e-11	7.1e-10	yes	hypothetical protein CARUB_v10004593mg [Capsella rubella]	_	_	CYP734A1, BAS1
BnaA06g32120D	38.71	4.41	-3.11	2.09e-27	1.05e-25	yes	41.04	2.23	-4.14	1.86e-40	1.02e-38	yes	hypothetical protein EUTSA_v10004761mg [Eutrema salsugineum]	RecName: Full=Proteasome subunit beta type-7-A; AltName: Full=20S proteasome beta subunit B-1; AltName: Full=Proteasome component FA; AltName: Full=Proteasome comp	PBB1; endopeptidase/ peptidase/ threonine-type endopeptidase; Encodes 20S proteasome beta su [...]	PSMB7
BnaA06g32320D	31.79	3.51	-3.14	3.31e-23	1.3e-21	yes	27.61	1.6	-4.03	6.35e-23	1.56e-21	yes	hypothetical protein EUTSA_v10004813mg [Eutrema salsugineum]	RecName: Full=Uncharacterized protein At3g27210 [Arabidopsis thaliana]	annotation not avaliable	_
BnaA06g32520D	8.26	0.1	-5.35	1.38e-32	9.35e-31	yes	3.15	0	-5.02	1.61e-25	4.56e-24	yes	hypothetical protein EUTSA_v10004010mg [Eutrema salsugineum]	RecName: Full=Regulation of nuclear pre-mRNA domain-containing protein 1B; AltName: Full=Cell cycle-related and expression-elevated protein in tumor [Mus musculus]	unknown protein; FUNCTIONS IN: molecular_function unknown; INVOLVED IN: biological_process u [...]	RTT103
BnaA06g32570D	4.18	0.1	-4.45	1.04e-19	3.26e-18	yes	3.81	0.29	-3.31	3.18e-18	5.99e-17	yes	hypothetical protein EUTSA_v10003842mg [Eutrema salsugineum]	RecName: Full=Uncharacterized protein At2g33490 [Arabidopsis thaliana]	annotation not avaliable	_
BnaA06g32580D	9.25	0.09	-5.62	1.15e-20	3.86e-19	yes	17.85	0.54	-4.82	6.2e-40	3.33e-38	yes	hypothetical protein EUTSA_v10004751mg [Eutrema salsugineum]	RecName: Full=Probable inactive shikimate kinase like 1, chloroplastic; Short=AtSKL1; Flags: Precursor [Arabidopsis thaliana]	annotation not avaliable	_
BnaA06g33230D	22.89	0.54	-5.18	1.36e-27	6.95e-26	yes	38.56	1.46	-4.63	9.57e-49	7.43e-47	yes	50S ribosomal protein L15 [Arabidopsis thaliana]	RecName: Full=50S ribosomal protein L15, chloroplastic; AltName: Full=CL15; Flags: Precursor [Arabidopsis thaliana]	RPL15; structural constituent of ribosome; encodes a plastid ribosomal protein CL15, a const [...]	RP-L15, MRPL15, rplO
BnaA06g35060D	3.92	0.1	-4.33	1.32e-12	2.44e-11	yes	4.42	0.18	-3.99	9.6e-20	1.99e-18	yes	hypothetical protein EUTSA_v10000909mg [Eutrema salsugineum]	_	annotation not avaliable	_
BnaA06g35830D	146.47	5.07	-4.82	3.86e-55	7.49e-53	yes	70.81	2.94	-4.54	7.77e-40	4.17e-38	yes	hypothetical protein CARUB_v10026565mg [Capsella rubella]	RecName: Full=60S ribosomal protein L3-1; AltName: Full=Protein EMBRYO DEFECTIVE 2207 [Arabidopsis thaliana]	_	RP-L3e, RPL3
BnaA06g37480D	0.84	0	-3.23	7.5e-05	0.000524	yes	0.82	0	-3.2	1.06e-06	8.06e-06	yes	hypothetical protein M569_10995, partial [Genlisea aurea]	RecName: Full=Uridine 5'-monophosphate synthase; Short=UMP synthase; Includes: RecName: Full=Orotate phosphoribosyltransferase; Short=OPRTase; Includes: RecName: Fu	_	UMPS
BnaA06g38220D	106.24	6.04	-4.11	3.6e-38	3.2e-36	yes	168.62	0.93	-7.35	2.07e-75	4.84e-73	yes	extensin-like protein [Arabidopsis D83227 from Populus T13883,	RecName: Full=14 kDa proline-rich protein DC2.15; Flags: Precursor	ELP (EXTENSIN-LIKE PROTEIN); lipid binding; extensin-like protein (ELP)	_
BnaA06g39400D	29.95	1.01	-4.76	8.97e-45	1.05e-42	yes	28.57	0.67	-5.22	3.22e-49	2.56e-47	yes	hypothetical protein EUTSA_v10004904mg [Eutrema salsugineum]	RecName: Full=UMP-CMP kinase 3; AltName: Full=Deoxycytidylate kinase; Short=CK; Short=dCMP kinase; AltName: Full=Uridine monophosphate/cytidine monophosphate kinase;	PYR6; cytidylate kinase/ uridylate kinase; encodes a uridine 5'-monophosphate (UMP)/cytidine [...]	CMPK1, UMPK
BnaA06g39830D	116.68	2.03	-5.77	4.41e-63	1.27e-60	yes	116.68	0.46	-7.71	1.3e-92	8.05e-90	yes	spiral1 [Brassica juncea]	RecName: Full=Protein SPIRAL1; AltName: Full=Protein NAP16kDa [Arabidopsis thaliana]	SPR1 (SPIRAL1); The SPR1 gene encodes a plant-specific 12-kD protein which has a repeated mo [...]	SPR1
BnaA07g03480D	6.21	0	-5.98	1.24e-16	3.15e-15	yes	3.39	0	-5.13	4.13e-15	6.37e-14	yes	hypothetical protein ARALYDRAFT_912841 [Arabidopsis lyrata subsp. lyrata]	_	_	PWP1
BnaA07g04270D	10.36	0.04	-6.27	1.62e-24	6.92e-23	yes	5.53	0	-5.82	3.9e-21	8.82e-20	yes	pre-mRNA-processing protein 40C [Arabidopsis thaliana]	RecName: Full=Pre-mRNA-processing protein 40C; AltName: Full=Mediator of RNA polymerase II transcription subunit 35c; AltName: Full=Transcription elongation regula	_	TCERG1, CA150
BnaA07g04470D	6.88	0.26	-4.28	1.56e-09	2.13e-08	yes	6.64	0.26	-4.21	1.14e-16	1.94e-15	yes	hypothetical protein EUTSA_v10021866mg [Eutrema salsugineum]	_	unknown protein; unknown protein; FUNCTIONS IN: molecular_function unknown; INVOLVED IN: bio [...]	_
BnaA07g04520D	2.28	0	-4.57	1.4e-10	2.12e-09	yes	3.25	0	-5.07	5.41e-20	1.14e-18	yes	unknown [Arabidopsis thaliana]	_	_	_
BnaA07g06900D	9.74	0	-6.62	5.11e-24	2.11e-22	yes	94.05	0	-9.88	1.67e-101	2.49e-98	yes	photosystem I subunit III precursor [Arabidopsis thaliana]	RecName: Full=Photosystem I reaction center subunit III, chloroplastic; AltName: Full=Light-harvesting complex I 17 kDa protein; AltName: Full=PSI-F; Flags: Precurs	PSAF (photosystem I subunit F); Encodes subunit F of photosystem I. ; Participates in effici [...]	psaF
BnaA07g09420D	31.07	2.75	-3.45	4e-31	2.48e-29	yes	41.52	1.2	-5	4.2e-60	5.24e-58	yes	T24P13.4 [Arabidopsis lyrata subsp. lyrata]	RecName: Full=Mediator of RNA polymerase II transcription subunit 10b [Arabidopsis thaliana]	annotation not avaliable	MED10, NUT2
BnaA07g09800D	1.55	0	-4.05	2.76e-07	2.88e-06	yes	2.23	0	-4.54	9.93e-13	1.3e-11	yes	spermidine synthase 1 [Arabidopsis spermidine synthase 1 [Arabidopsis thaliana]	RecName: Full=Spermidine synthase 1; Short=SPDSY 1; AltName: Full=Putrescine aminopropyltransferase 1 [Arabidopsis thaliana]	SPDS1 (spermidine synthase 1); spermidine synthase; Spermidine synthase.	speE, SRM
BnaA07g12610D	1.32	0	-3.83	4.97e-06	4.26e-05	yes	4.67	0	-5.58	8.78e-22	2.05e-20	yes	hypothetical protein CARUB_v10026961mg, partial [Capsella rubella]	RecName: Full=Lipid phosphate phosphatase epsilon 2, chloroplastic; Short=AtLPPE2; AltName: Full=Phosphatidic acid phosphatase epsilon 2; AltName: Full=Plastidic p	annotation not avaliable	_
BnaA07g13540D	3.36	0.06	-4.42	2.13e-06	1.93e-05	yes	1.44	0.06	-3.24	0.000108	0.000621	yes	pentatricopeptide repeat-containing protein [Arabidopsis lyrata subsp. lyrata]	RecName: Full=Pentatricopeptide repeat-containing protein At2g28050 [Arabidopsis thaliana]	_	_
BnaA07g13840D	5.31	0.17	-4.32	1.23e-11	2.07e-10	yes	3.87	0.17	-3.87	3.25e-12	4.08e-11	yes	uncharacterized protein [Arabidopsis thaliana]	RecName: Full=CASP-like protein At2g28370 [Arabidopsis thaliana]	unknown protein; FUNCTIONS IN: molecular_function unknown; INVOLVED IN: biological_process u [...]	_
BnaA07g17450D	2.59	0	-4.75	6.29e-07	6.21e-06	yes	1.64	0	-4.12	1.53e-07	1.27e-06	yes	los [Brassica rapa subsp. chinensis]	RecName: Full=Bifunctional enolase 2/transcriptional activator; AltName: Full=2-phospho-D-glycerate hydro-lyase 2; AltName: Full=2-phosphoglycerate dehydratase 2; Alt	_	ENO, eno
BnaA07g17830D	0.95	0	-3.4	3.24e-06	2.86e-05	yes	0.84	0	-3.23	1.17e-07	9.83e-07	yes	hypothetical protein EUTSA_v10005920mg [Eutrema salsugineum]	RecName: Full=MATH domain and coiled-coil domain-containing protein At3g58440; AltName: Full=RTM3-like protein At3g58440 [Arabidopsis thaliana]	_	_
BnaA07g20020D	6.39	0	-6.02	4.07e-17	1.07e-15	yes	3.34	0.04	-4.66	7.02e-15	1.07e-13	yes	hypothetical protein CARUB_v10020936mg [Capsella rubella]	_	unknown protein; unknown protein; FUNCTIONS IN: molecular_function unknown; INVOLVED IN: bio [...]	_
BnaA07g21360D	7.82	0.51	-3.69	9.45e-11	1.46e-09	yes	8.95	0.17	-5.06	4.81e-23	1.19e-21	yes	hypothetical protein EUTSA_v10019300mg [Eutrema salsugineum]	_	annotation not avaliable	_
BnaA07g22010D	14.28	0	-7.17	2.36e-31	1.49e-29	yes	28.17	0	-8.14	1.36e-65	2.2e-63	yes	hypothetical protein EUTSA_v10019119mg [Eutrema salsugineum]	RecName: Full=Two-component response regulator ARR15 [Arabidopsis thaliana]	annotation not avaliable	ARR-A
BnaA07g22460D	34.42	0.22	-6.77	3.06e-42	3.26e-40	yes	39.21	0	-8.62	1.27e-70	2.46e-68	yes	uncharacterized protein [Arabidopsis thaliana]	_	unknown protein; unknown protein; FUNCTIONS IN: molecular_function unknown; INVOLVED IN: bio [...]	_
BnaA07g22520D	2.24	0.12	-3.43	0.000692	0.00394	yes	5.35	0.24	-4	5.02e-10	5.3e-09	yes	hypothetical protein EUTSA_v10019414mg [Eutrema salsugineum]	RecName: Full=Mitotic-spindle organizing protein 1B; AltName: Full=GCP3-interacting protein 1; Short=AtGIP1; AltName: Full=Mitotic-spindle organizing protein assoc	unknown protein; unknown protein; LOCATED IN: cellular_component unknown; EXPRESSED IN: 22 p [...]	MZT1, GIP1, GIP2
BnaA07g22710D	8.29	0.05	-5.8	6.54e-25	2.84e-23	yes	4.08	0.15	-4.04	1.75e-13	2.42e-12	yes	S-adenosylmethionine-dependent methyltransferase domain-containing protein [Arabidopsis thaliana]	RecName: Full=Protein-lysine methyltransferase C42C1.13 [Caenorhabditis elegans]	unknown protein; FUNCTIONS IN: molecular_function unknown; INVOLVED IN: biological_process u [...]	_
BnaA07g23070D	12.65	0.16	-5.63	1.13e-17	3.06e-16	yes	6.67	0.08	-5.23	5.58e-12	6.9e-11	yes	small auxin up RNA protein [Sinapis alba]	_	annotation not avaliable	_
BnaA07g23750D	86.07	2.06	-5.32	1.28e-48	1.81e-46	yes	96.42	0.76	-6.81	6.37e-29	2.15e-27	yes	hypothetical protein CARUB_v10020780mg [Capsella rubella]	RecName: Full=Protein TIFY 7; AltName: Full=Jasmonate ZIM domain-containing protein 9 [Arabidopsis thaliana]	TIFY7; JAZ9 is a protein presumed to be involved in jasmonate signaling. JAZ9 transcript lev [...]	JAZ
BnaA07g23790D	89.89	3.81	-4.52	3.77e-44	4.27e-42	yes	54.36	0.99	-5.65	2.06e-61	2.72e-59	yes	putative 60S ribosomal protein L27a-1 [Arabidopsis thaliana]	RecName: Full=Putative 60S ribosomal protein L27a-1 [Arabidopsis thaliana]	60S ribosomal protein L27A (RPL27aA); 60S ribosomal protein L27A (RPL27aA); FUNCTIONS IN: st [...]	RP-L27Ae, RPL27A
BnaA07g25010D	463.23	8.16	-5.81	2.13e-72	1.12e-69	yes	195.44	1.89	-6.62	3.2e-83	1.08e-80	yes	hypothetical protein CARUB_v10021005mg, partial [Capsella rubella]	RecName: Full=60S ribosomal protein L17-2 [Arabidopsis thaliana]	60S ribosomal protein L17 (RPL17B); 60S ribosomal protein L17 (RPL17B); FUNCTIONS IN: struct [...]	RP-L17e, RPL17
BnaA07g26150D	2.24	0.05	-3.95	1.31e-05	0.000105	yes	3.23	0.1	-4.06	1.15e-08	1.07e-07	yes	hypothetical protein EUTSA_v10019248mg [Eutrema salsugineum]	_	unknown protein; FUNCTIONS IN: molecular_function unknown; INVOLVED IN: biological_process u [...]	_
BnaA07g26590D	3.46	0.09	-4.23	5.5e-16	1.33e-14	yes	3.81	0.02	-4.97	4.75e-32	1.86e-30	yes	hypothetical protein EUTSA_v10018203mg [Eutrema salsugineum]	RecName: Full=Probable thimet oligopeptidase; AltName: Full=Zincin-like metalloproteases-like protein 1 [Arabidopsis thaliana]	metalloendopeptidase; metalloendopeptidase; FUNCTIONS IN: metalloendopeptidase activity; INV [...]	THOP1
BnaA07g27260D	14.85	0.6	-4.41	8.22e-12	1.41e-10	yes	16.04	1.01	-3.86	1.03e-18	2.01e-17	yes	hypothetical protein EUTSA_v10019106mg [Eutrema salsugineum]	_	_	_
BnaA07g34420D	67.9	0.93	-6.05	1.63e-47	2.18e-45	yes	44.12	1.44	-4.85	6.68e-44	4.22e-42	yes	unknown protein [Arabidopsis thaliana]	RecName: Full=Epidermis-specific secreted glycoprotein EP1; AltName: Full=52/54 kDa medium protein; Flags: Precursor [Daucus carota]	curculin-like (mannose-binding) lectin family protein; curculin-like (mannose-binding) lecti [...]	_
BnaA07g34980D	162.41	8.37	-4.26	6.59e-48	8.96e-46	yes	168.13	4.81	-5.1	1.78e-64	2.74e-62	yes	hypothetical protein EUTSA_v10018657mg [Eutrema salsugineum]	RecName: Full=Phosphoglycerate kinase, cytosolic [Nicotiana tabacum]	annotation not avaliable	PGK, pgk
BnaA07g35060D	18.52	0.15	-6.2	1.18e-44	1.38e-42	yes	15.71	0.08	-6.49	1.67e-52	1.52e-50	yes	hypothetical protein CARUB_v10021275mg [Capsella rubella]	_	annotation not avaliable	_
BnaA07g35120D	4.62	0.05	-4.94	4.48e-26	2.07e-24	yes	9.86	0.03	-6.26	7.01e-65	1.1e-62	yes	hypothetical protein EUTSA_v10018131mg [Eutrema salsugineum]	RecName: Full=Nudix hydrolase 3; Short=AtNUDT3 [Arabidopsis thaliana]	atnudt3 (Arabidopsis thaliana Nudix hydrolase homolog 3); hydrolase; Arabidopsis thaliana Nu [...]	_
BnaA07g35160D	10.26	0	-6.69	2.04e-35	1.57e-33	yes	7.12	0.02	-5.86	1.75e-35	8.07e-34	yes	PREDICTED: lysophosphatidylcholine acyltransferase 1-like [Vitis vinifera]	RecName: Full=Lysophospholipid acyltransferase LPEAT1; AltName: Full=Lysophosphatidylethanolamine acyltransferase 1; Short=AtLPEAT1 [Arabidopsis thaliana]	hypothetical protein	LPCAT1_2
BnaA07g35170D	4.64	0	-5.57	2.31e-17	6.16e-16	yes	6.87	0	-6.12	4.19e-31	1.57e-29	yes	hypothetical protein EUTSA_v10019121mg [Eutrema salsugineum]	_	unknown protein; unknown protein; FUNCTIONS IN: molecular_function unknown; INVOLVED IN: bio [...]	_
BnaA07g35180D	21.06	0.19	-6.18	9.11e-30	5.18e-28	yes	13.29	0.28	-5.12	1.18e-25	3.39e-24	yes	hypothetical protein EUTSA_v10018086mg [Eutrema salsugineum]	_	_	CWC22
BnaA07g35280D	28.22	1.09	-4.57	1.57e-16	3.93e-15	yes	11.09	0.34	-4.66	7.38e-16	1.19e-14	yes	cinnamoyl-CoA reductase 2-1A [Brassica rapa subsp. oleifera]	RecName: Full=Cinnamoyl-CoA reductase 2; Short=AtCCR2 [Arabidopsis thaliana]	CCR2 (CINNAMOYL COA REDUCTASE); cinnamoyl-CoA reductase; Encodes an cinnamoyl CoA reductase [...]	CCR
BnaA07g35570D	10.62	0.38	-4.49	1.33e-10	2.02e-09	yes	8.34	0.23	-4.7	2.06e-13	2.83e-12	yes	unknown protein; 47435-46588 [Arabidopsis thaliana]	RecName: Full=Probable trafficking protein particle complex subunit 2 [Nematostella vectensis]	unknown protein; FUNCTIONS IN: molecular_function unknown; INVOLVED IN: transport, ER to Gol [...]	_
BnaA07g35690D	11.37	1	-3.39	6.05e-17	1.56e-15	yes	7.97	0.38	-4.08	2.33e-20	5.02e-19	yes	hypothetical protein EUTSA_v10018674mg [Eutrema salsugineum]	RecName: Full=Probable aspartate aminotransferase 1; Short=AspAT; AltName: Full=Transaminase A [Methanocaldococcus jannaschii DSM 2661]	aminotransferase class I and II family protein; aminotransferase class I and II family prote [...]	_
BnaA07g35840D	7.86	0.11	-5.26	2.18e-07	2.3e-06	yes	15.82	0.75	-4.22	3.67e-15	5.68e-14	yes	_	_	_	_
BnaA07g36360D	12.99	0.24	-5.26	1.14e-19	3.55e-18	yes	4.15	0.03	-5.08	4.17e-20	8.85e-19	yes	_	_	_	_
BnaA07g36790D	12.11	0.22	-5.27	9.87e-40	9.5e-38	yes	6.57	0.16	-4.69	1.43e-31	5.5e-30	yes	hypothetical protein EUTSA_v10007427mg [Eutrema salsugineum]	RecName: Full=ALBINO3-like protein 1, chloroplastic; AltName: Full=Arabidopsis thaliana envelope membrane integrase; AltName: Full=Protein ALBINA 4; Short=Ath4; A	ALB4 (ALBINA 4); Homologue of the Alb3/Oxa1/YidC family. ALB4 is almost identical to the Alb [...]	yidC, spoIIIJ, OXA1
BnaA08g02750D	15.59	0.83	-4.08	7.73e-29	4.19e-27	yes	9.84	0.43	-4.23	2.12e-32	8.46e-31	yes	hypothetical protein EUTSA_v10013572mg [Eutrema salsugineum]	RecName: Full=Transaldolase [Frankia sp. EAN1pec]	transaldolase, putative; transaldolase, putative; FUNCTIONS IN: catalytic activity, transald [...]	E2.2.1.2, talA, talB
BnaA08g10750D	5.81	0.57	-3.14	2.46e-09	3.3e-08	yes	7.65	0.28	-4.34	6.4e-23	1.57e-21	yes	hypothetical protein EUTSA_v10026820mg [Eutrema salsugineum]	_	annotation not avaliable	_
BnaA08g13580D	10.95	0.07	-6.01	2.66e-11	4.33e-10	yes	5.98	0.37	-3.7	4.03e-10	4.29e-09	yes	putative non-LTR retroelement reverse transcriptase [Arabidopsis thaliana]	_	_	RFA1, RPA1, rpa
BnaA08g15730D	2.02	0.01	-4.27	4.81e-19	1.45e-17	yes	3.35	0.03	-4.74	3.39e-33	1.41e-31	yes	hypothetical protein EUTSA_v10024301mg [Eutrema salsugineum]	RecName: Full=Calcium-transporting ATPase 2, plasma membrane-type; AltName: Full=Ca(2+)-ATPase isoform 2 [Arabidopsis thaliana]	ACA2 (CALCIUM ATPASE 2); calcium ion transmembrane transporter/ calcium-transporting ATPase/ [...]	E3.6.3.8
BnaA08g16790D	10.27	0.04	-6.21	2.07e-62	5.88e-60	yes	7.88	0.05	-5.74	2.19e-63	3.2e-61	yes	hypothetical protein EUTSA_v10024289mg [Eutrema salsugineum]	RecName: Full=Kinesin-related protein 4; AltName: Full=Kinesin family member 4; AltName: Full=Kinesin-7 [Dictyostelium discoideum]	kinesin-related protein (MKRP2); kinesin-related protein (MKRP2); FUNCTIONS IN: protein bind [...]	CENPE
BnaA08g17750D	1.89	0.1	-3.31	6.37e-08	7.24e-07	yes	2.7	0.09	-3.91	3.13e-18	5.91e-17	yes	hypothetical protein EUTSA_v10007317mg [Eutrema salsugineum]	_	unknown protein; FUNCTIONS IN: molecular_function unknown; INVOLVED IN: biological_process u [...]	_
BnaA08g20530D	25.85	0	-8.02	2.31e-80	2.37e-77	yes	5.68	0.01	-5.71	5.56e-36	2.62e-34	yes	lipase [Brassica napus]	RecName: Full=Lipase; AltName: Full=Triacylglycerol lipase; Contains: RecName: Full=Lipase 86 kDa form; Contains: RecName: Full=Lipase 46 kDa form; Flags: Precursor [S	annotation not avaliable	_
BnaA08g22520D	7.09	0.25	-4.37	1.59e-16	3.98e-15	yes	2.97	0.28	-3.01	2.68e-11	3.14e-10	yes	glycine-rich RNA-binding protein 6 [Arabidopsis thaliana]	RecName: Full=Glycine-rich RNA-binding protein 6, mitochondrial; Short=AtGR-RBP6; AltName: Full=AtRBG6; Flags: Precursor [Arabidopsis thaliana]	GR-RBP6 (glycine-rich RNA-binding protein 6); RNA binding / nucleic acid binding / nucleotid [...]	_
BnaA08g22610D	6.09	0.19	-4.43	2.27e-17	6.07e-16	yes	3.04	0.06	-4.25	5.34e-17	9.31e-16	yes	hypothetical protein EUTSA_v10007840mg [Eutrema salsugineum]	RecName: Full=Uncharacterized protein At1g18480 [Arabidopsis thaliana]	calcineurin-like phosphoesterase family protein; calcineurin-like phosphoesterase family pro [...]	_
BnaA08g24010D	94.89	3.05	-4.91	2.92e-44	3.33e-42	yes	89.97	1.4	-5.91	7.57e-73	1.57e-70	yes	hypothetical protein EUTSA_v10008589mg [Eutrema salsugineum]	RecName: Full=Ubiquitin-conjugating enzyme E2 1; AltName: Full=Ubiquitin carrier protein 1; AltName: Full=Ubiquitin-conjugating enzyme E2-17 kDa 1; AltName: Full=Ubiq	UBC1 (UBIQUITIN CARRIER PROTEIN 1); ubiquitin-protein ligase; ubiquitin carrier protein ; Ca [...]	UBE2A, UBC2, RAD6A
BnaA08g24030D	12.95	0	-7.03	1.9e-36	1.57e-34	yes	27.64	0	-8.12	8.05e-70	1.53e-67	yes	hypothetical protein EUTSA_v10008608mg [Eutrema salsugineum]	_	RNA recognition motif (RRM)-containing protein; RNA recognition motif (RRM)-containing prote [...]	_
BnaA08g31490D	5.26	0.04	-5.3	4.74e-12	8.27e-11	yes	4.99	0.04	-5.23	1.66e-19	3.4e-18	yes	hypothetical protein EUTSA_v10006856mg [Eutrema salsugineum]	RecName: Full=Probable splicing factor 3A subunit 1 [Arabidopsis thaliana]	_	SF3A1, SAP114
BnaA08g31500D	16.46	1.67	-3.23	2.49e-19	7.59e-18	yes	9.05	0.79	-3.36	3.72e-19	7.45e-18	yes	hypothetical protein EUTSA_v10006856mg [Eutrema salsugineum]	RecName: Full=Probable splicing factor 3A subunit 1 [Arabidopsis thaliana]	_	SF3A1, SAP114
BnaA09g01190D	2.21	0	-4.53	1.45e-07	1.57e-06	yes	4.52	0	-5.53	5.12e-18	9.52e-17	yes	resistant endoplasmic reticulum auxin-binding protein 1 [Sinapis arvensis]	RecName: Full=Auxin-binding protein 1; Short=ABP; Flags: Precursor [Arabidopsis thaliana]	ABP1 (ENDOPLASMIC RETICULUM AUXIN BINDING PROTEIN 1); auxin binding; auxin binding protein i [...]	_
BnaA09g02910D	6.6	0.46	-3.58	1.46e-15	3.43e-14	yes	4.09	0.16	-3.99	1.68e-19	3.45e-18	yes	myb-like protein [Arabidopsis Myb-like protein [Arabidopsis thaliana]	_	_	_
BnaA09g03670D	4.62	0.44	-3.13	3.24e-16	7.96e-15	yes	3.18	0.2	-3.44	4.58e-20	9.7e-19	yes	contains similarity to a DNAJ-like domain [Arabidopsis thaliana]	RecName: Full=DnAJ-like protein slr0093 [Synechocystis sp. PCC 6803 substr. Kazusa]	DNAJ heat shock N-terminal domain-containing protein; DNAJ heat shock N-terminal domain-cont [...]	_
BnaA09g03730D	27.56	0.55	-5.4	1.14e-48	1.62e-46	yes	28.11	1.1	-4.56	6.03e-49	4.74e-47	yes	hypothetical protein EUTSA_v10004396mg [Eutrema salsugineum]	RecName: Full=Mevalonate kinase; Short=MK [Arabidopsis thaliana]	MK (MEVALONATE KINASE); mevalonate kinase; Encodes a protein with mevalonate kinase activity [...]	E2.7.1.36, MVK, mvaK1
BnaA09g11640D	44.01	5.11	-3.08	2.33e-27	1.18e-25	yes	68.41	6.28	-3.43	5.85e-38	2.9e-36	yes	hypothetical protein EUTSA_v10023353mg [Eutrema salsugineum]	RecName: Full=Endoglucanase 6; AltName: Full=Endo-1,4-beta glucanase 6; Flags: Precursor [Arabidopsis thaliana]	AtGH9C2 (Arabidopsis thaliana glycosyl hydrolase 9C2); carbohydrate binding / catalytic/ hyd [...]	_
BnaA09g11670D	1.96	0.05	-3.79	4.97e-07	5e-06	yes	1.2	0.03	-3.37	5.71e-08	4.97e-07	yes	hypothetical protein ARALYDRAFT_474973 [Arabidopsis lyrata subsp. lyrata]	_	annotation not avaliable	_
BnaA09g14100D	6.32	0.3	-4.01	1.86e-14	4.01e-13	yes	15.95	0.93	-3.97	4.7e-34	2.05e-32	yes	hypothetical protein EUTSA_v10023583mg [Eutrema salsugineum]	RecName: Full=1,4-Dihydroxy-2-naphthoyl-CoA synthase, peroxisomal; Short=DHNS; AltName: Full=Enoyl-CoA hydratase/isomerase D; Short=ECHID; AltName: Full=Naphthoate	annotation not avaliable	menB
BnaA09g14200D	6.53	0.44	-3.61	1.26e-19	3.91e-18	yes	8.1	0.38	-4.09	2.19e-34	9.61e-33	yes	ATCOAA/ATPANK1 [Arabidopsis lyrata subsp. lyrata]	RecName: Full=Pantothenate kinase 1; Short=AtPANK1; AltName: Full=AtCoaA; AltName: Full=Pantothenic acid kinase 1 [Arabidopsis thaliana]	annotation not avaliable	coaW
BnaA09g14240D	5.9	0.02	-5.7	6.04e-30	3.48e-28	yes	11.04	0	-6.8	1.54e-61	2.06e-59	yes	hypothetical protein EUTSA_v10023352mg [Eutrema salsugineum]	RecName: Full=Probable polygalacturonase non-catalytic subunit At1g60390; AltName: Full=Aromatic-rich glycoprotein At1g60390; Flags: Precursor [Arabidopsis thaliana	BURP domain-containing protein / polygalacturonase, putative; BURP domain-containing protein [...]	_
BnaA09g15440D	571.31	13.03	-5.44	2.26e-20	7.43e-19	yes	248.3	11.11	-4.47	2.95e-56	3.12e-54	yes	chitinase [Brassica rapa subsp. pekinensis]	RecName: Full=Basic endochitinase CHB4; Flags: Precursor	annotation not avaliable	E3.2.1.14
BnaA09g16830D	17.81	0.27	-5.58	2.97e-25	1.31e-23	yes	18.03	0.09	-6.56	1.37e-40	7.55e-39	yes	hypothetical protein EUTSA_v10003294mg [Eutrema salsugineum]	RecName: Full=Mitochondrial import receptor subunit TOM9-2; AltName: Full=Mitochondrial import receptor subunit TOM22 homolog 2; AltName: Full=Translocase of outer	TOM22-V (TRANSLOCASE OF OUTER MEMBRANE 22-V); P-P-bond-hydrolysis-driven protein transmembra [...]	TOM22
BnaA09g16840D	1.66	0.07	-3.34	1.19e-07	1.3e-06	yes	1.1	0.02	-3.31	5.27e-09	5.08e-08	yes	hypothetical protein CARUB_v10027833mg [Capsella rubella]	_	annotation not avaliable	_
BnaA09g16900D	19.7	2.02	-3.22	5.03e-29	2.78e-27	yes	16.94	1.13	-3.79	3.52e-44	2.25e-42	yes	hypothetical protein EUTSA_v10003178mg [Eutrema salsugineum]	RecName: Full=Serine/threonine protein phosphatase 2A regulatory subunit B''alpha; Short=AtB''alpha; Short=PP2A, B'' subunit, alpha isoform [Arabidopsis thaliana]	calcium-binding EF hand family protein, putative / protein phosphatase 2A 62 kDa B'' regulat [...]	PPP2R3
BnaA09g16970D	9.61	0.2	-5	1.37e-20	4.56e-19	yes	6.96	0.05	-5.56	1.16e-30	4.23e-29	yes	hypothetical protein EUTSA_v10003234mg [Eutrema salsugineum]	_	annotation not avaliable	_
BnaA09g18250D	44.01	0.21	-7.16	9.11e-59	2.11e-56	yes	35.44	0.46	-6	2.69e-63	3.87e-61	yes	homeobox-leucine zipper protein, putative [Brassica oleracea]	RecName: Full=Homeobox-leucine zipper protein HAT2; AltName: Full=Homeodomain-leucine zipper protein HAT2; Short=HD-ZIP protein 2 [Arabidopsis thaliana]	HAT2; DNA binding / transcription factor/ transcription repressor; homeobox-leucine zipper g [...]	HD-ZIP
BnaA09g18260D	19.87	0.49	-5.09	2.04e-34	1.49e-32	yes	12.05	0.31	-4.9	1.06e-32	4.32e-31	yes	homeobox-leucine zipper protein, putative [Brassica oleracea]	RecName: Full=Homeobox-leucine zipper protein HAT2; AltName: Full=Homeodomain-leucine zipper protein HAT2; Short=HD-ZIP protein 2 [Arabidopsis thaliana]	_	HD-ZIP
BnaA09g18360D	4.28	0.16	-4.05	4.22e-13	8.12e-12	yes	10.96	0.44	-4.35	1.14e-22	2.77e-21	yes	hypothetical protein EUTSA_v10000848mg [Eutrema salsugineum]	RecName: Full=Tonoplast dicarboxylate transporter; Short=AttDT; AltName: Full=Sodium-dicarboxylate cotransporter-like; Short=AtSDAT; AltName: Full=Vacuolar malate tr	annotation not avaliable	SLC13A2_3_5
BnaA09g18490D	10.3	0.32	-4.64	3.28e-11	5.29e-10	yes	12.63	0.32	-4.91	1.56e-20	3.41e-19	yes	hypothetical protein EUTSA_v10001158mg [Eutrema salsugineum]	RecName: Full=Probable E3 ubiquitin-protein ligase RHA2B; AltName: Full=RING-H2 zinc finger protein RHA2b [Arabidopsis thaliana]	RHA2B (RING-H2 FINGER PROTEIN 2B); protein binding / ubiquitin-protein ligase/ zinc ion bind [...]	RHA2
BnaA09g18500D	22.44	0.1	-6.85	3.97e-42	4.22e-40	yes	74.65	0.32	-7.47	6.43e-94	4.46e-91	yes	hypothetical protein EUTSA_v10000962mg [Eutrema salsugineum]	RecName: Full=Lipid phosphate phosphatase 1; Short=AtLPP1; AltName: Full=Phosphatidic acid phosphatase 1; Short=AtPAP1; AltName: Full=Prenyl diphosphate phosphatase	ATPAP1 (PHOSPHATIDIC ACID PHOSPHATASE 1); phosphatidate phosphatase; Encodes phosphatidate p [...]	_
BnaA09g20480D	48.58	0	-8.93	1.08e-75	7.19e-73	yes	34.06	0.03	-8.05	5.69e-77	1.42e-74	yes	_	_	_	_
BnaA09g23220D	4.94	0	-5.65	1.47e-13	2.93e-12	yes	5.86	0	-5.9	1.8e-24	4.78e-23	yes	hypothetical protein EUTSA_v10004569mg [Eutrema salsugineum]	RecName: Full=Ribonucleoside-diphosphate reductase small chain C; AltName: Full=Ribonucleoside-diphosphate reductase TSO2 subunit; AltName: Full=Ribonucleotide red	_	RRM2
BnaA09g23370D	3.81	0.08	-4.48	3.74e-13	7.24e-12	yes	3.91	0.07	-4.52	1.6e-19	3.29e-18	yes	hypothetical protein ARALYDRAFT_313917 [Arabidopsis lyrata subsp. lyrata]	_	annotation not avaliable	_
BnaA09g23580D	48	1.95	-4.55	2.33e-40	2.29e-38	yes	36.59	3.5	-3.35	4.24e-36	2e-34	yes	hypothetical protein EUTSA_v10007504mg [Eutrema salsugineum]	RecName: Full=Probable LRR receptor-like serine/threonine-protein kinase At4g36180; Flags: Precursor [Arabidopsis thaliana]	disease resistance protein-related / LRR protein-related; disease resistance protein-related [...]	_
BnaA09g24560D	9.33	0.3	-4.55	4.57e-22	1.68e-20	yes	7.13	0.31	-4.14	2.05e-18	3.93e-17	yes	glycerin-3-phosphate acylase 2 [Brassica oleracea var. viridis]	RecName: Full=Glycerol-3-phosphate acyltransferase, chloroplastic; Short=GPAT; Flags: Precursor [Arabidopsis thaliana]	annotation not avaliable	ATS1
BnaA09g24700D	1.52	0	-4.02	4.9e-07	4.93e-06	yes	0.78	0	-3.13	4.69e-08	4.12e-07	yes	_	RecName: Full=Protein ENDOSPERM DEFECTIVE 1; AltName: Full=Protein EMBRYO DEFECTIVE 3116; AltName: Full=QWRF motif-containing protein 5 [Arabidopsis thaliana]	_	_
BnaA09g25670D	4.04	0	-5.37	7.74e-10	1.09e-08	yes	1.77	0	-4.23	6.98e-09	6.66e-08	yes	_	_	_	_
BnaA09g25790D	2.27	0	-4.57	6.4e-07	6.32e-06	yes	1.25	0	-3.76	2.93e-06	2.11e-05	yes	hypothetical protein 26.t00082 [Brassica oleracea]	_	_	_
BnaA09g26140D	21.07	0.59	-4.93	5.21e-22	1.91e-20	yes	104.46	2.95	-5.1	3.76e-64	5.67e-62	yes	photosystem I reaction center subunit X psaK [Arabidopsis lyrata subsp. lyrata]	RecName: Full=Photosystem I reaction center subunit psaK, chloroplastic; AltName: Full=PSI-K; AltName: Full=Photosystem I subunit X; Flags: Precursor [Arabidopsis t	annotation not avaliable	psaK
BnaA09g26220D	5.77	0	-5.88	1.93e-16	4.82e-15	yes	3.18	0	-5.04	3.08e-14	4.48e-13	yes	hypothetical protein EUTSA_v10006807mg [Eutrema salsugineum]	_	_	_
BnaA09g26290D	1.21	0.03	-3.34	5.11e-05	0.000369	yes	2.27	0.11	-3.5	9.22e-10	9.5e-09	yes	hypothetical protein CARUB_v10026959mg [Capsella rubella]	_	_	_
BnaA09g26320D	34.76	0	-8.45	7.1e-80	6.98e-77	yes	27.91	0	-8.13	1.97e-87	8.63e-85	yes	hypothetical protein EUTSA_v10010426mg [Eutrema salsugineum]	RecName: Full=Basic leucine zipper 25; Short=AtbZIP25; Short=bZIP protein 25; AltName: Full=Basic leucine zipper OPAQUE 2 homolog 4; Short=Basic leucine zipper O2	_	_
BnaA09g26330D	4.62	0.37	-3.32	3.4e-16	8.33e-15	yes	1.99	0.11	-3.31	6.56e-15	9.98e-14	yes	hypothetical protein CARUB_v10008316mg [Capsella rubella]	_	binding; unknown protein; INVOLVED IN: biological_process unknown; LOCATED IN: cellular_comp [...]	_
BnaA09g26540D	14.51	0.68	-4.22	5.94e-20	1.89e-18	yes	23	0.98	-4.42	4.62e-41	2.58e-39	yes	60S ribosomal protein L18A, putative [Arabidopsis thaliana]	RecName: Full=60S ribosomal protein L18a-like protein [Arabidopsis thaliana]	_	RP-L18Ae, RPL18A
BnaA09g26570D	187.12	22.68	-3.04	2.95e-12	5.27e-11	yes	950.04	84.14	-3.5	1.34e-38	6.8e-37	yes	chloroplast chlorophyll a/b binding protein [Brassica napus]	RecName: Full=Chlorophyll a-b binding protein 1, chloroplastic; AltName: Full=Chlorophyll a-b protein 140; Short=CAB-140; AltName: Full=LHCII type I CAB-1; Flags: Pre	CAB1 (CHLOROPHYLL A/B BINDING PROTEIN 1); chlorophyll binding; Subunit of light-harvesting c [...]	LHCB1
BnaA09g26620D	35.19	0	-8.46	1.21e-52	2.05e-50	yes	22.14	0.05	-7.25	7.94e-49	6.2e-47	yes	hypothetical protein EUTSA_v10009098mg [Eutrema salsugineum]	_	annotation not avaliable	PDCD5, TFAR19
BnaA09g26810D	11.26	0.08	-6.02	1.19e-31	7.59e-30	yes	19.28	0.08	-6.78	1.12e-60	1.43e-58	yes	hypothetical protein EUTSA_v10003459mg [Eutrema salsugineum]	_	hypothetical protein	_
BnaA09g27500D	4.29	0	-5.46	1.1e-09	1.53e-08	yes	9.12	0	-6.53	2.47e-25	6.92e-24	yes	hypothetical protein ARALYDRAFT_473023 [Arabidopsis lyrata subsp. lyrata]	RecName: Full=UPF0426 protein At1g28150, chloroplastic; Flags: Precursor [Arabidopsis thaliana]	annotation not avaliable	_
BnaA09g33340D	65.76	1.65	-5.23	3.33e-57	7.29e-55	yes	53.85	0.81	-5.88	7.93e-80	2.22e-77	yes	hypothetical protein CARUB_v10017008mg [Capsella rubella]	RecName: Full=Probable pyruvate kinase, cytosolic isozyme; Short=PK [Arabidopsis thaliana]	pyruvate kinase, putative; pyruvate kinase, putative; FUNCTIONS IN: pyruvate kinase activity [...]	PK, pyk
BnaA09g34290D	1.43	0	-3.93	4.93e-05	0.000357	yes	0.78	0	-3.14	9.23e-07	7.09e-06	yes	hypothetical protein EUTSA_v10010625mg [Eutrema salsugineum]	RecName: Full=Endochitinase PR4; Flags: Precursor	ATEP3; chitinase; encodes an EP3 chitinase that is expressed during somatic embryogenesis in [...]	E3.2.1.14
BnaA09g34410D	14.44	0.54	-4.51	5.53e-21	1.9e-19	yes	5.94	0.16	-4.52	3.31e-20	7.06e-19	yes	hypothetical protein CARUB_v10018149mg, partial [Capsella rubella]	RecName: Full=Histone H2A variant 1; AltName: Full=H2A.F/Z 1; AltName: Full=H2AvAt; AltName: Full=HTA11 [Arabidopsis thaliana]	HTA11; DNA binding; Encodes HTA11, a histone H2A protein. ; Variant histone H2A which may re [...]	H2A
BnaA09g34500D	23.45	2.55	-3.15	1.76e-19	5.41e-18	yes	32.43	1.04	-4.83	3.01e-21	6.84e-20	yes	hypothetical protein EUTSA_v10010720mg [Eutrema salsugineum]	_	_	_
BnaA09g34720D	35.41	1.01	-5	2.05e-30	1.22e-28	yes	237.03	5.75	-5.34	8.3e-73	1.71e-70	yes	hypothetical protein EUTSA_v10010669mg [Eutrema salsugineum]	RecName: Full=Chlorophyll a-b binding protein 6, chloroplastic; AltName: Full=LHCI-730; AltName: Full=LHCII type III CAB-6; AltName: Full=Light-harvesting complex p	annotation not avaliable	LHCA1
BnaA09g34970D	6.25	0.03	-5.56	4.26e-16	1.03e-14	yes	3.43	0.18	-3.65	8.38e-11	9.49e-10	yes	hypothetical protein EUTSA_v10010742mg [Eutrema salsugineum]	RecName: Full=CASP-like protein At3g55390 [Arabidopsis thaliana]	annotation not avaliable	_
BnaA09g35790D	40.16	2.39	-4.01	4.03e-31	2.5e-29	yes	25.23	1.72	-3.8	1.09e-28	3.62e-27	yes	hypothetical protein EUTSA_v10006245mg [Eutrema salsugineum]	RecName: Full=40S ribosomal protein S26-3 [Arabidopsis thaliana]	annotation not avaliable	RP-S26e, RPS26
BnaA09g35820D	20.88	2.05	-3.29	4.24e-30	2.47e-28	yes	24.44	1.6	-3.85	3.89e-44	2.49e-42	yes	hypothetical protein CARUB_v10016642mg [Capsella rubella]	RecName: Full=Probably inactive leucine-rich repeat receptor-like protein kinase At3g28040; Flags: Precursor [Arabidopsis thaliana]	leucine-rich repeat transmembrane protein kinase, putative; leucine-rich repeat transmembran [...]	_
BnaA09g35910D	6.29	0.63	-3.14	4.84e-18	1.36e-16	yes	10.74	1.03	-3.26	2.17e-30	7.83e-29	yes	hypothetical protein EUTSA_v10005916mg [Eutrema salsugineum]	_	annotation not avaliable	_
BnaA09g37890D	26.32	0.53	-5.39	1.53e-25	6.85e-24	yes	8.85	0.13	-5.25	1.49e-17	2.7e-16	yes	60S ribosomal protein L38, putative [Ricinus communis]	RecName: Full=60S ribosomal protein L38 [Arabidopsis thaliana]	60S ribosomal protein L38 (RPL38A); 60S ribosomal protein L38 (RPL38A); FUNCTIONS IN: struct [...]	RP-L38e, RPL38
BnaA09g42310D	2.01	0.02	-4.08	1.23e-07	1.34e-06	yes	0.89	0	-3.31	5.23e-08	4.57e-07	yes	hypothetical protein EUTSA_v10000248mg [Eutrema salsugineum]	_	annotation not avaliable	_
BnaA09g43140D	63.6	6.07	-3.37	4.09e-30	2.39e-28	yes	41.13	3.5	-3.52	5.19e-32	2.03e-30	yes	hypothetical protein EUTSA_v10000174mg [Eutrema salsugineum]	_	annotation not avaliable	_
BnaA09g43700D	33.63	2.52	-3.69	9.21e-19	2.72e-17	yes	33.29	1.51	-4.37	6.21e-32	2.42e-30	yes	hypothetical protein EUTSA_v10002140mg [Eutrema salsugineum]	_	unknown protein; unknown protein; LOCATED IN: endomembrane system; BEST Arabidopsis thaliana [...]	_
BnaA09g43720D	29.4	2.24	-3.66	4.93e-22	1.81e-20	yes	18.91	0.99	-4.12	2.39e-23	6.02e-22	yes	hypothetical protein EUTSA_v10002146mg [Eutrema salsugineum]	RecName: Full=H/ACA ribonucleoprotein complex subunit 3-like protein; AltName: Full=Nucleolar protein 10 [Arabidopsis thaliana]	annotation not avaliable	NOP10, NOLA3
BnaA09g44030D	41.67	2.47	-4.02	4.24e-35	3.22e-33	yes	24.58	0.54	-5.28	3.3e-49	2.62e-47	yes	hypothetical protein EUTSA_v10002093mg [Eutrema salsugineum]	RecName: Full=60S ribosomal protein L28-1 [Arabidopsis thaliana]	annotation not avaliable	RP-L28e, RPL28
BnaA09g44110D	3.22	0.14	-3.78	1.23e-07	1.34e-06	yes	2.76	0.07	-4.04	1.54e-10	1.7e-09	yes	hypothetical protein EUTSA_v10022851mg [Eutrema salsugineum]	_	annotation not avaliable	_
BnaA09g44290D	36.34	3.14	-3.49	5.32e-18	1.49e-16	yes	27.18	1.3	-4.29	7.46e-38	3.68e-36	yes	hypothetical protein EUTSA_v10009812mg [Eutrema salsugineum]	RecName: Full=Ethylene-responsive transcription factor ERF017 [Arabidopsis thaliana]	AP2 domain-containing transcription factor, putative; encodes a member of the DREB subfamily [...]	_
BnaA09g45990D	7.36	0.19	-4.71	1.44e-22	5.43e-21	yes	7.86	0.27	-4.41	3.43e-29	1.18e-27	yes	hypothetical protein CARUB_v10009267mg [Capsella rubella]	RecName: Full=AT-rich interactive domain-containing protein 2; Short=ARID domain-containing protein 2; AltName: Full=ARID and ELM2 domain-containing protein 2 [Ara	_	_
BnaA09g46280D	16.79	0	-7.4	6e-45	7.1e-43	yes	11.54	0.08	-6.02	5.73e-41	3.2e-39	yes	predicted protein [Arabidopsis lyrata subsp. lyrata]	_	_	_
BnaA09g47620D	6.41	0.25	-4.2	1.74e-18	5.03e-17	yes	4.66	0.12	-4.43	3.88e-28	1.26e-26	yes	hypothetical protein EUTSA_v10007063mg [Eutrema salsugineum]	RecName: Full=Probable serine/threonine-protein kinase abkC [Dictyostelium discoideum]	ABC1 family protein; ABC1 family protein; FUNCTIONS IN: molecular_function unknown; INVOLVED [...]	ADCK, ABC1
BnaA09g48360D	23.88	0	-7.91	3.9e-41	3.98e-39	yes	21.84	0.04	-7.25	1.01e-49	8.24e-48	yes	hypothetical protein CARUB_v10010159mg, partial [Capsella rubella]	RecName: Full=Transmembrane emp24 domain-containing protein p24delta3; AltName: Full=p24 family protein delta1a; Short=p24delta1a; AltName: Full=p24 family protein	_	_
BnaA09g49950D	8.46	0.67	-3.47	3.02e-11	4.9e-10	yes	3.65	0.34	-3.09	7.94e-09	7.53e-08	yes	hypothetical protein CARUB_v10011944mg [Capsella rubella]	_	ribosomal protein-related; ribosomal protein-related; FUNCTIONS IN: RNA binding; INVOLVED IN [...]	UTP30, RSL1D1
BnaA09g51690D	21.76	1.02	-4.29	2.43e-28	1.29e-26	yes	18.5	0.96	-4.13	1.87e-29	6.46e-28	yes	hypothetical protein EUTSA_v10005420mg, partial [Eutrema salsugineum]	RecName: Full=rRNA-processing protein fcf2 [Schizosaccharomyces pombe 972h-]	annotation not avaliable	_
BnaA09g53260D	134.7	9.18	-3.86	1.33e-39	1.27e-37	yes	168.33	13.03	-3.68	9.12e-39	4.67e-37	yes	hypothetical protein EUTSA_v10023479mg [Eutrema salsugineum]	RecName: Full=ATP-citrate synthase alpha chain protein 2; Short=ATP-citrate synthase A-2; AltName: Full=ATP-citrate lyase A-2; AltName: Full=Citrate cleavage enzym	annotation not avaliable	ACLY
BnaA09g53830D	7.74	0	-6.29	6.84e-32	4.42e-30	yes	7.88	0.29	-4.36	6.27e-26	1.82e-24	yes	hypothetical protein 26.t00082 [Brassica oleracea]	_	_	_
BnaA09g54870D	856.29	0.24	-11.3	1.59e-63	4.78e-61	yes	268.36	0.57	-8.65	4.26e-115	1.45e-111	yes	hypothetical protein ARALYDRAFT_899345 [Arabidopsis lyrata subsp. lyrata]	RecName: Full=Glycine-rich protein 3 short isoform; Flags: Precursor [Arabidopsis thaliana]	_	_
BnaA09g56240D	28.48	1.31	-4.34	8.62e-41	8.65e-39	yes	15.51	0.32	-5.21	8.74e-45	5.74e-43	yes	hypothetical protein CARUB_v10009275mg [Capsella rubella]	RecName: Full=Serine/arginine-rich splicing factor SR45; Short=At-SR45; Short=AtSR45 [Arabidopsis thaliana]	annotation not avaliable	RNPS1
BnaA09g56900D	0.8	0	-3.17	1.52e-07	1.64e-06	yes	0.72	0	-3.04	4.47e-10	4.74e-09	yes	hypothetical protein ARALYDRAFT_888945 [Arabidopsis lyrata subsp. lyrata]	RecName: Full=L-type lectin-domain containing receptor kinase S.1; Short=LecRK-S.1; Flags: Precursor [Arabidopsis thaliana]	annotation not avaliable	_
BnaA09g57200D	10.46	0.35	-4.56	1.7e-30	1.01e-28	yes	5.99	0.16	-4.54	9.42e-33	3.83e-31	yes	hypothetical protein CARUB_v10008890mg [Capsella rubella]	RecName: Full=Sucrose transport protein SUC4; AltName: Full=Sucrose permease 4; AltName: Full=Sucrose transporter 4; AltName: Full=Sucrose-proton symporter 4 [Arabi	SUT4 (SUCROSE TRANSPORTER 4); carbohydrate transmembrane transporter/ sucrose transmembrane [...]	SLC45A1_2_4
BnaA10g00930D	73.42	0.57	-6.78	3.65e-58	8.2e-56	yes	70.96	0.41	-7.12	4.2e-79	1.14e-76	yes	hypothetical protein EUTSA_v10007319mg [Eutrema salsugineum]	RecName: Full=Uncharacterized calcium-binding protein At1g02270 [Arabidopsis thaliana]	endonuclease/exonuclease/phosphatase family protein / calcium-binding EF hand family protein [...]	_
BnaA10g01480D	11.73	1.3	-3.08	3.08e-14	6.51e-13	yes	6.47	0.39	-3.73	2.4e-17	4.29e-16	yes	hypothetical protein EUTSA_v10008492mg [Eutrema salsugineum]	RecName: Full=Thiamine pyrophosphokinase 1; Short=AtTPK1; AltName: Full=Thiamine kinase 1 [Arabidopsis thaliana]	TPK1 (THIAMIN PYROPHOSPHOKINASE1); thiamin diphosphokinase; Encodes a thiamine pyrophosphoki [...]	thiN, TPK1, THI80
BnaA10g02380D	4.12	0.3	-3.4	2.02e-10	3.01e-09	yes	6.25	0.05	-5.4	1.12e-16	1.91e-15	yes	hypothetical protein EUTSA_v10008519mg [Eutrema salsugineum]	RecName: Full=Auxin-responsive protein IAA10; AltName: Full=Indoleacetic acid-induced protein 10 [Arabidopsis thaliana]	_	IAA
BnaA10g02690D	10.35	0.69	-3.72	3.65e-13	7.06e-12	yes	10.06	0.82	-3.47	1.64e-16	2.76e-15	yes	hypothetical protein CARUB_v10010566mg [Capsella rubella]	_	annotation not avaliable	_
BnaA10g02760D	7.61	0.52	-3.64	2.09e-19	6.41e-18	yes	14.44	0.11	-6.13	9.13e-58	1.03e-55	yes	hypothetical protein EUTSA_v10007576mg [Eutrema salsugineum]	RecName: Full=7-hydroxymethyl chlorophyll a reductase, chloroplastic; Flags: Precursor [Arabidopsis thaliana]	annotation not avaliable	HCAR
BnaA10g03200D	12.98	1.32	-3.2	1.41e-19	4.37e-18	yes	8.34	0.94	-3.02	9.77e-23	2.38e-21	yes	putative beta-1,3-galactosyltransferase 2 [Arabidopsis thaliana]	RecName: Full=Probable beta-1,3-galactosyltransferase 2 [Arabidopsis thaliana]	annotation not avaliable	_
BnaA10g03220D	113.99	10.49	-3.43	4.08e-22	1.5e-20	yes	199.57	18.21	-3.45	2.35e-39	1.23e-37	yes	hypothetical protein CARUB_v10010237mg [Capsella rubella]	RecName: Full=50S ribosomal protein L6, chloroplastic; AltName: Full=Protein EMBRYO DEFECTIVE 2394; Flags: Precursor [Arabidopsis thaliana]	emb2394 (embryo defective 2394); structural constituent of ribosome; embryo defective 2394 ( [...]	RP-L6, MRPL6, rplF
BnaA10g04620D	1.61	0	-4.09	2.91e-05	0.00022	yes	1.8	0	-4.25	3.13e-08	2.79e-07	yes	splicing factor 3b-like protein [Arabidopsis thaliana]	RecName: Full=PHD finger-like domain-containing protein 5B [Arabidopsis thaliana]	unknown protein; LOCATED IN: cellular_component unknown; EXPRESSED IN: 24 plant structures; [...]	PHF5A
BnaA10g04760D	7.52	0.39	-3.95	3.02e-14	6.4e-13	yes	8.98	0.42	-4.11	7.3e-24	1.89e-22	yes	hypothetical protein CARUB_v10009572mg [Capsella rubella]	RecName: Full=Leucine-rich repeat extensin-like protein 3; Short=AtLRX3; Short=LRR/EXTENSIN3; AltName: Full=Cell wall hydroxyproline-rich glycoprotein; Flags: Precu	annotation not avaliable	_
BnaA10g05680D	112.74	0.16	-8.77	9.07e-37	7.58e-35	yes	48.76	0.1	-7.9	2.08e-64	3.19e-62	yes	hypothetical protein EUTSA_v10014413mg [Eutrema salsugineum]	RecName: Full=Basic endochitinase CHB4; Flags: Precursor	annotation not avaliable	E3.2.1.14
BnaA10g05840D	10.13	0.56	-3.96	4.52e-14	9.4e-13	yes	6.01	0	-5.93	8.57e-21	1.9e-19	yes	hypothetical protein ARALYDRAFT_918143 [Arabidopsis lyrata subsp. lyrata]	RecName: Full=Superoxide dismutase [Fe]	annotation not avaliable	SOD2
BnaA10g06120D	1.14	0	-3.63	0.00158	0.00818	yes	0.72	0	-3.04	0.00124	0.00586	yes	hypothetical protein ARALYDRAFT_349841 [Arabidopsis lyrata subsp. lyrata]	RecName: Full=Multiple RNA-binding domain-containing protein 1 [Ustilago maydis 521]	_	MRD1, RBM19
BnaA10g06530D	3.41	0.14	-3.89	9.16e-15	2.02e-13	yes	3.8	0.17	-3.83	1.27e-19	2.62e-18	yes	hypothetical protein CARUB_v10028550mg [Capsella rubella]	RecName: Full=ATP-dependent zinc metalloprotease FTSH 11, chloroplastic/mitochondrial; Short=AtFTSH11; Flags: Precursor [Arabidopsis thaliana]	FTSH11 (FtsH protease 11); ATP-dependent peptidase/ ATPase/ metallopeptidase; encodes an Fts [...]	YME1
BnaA10g06630D	5.17	0.02	-5.45	2.41e-20	7.88e-19	yes	1.83	0	-4.27	2.95e-14	4.3e-13	yes	_	_	_	_
BnaA10g06850D	36.6	3.35	-3.41	7.86e-25	3.41e-23	yes	22.9	2.03	-3.43	9.61e-27	2.91e-25	yes	RecName: Full=Cytochrome b5 [Brassica oleracea var. botrytis]	RecName: Full=Cytochrome b5 [Brassica oleracea var. botrytis]	annotation not avaliable	_
BnaA10g08190D	1.36	0	-3.87	2.23e-14	4.76e-13	yes	0.89	0	-3.31	1.79e-15	2.82e-14	yes	hypothetical protein ARALYDRAFT_347851 [Arabidopsis lyrata subsp. lyrata]	RecName: Full=Probable LRR receptor-like serine/threonine-protein kinase At3g47570; Flags: Precursor [Arabidopsis thaliana]	annotation not avaliable	_
BnaA10g08850D	2.36	0.13	-3.4	4.28e-06	3.71e-05	yes	3.21	0.13	-3.83	2.16e-13	2.95e-12	yes	hypothetical protein ARALYDRAFT_891373 [Arabidopsis lyrata subsp. lyrata]	RecName: Full=Protein STAY-GREEN LIKE, chloroplastic; Flags: Precursor [Arabidopsis thaliana]	annotation not avaliable	_
BnaA10g09600D	4.39	0.2	-3.92	1.18e-23	4.74e-22	yes	1.33	0.05	-3.25	1.68e-12	2.16e-11	yes	hypothetical protein; 74608-67463 [Arabidopsis thaliana]	_	_	_
BnaA10g09640D	148.7	5.25	-4.8	1.22e-15	2.88e-14	yes	93.44	2.85	-4.99	2.76e-60	3.47e-58	yes	bifunctional inhibitor/lipid-transfer protein/seed storage 2S albumin-like protein [Arabidopsis thaliana]	_	protease inhibitor/seed storage/lipid transfer protein (LTP) family protein; protease inhibi [...]	_
BnaA10g09820D	17.88	0.67	-4.55	4.67e-23	1.81e-21	yes	8.11	0.58	-3.59	1.09e-18	2.11e-17	yes	hypothetical protein EUTSA_v10014966mg [Eutrema salsugineum]	_	_	_
BnaA10g10120D	2.68	0.04	-4.3	2.61e-07	2.73e-06	yes	1.52	0.04	-3.52	4.19e-07	3.34e-06	yes	hypothetical protein ARALYDRAFT_918740 [Arabidopsis lyrata subsp. lyrata]	_	_	_
BnaA10g10460D	9.26	0.53	-3.9	7.65e-29	4.15e-27	yes	5.84	0.52	-3.27	7.17e-24	1.86e-22	yes	hypothetical protein CARUB_v10025812mg [Capsella rubella]	_	_	_
BnaA10g11300D	26.35	2.97	-3.11	6.34e-22	2.3e-20	yes	13.97	1.47	-3.17	6.18e-24	1.6e-22	yes	hypothetical protein EUTSA_v10014893mg [Eutrema salsugineum]	_	annotation not avaliable	_
BnaA10g11420D	8.05	0.64	-3.47	3.41e-28	1.8e-26	yes	6.38	0.66	-3.08	1.04e-30	3.8e-29	yes	hypothetical protein CARUB_v10028575mg [Capsella rubella]	RecName: Full=ATPase 3, plasma membrane-type; AltName: Full=Proton pump 3	AHA3; ATPase/ hydrogen-exporting ATPase, phosphorylative mechanism; member of Plasma membran [...]	E3.6.3.6
BnaA10g12200D	7.78	0.56	-3.58	1.29e-12	2.38e-11	yes	5.31	0.22	-4.07	7.99e-19	1.56e-17	yes	hypothetical protein EUTSA_v10014634mg [Eutrema salsugineum]	RecName: Full=Ras-related protein RABA2d; Short=AtRABA2d [Arabidopsis thaliana]	ATRABA2D (HOARABIDOPSIS RAB GTPASE HOMOLOG A2D); GTP binding; HOARABIDOPSIS RAB GTPASE HOMOL [...]	RAB11A
BnaA10g12480D	5.4	0.09	-4.85	1.14e-14	2.51e-13	yes	4.66	0.18	-4.07	1.2e-16	2.04e-15	yes	PREDICTED: uncharacterized protein C24B11.05-like [Solanum lycopersicum]	_	haloacid dehalogenase-like hydrolase family protein; haloacid dehalogenase-like hydrolase fa [...]	K07025
BnaA10g12840D	99.6	1.87	-5.66	3.5e-57	7.64e-55	yes	32.65	0.37	-6.12	7.19e-56	7.49e-54	yes	hypothetical protein EUTSA_v10014933mg [Eutrema salsugineum]	RecName: Full=Probable histone H2A.7; AltName: Full=HTA6 [Arabidopsis thaliana]	annotation not avaliable	H2A
BnaA10g13510D	15.57	0.32	-5.21	8.45e-28	4.36e-26	yes	8.32	0.1	-5.39	5.74e-28	1.85e-26	yes	hypothetical protein EUTSA_v10014295mg [Eutrema salsugineum]	RecName: Full=Williams-Beuren syndrome chromosomal region 22 protein homolog [Mus musculus]	annotation not avaliable	_
BnaA10g15920D	3.86	0.07	-4.55	3.4e-10	4.95e-09	yes	15.67	0.23	-5.56	1.05e-27	3.34e-26	yes	hypothetical protein EUTSA_v10013774mg [Eutrema salsugineum]	RecName: Full=Basic 7S globulin; AltName: Full=SBg7S; Short=Bg; Contains: RecName: Full=Basic 7S globulin high kDa subunit; Contains: RecName: Full=Basic 7S globuli	annotation not avaliable	_
BnaA10g16040D	6	0.1	-4.95	5.49e-20	1.75e-18	yes	2.65	0.08	-3.94	2.36e-15	3.69e-14	yes	hypothetical protein EUTSA_v10012849mg [Eutrema salsugineum]	RecName: Full=Pentatricopeptide repeat-containing protein At5g19020, mitochondrial; Flags: Precursor [Arabidopsis thaliana]	hypothetical protein	_
BnaA10g16200D	2.11	0.13	-3.25	0.00101	0.00553	yes	1.17	0	-3.66	0.000205	0.00112	yes	hypothetical protein EUTSA_v10022246mg, partial [Eutrema salsugineum]	RecName: Full=50S ribosomal protein L33 [Rickettsia bellii RML369-C]	ribosomal protein L33 family protein; ribosomal protein L33 family protein; FUNCTIONS IN: st [...]	RP-L33, MRPL33, rpmG
BnaA10g16560D	9.59	0.17	-5.18	8.86e-19	2.62e-17	yes	12.03	0.04	-6.48	7.69e-35	3.42e-33	yes	PREDICTED: glutamine synthetase cytosolic isozyme 1-1-like [Brachypodium distachyon]	RecName: Full=Glutamine synthetase cytosolic isozyme; AltName: Full=GS1; AltName: Full=Glutamate--ammonia ligase	_	glnA, GLUL
BnaA10g17610D	11.58	0.56	-4.15	1.23e-24	5.31e-23	yes	10.25	0.2	-5.09	2.68e-38	1.35e-36	yes	Target of Myb protein 1 [Arabidopsis thaliana]	RecName: Full=Target of Myb protein 1; Short=Tom-1 [Gallus gallus]	VHS domain-containing protein / GAT domain-containing protein; VHS domain-containing protein [...]	_
BnaA10g17620D	11	0	-6.79	6.18e-20	1.96e-18	yes	13.01	0.05	-6.44	1.81e-31	6.92e-30	yes	peptidyl-tRNA hydrolase II (PTH2) family protein [Arabidopsis thaliana]	RecName: Full=Peptidyl-tRNA hydrolase 2, mitochondrial; Short=PTH 2; Flags: Precursor [Mus musculus]	aminoacyl-tRNA hydrolase; aminoacyl-tRNA hydrolase; FUNCTIONS IN: aminoacyl-tRNA hydrolase a [...]	PTH2
BnaA10g17930D	2.57	0	-4.74	2e-09	2.7e-08	yes	3.08	0	-4.99	1.96e-15	3.08e-14	yes	hypothetical protein CARUB_v10001566mg, partial [Capsella rubella]	_	unknown protein; unknown protein; FUNCTIONS IN: molecular_function unknown; INVOLVED IN: bio [...]	_
BnaA10g17950D	67.82	5.41	-3.62	1.02e-28	5.5e-27	yes	35.56	2.84	-3.6	8.28e-41	4.58e-39	yes	hypothetical protein CARUB_v10002568mg [Capsella rubella]	RecName: Full=Probable UDP-arabinopyranose mutase 5; AltName: Full=Reversibly glycosylated polypeptide 5; Short=AtRGP5; AltName: Full=UDP-L-arabinose mutase 5 [Arab	annotation not avaliable	RGP, UTM
BnaA10g18720D	6.42	0	-6.03	1.26e-18	3.68e-17	yes	3.58	0	-5.2	2.86e-18	5.43e-17	yes	hypothetical protein ARALYDRAFT_486273 [Arabidopsis lyrata subsp. lyrata]	RecName: Full=MATH domain and coiled-coil domain-containing protein At3g44790; AltName: Full=RTM3-like protein At3g44790 [Arabidopsis thaliana]	_	_
BnaA10g19920D	15.14	0.55	-4.56	8.07e-36	6.42e-34	yes	9.65	0.6	-3.8	4.15e-27	1.29e-25	yes	hypothetical protein EUTSA_v10013572mg [Eutrema salsugineum]	RecName: Full=Transaldolase [Frankia sp. EAN1pec]	transaldolase, putative; transaldolase, putative; FUNCTIONS IN: catalytic activity, transald [...]	E2.2.1.2, talA, talB
BnaA10g20390D	7.16	0.23	-4.45	6.65e-16	1.6e-14	yes	10.87	0.21	-5.14	2.02e-36	9.63e-35	yes	RING/U-box superfamily protein [Arabidopsis thaliana]	_	zinc finger (C3HC4-type RING finger) family protein; zinc finger (C3HC4-type RING finger) fa [...]	_
BnaA10g24180D	7.94	0.51	-3.71	1.31e-08	1.62e-07	yes	3.17	0.3	-3.04	8.45e-07	6.51e-06	yes	group I late embryogenesis abundant protein [Brassica napus]	RecName: Full=18 kDa seed maturation protein [Glycine max]	late embryogenesis abundant group 1 domain-containing protein / LEA group 1 domain-containin [...]	_
BnaA10g24340D	3.88	0	-5.32	3.71e-21	1.28e-19	yes	2.01	0	-4.4	2.95e-20	6.32e-19	yes	hypothetical protein SPRG_01613 [Saprolegnia parasitica CBS 223.65]	_	_	_
BnaA10g27940D	46.31	0.26	-6.99	1.86e-65	6.14e-63	yes	18.02	0.25	-5.68	2.57e-64	3.9e-62	yes	hypothetical protein CARUB_v10011626mg [Capsella rubella]	RecName: Full=Monothiol glutaredoxin-S11; Short=AtGrxS11; AltName: Full=Protein ROXY 6 [Arabidopsis thaliana]	annotation not avaliable	grxC, GLRX, GLRX2
BnaA10g28170D	5.62	0	-5.84	2.82e-11	4.58e-10	yes	2.88	0	-4.9	2.48e-10	2.69e-09	yes	nucleic acid binding protein [Arabidopsis lyrata subsp. lyrata]	RecName: Full=Uncharacterized protein At2g34160 [Arabidopsis thaliana]	_	_
BnaA10g28560D	4.12	0	-5.4	9.95e-09	1.25e-07	yes	5.09	0	-5.7	3.73e-15	5.76e-14	yes	pentatricopeptide repeat-containing protein [Arabidopsis lyrata subsp. lyrata]	RecName: Full=Pentatricopeptide repeat-containing protein At1g18900 [Arabidopsis thaliana]	_	_
BnaA10g29250D	8.81	0.81	-3.29	2.69e-11	4.37e-10	yes	11.32	1.16	-3.18	3.2e-17	5.66e-16	yes	hypothetical protein EUTSA_v10014732mg [Eutrema salsugineum]	_	annotation not avaliable	_
BnaA10g29840D	1.02	0.03	-3.16	4.15e-05	0.000304	yes	8.37	0.2	-4.8	7.81e-27	2.37e-25	yes	structural constituent of ribosome [Arabidopsis lyrata subsp. lyrata]	_	annotation not avaliable	_
BnaA10g30140D	6.85	0	-6.12	6.02e-30	3.48e-28	yes	9.69	0	-6.61	3.75e-49	2.96e-47	yes	hypothetical protein EUTSA_v10013429mg [Eutrema salsugineum]	RecName: Full=Aspartic proteinase nepenthesin-1; AltName: Full=Nepenthesin-I; Flags: Precursor [Nepenthes gracilis]	chloroplast nucleoid DNA-binding protein, putative; chloroplast nucleoid DNA-binding protein [...]	_
BnaA10g30460D	5	0.04	-5.14	9.78e-11	1.51e-09	yes	3.56	0	-5.19	2.7e-14	3.96e-13	yes	cytoplasmic ribosomal protein S14 [Brassica napus]	RecName: Full=40S ribosomal protein S14-2 [Arabidopsis thaliana]	40S ribosomal protein S14 (RPS14B); 40S ribosomal protein S14 (RPS14B); FUNCTIONS IN: struct [...]	RP-S14e, RPS14
BnaAnng02460D	10.05	0.95	-3.27	1.95e-11	3.21e-10	yes	8.47	0.38	-4.17	7.5e-31	2.76e-29	yes	hypothetical protein EUTSA_v10021069mg [Eutrema salsugineum]	RecName: Full=F-actin-capping protein subunit alpha; AltName: Full=CapZ alpha [Arabidopsis thaliana]	annotation not avaliable	CAPZA
BnaAnng03170D	2.43	0.15	-3.35	4.94e-08	5.71e-07	yes	2.67	0.08	-3.98	2.23e-15	3.51e-14	yes	hypothetical protein CARUB_v10013722mg [Capsella rubella]	_	annotation not avaliable	_
BnaAnng03180D	12.74	0.99	-3.56	4.31e-27	2.13e-25	yes	18.24	0.54	-4.85	1.33e-57	1.49e-55	yes	EMB3004/MEE32 [Arabidopsis lyrata subsp. lyrata]	RecName: Full=Bifunctional 3-dehydroquinate dehydratase/shikimate dehydrogenase, chloroplastic; Short=DHQ-SDH protein; AltName: Full=DHQase-SORase; AltName: Full=P	annotation not avaliable	aroDE, DHQ-SDH
BnaAnng03340D	7.88	0	-6.32	3.59e-17	9.45e-16	yes	4.02	0	-5.36	6.26e-18	1.16e-16	yes	hypothetical protein ARALYDRAFT_356287 [Arabidopsis lyrata subsp. lyrata]	_	_	_
BnaAnng03350D	2.81	0	-4.86	9.19e-09	1.16e-07	yes	1.77	0	-4.22	1.72e-09	1.74e-08	yes	hypothetical protein EUTSA_v10005644mg [Eutrema salsugineum]	_	_	_
BnaAnng09380D	92.25	10.52	-3.12	9.17e-29	4.94e-27	yes	53.35	2.78	-4.21	2.45e-47	1.78e-45	yes	hypothetical protein CARUB_v10023948mg, partial [Capsella rubella]	RecName: Full=40S ribosomal protein S5-2 [Arabidopsis thaliana]	ATRPS5A (RIBOSOMAL PROTEIN 5A); structural constituent of ribosome; One of two genes encodin [...]	RP-S5e, RPS5
BnaAnng11650D	4.97	0.47	-3.14	1.34e-09	1.85e-08	yes	5.08	0.15	-4.4	4.34e-25	1.2e-23	yes	high-affinity nickel-transport family protein [Arabidopsis thaliana]	_	annotation not avaliable	_
BnaAnng11850D	3.86	0.05	-4.77	2.87e-19	8.73e-18	yes	3.32	0.03	-4.72	9.7e-25	2.63e-23	yes	hypothetical protein EUTSA_v10025690mg [Eutrema salsugineum]	_	unknown protein; unknown protein; FUNCTIONS IN: molecular_function unknown; INVOLVED IN: bio [...]	_
BnaAnng11900D	180.74	9.74	-4.2	6.71e-23	2.58e-21	yes	203.87	3.38	-5.87	5.64e-49	4.44e-47	yes	_	_	_	_
BnaAnng12370D	3.42	0.27	-3.24	3.5e-06	3.07e-05	yes	4.21	0.16	-4.03	4.47e-13	5.97e-12	yes	hypothetical protein ARALYDRAFT_470498 [Arabidopsis lyrata subsp. lyrata]	_	annotation not avaliable	_
BnaAnng12650D	23.28	2.04	-3.45	5.95e-24	2.45e-22	yes	28.93	1.8	-3.94	7.58e-42	4.4e-40	yes	hypothetical protein EUTSA_v10021380mg [Eutrema salsugineum]	_	NC domain-containing protein; NC domain-containing protein; FUNCTIONS IN: molecular_function [...]	_
BnaAnng13790D	47.02	0.07	-8.1	1.53e-68	5.85e-66	yes	21.94	0	-7.78	2.38e-54	2.33e-52	yes	_	_	_	_
BnaAnng17130D	12.97	0.61	-4.2	3.35e-16	8.2e-15	yes	18.74	1.24	-3.81	1.61e-30	5.82e-29	yes	hypothetical protein EUTSA_v10009136mg [Eutrema salsugineum]	RecName: Full=Membrane-anchored ubiquitin-fold protein 6; Short=AtMUB6; Short=Membrane-anchored ub-fold protein 6; Flags: Precursor [Arabidopsis thaliana]	annotation not avaliable	_
BnaAnng17890D	1.44	0.03	-3.52	4.52e-10	6.5e-09	yes	2.41	0.1	-3.65	3.83e-14	5.54e-13	yes	hypothetical protein ARALYDRAFT_470177 [Arabidopsis lyrata subsp. lyrata]	RecName: Full=Protein LHY; AltName: Full=MYB-related transcription factor LHY; AltName: Full=Protein LATE ELONGATED HYPOCOTYL [Arabidopsis thaliana]	_	LHY
BnaAnng19580D	31.08	0	-8.28	5.54e-43	6.09e-41	yes	100.28	0.05	-9.42	5.13e-54	4.88e-52	yes	hypothetical protein ARALYDRAFT_470534 [Arabidopsis lyrata subsp. lyrata]	_	annotation not avaliable	_
BnaAnng19920D	66.57	0.6	-6.56	4.3e-54	7.93e-52	yes	61.02	0.54	-6.58	8.95e-70	1.7e-67	yes	unnamed protein product [Thellungiella halophila]	RecName: Full=Profilin-5 [Arabidopsis thaliana]	annotation not avaliable	PFN
BnaAnng21820D	43.05	3.84	-3.45	7.25e-31	4.4e-29	yes	30.57	1.37	-4.38	2.46e-44	1.59e-42	yes	hypothetical protein EUTSA_v10003962mg [Eutrema salsugineum]	RecName: Full=50S ribosomal protein L22 [Maricaulis maris MCS10]	ribosomal protein L22 family protein; ribosomal protein L22 family protein; FUNCTIONS IN: st [...]	RP-L22, MRPL22, rplV
BnaAnng24400D	1.66	0	-4.14	5.37e-09	6.94e-08	yes	1.78	0	-4.24	1.29e-13	1.79e-12	yes	hypothetical protein EUTSA_v10023002mg [Eutrema salsugineum]	RecName: Full=Auxin-induced protein X15 [Glycine max]	annotation not avaliable	SAUR
BnaAnng24500D	44.01	3.51	-3.61	2.61e-32	1.73e-30	yes	34.49	3.02	-3.47	2.25e-27	7.04e-26	yes	hypothetical protein EUTSA_v10004664mg [Eutrema salsugineum]	_	zinc finger (C3HC4-type RING finger) family protein; zinc finger (C3HC4-type RING finger) fa [...]	_
BnaAnng24540D	35.36	0.88	-5.18	4.22e-44	4.77e-42	yes	17.34	0.29	-5.49	8.08e-41	4.48e-39	yes	hypothetical protein EUTSA_v10021147mg [Eutrema salsugineum]	RecName: Full=60S acidic ribosomal protein P0-3 [Arabidopsis thaliana]	60S acidic ribosomal protein P0 (RPP0C); 60S acidic ribosomal protein P0 (RPP0C); FUNCTIONS [...]	RP-LP0, RPLP0
BnaAnng25130D	50.39	4.27	-3.53	5.21e-26	2.39e-24	yes	37.27	3.52	-3.37	4.56e-27	1.41e-25	yes	proteasome beta subunit C1 [Arabidopsis thaliana]	RecName: Full=Proteasome subunit beta type-3-A; AltName: Full=20S proteasome beta subunit C-1; AltName: Full=Proteasome component T [Arabidopsis thaliana]	PBC1 (PROTEASOME BETA SUBUNIT C1); peptidase/ threonine-type endopeptidase; 20S proteasome b [...]	PSMB3
BnaAnng25300D	2.94	0.05	-4.33	1.43e-10	2.17e-09	yes	1.51	0.05	-3.41	2.56e-08	2.3e-07	yes	hypothetical protein EUTSA_v10004621mg [Eutrema salsugineum]	RecName: Full=Aldo-keto reductase family 4 member C9 [Arabidopsis thaliana]	annotation not avaliable	_
BnaAnng25620D	286.94	21.71	-3.72	2.98e-39	2.81e-37	yes	160.5	19.42	-3.04	7.03e-33	2.88e-31	yes	hypothetical protein EUTSA_v10020665mg [Eutrema salsugineum]	RecName: Full=Probable UTP--glucose-1-phosphate uridylyltransferase 2; AltName: Full=UDP-glucose pyrophosphorylase 2; Short=UDPGP 2; Short=UGPase 2 [Arabidopsis th	UGP (UDP-glucose pyrophosphorylase); UTP:glucose-1-phosphate uridylyltransferase/ nucleotidy [...]	UGP2, galU, galF
BnaAnng27100D	248.06	8.12	-4.92	1.38e-44	1.6e-42	yes	361.45	21.09	-4.09	6.76e-52	5.99e-50	yes	chloroplast photosystem II protein [Brassica rapa subsp. oleifera]	RecName: Full=Photosystem II 10 kDa polypeptide, chloroplastic; Flags: Precursor	PSBR (photosystem II subunit R); Encodes for the 10 kDa PsbR subunit of photosystem II (PSII [...]	psbR
BnaAnng28220D	7.6	0.72	-3.23	1.28e-15	3.03e-14	yes	1.43	0.06	-3.25	5.81e-12	7.17e-11	yes	hypothetical protein EUTSA_v10005593mg, partial [Eutrema salsugineum]	_	_	_
BnaAnng28530D	17.44	1.29	-3.66	9.79e-23	3.73e-21	yes	6.92	0.65	-3.22	4.67e-22	1.1e-20	yes	uncharacterized protein [Arabidopsis thaliana]	_	_	_
BnaAnng29750D	7.36	0.44	-3.79	2.08e-09	2.8e-08	yes	5.94	0.56	-3.18	2.32e-12	2.95e-11	yes	hypothetical protein EUTSA_v10004874mg [Eutrema salsugineum]	RecName: Full=Ubiquinone biosynthesis protein COQ4 homolog, mitochondrial; AltName: Full=Coenzyme Q biosynthesis protein 4 homolog; Flags: Precursor [Arabidopsis th	annotation not avaliable	COQ4
BnaAnng30120D	3.7	0.23	-3.53	3e-09	3.98e-08	yes	7.91	0.29	-4.35	4.09e-26	1.2e-24	yes	zinc finger AN1 and C2H2 domain-containing stress-associated protein 13 [Arabidopsis SAP13_ARATH RecName: Full=Zinc finger AN1 and C2H2	RecName: Full=Zinc finger AN1 and C2H2 domain-containing stress-associated protein 13; Short=AtSAP13 [Arabidopsis thaliana]	zinc finger (C2H2 type, AN1-like) family protein; zinc finger (C2H2 type, AN1-like) family p [...]	_
BnaAnng30250D	2.68	0	-4.79	7.69e-08	8.63e-07	yes	2.48	0	-4.69	9.97e-12	1.21e-10	yes	_	_	_	_
BnaAnng30260D	51.92	0.03	-8.64	1.37e-74	8.15e-72	yes	39.16	0	-8.62	3.49e-79	9.6e-77	yes	hypothetical protein EUTSA_v10010426mg [Eutrema salsugineum]	RecName: Full=Basic leucine zipper 25; Short=AtbZIP25; Short=bZIP protein 25; AltName: Full=Basic leucine zipper OPAQUE 2 homolog 4; Short=Basic leucine zipper O2	_	_
BnaAnng30290D	2.67	0	-4.79	8.04e-07	7.81e-06	yes	1.48	0	-3.98	4.18e-06	2.96e-05	yes	los [Brassica rapa subsp. chinensis]	RecName: Full=Bifunctional enolase 2/transcriptional activator; AltName: Full=2-phospho-D-glycerate hydro-lyase 2; AltName: Full=2-phosphoglycerate dehydratase 2; Alt	_	ENO, eno
BnaAnng30630D	57.85	0.64	-6.29	1.42e-58	3.25e-56	yes	31.23	0.31	-6.27	4.76e-56	5e-54	yes	hypothetical protein EUTSA_v10004451mg [Eutrema salsugineum]	_	_	_
BnaAnng30640D	1.45	0.02	-3.63	1.12e-10	1.71e-09	yes	2.8	0.01	-4.66	1.08e-17	1.97e-16	yes	hypothetical protein EUTSA_v10024341mg [Eutrema salsugineum]	RecName: Full=Cadmium/zinc-transporting ATPase HMA2; AltName: Full=Cadmium/zinc-transporting ATPase 3; AltName: Full=Protein HEAVY METAL ATPASE 2 [Arabidopsis thali	annotation not avaliable	zntA
BnaAnng31340D	80.27	8.94	-3.15	1.46e-26	6.95e-25	yes	23.42	2.82	-3.01	3.22e-17	5.69e-16	yes	hypothetical protein EUTSA_v10009264mg [Eutrema salsugineum]	_	unknown protein; unknown protein; FUNCTIONS IN: molecular_function unknown; INVOLVED IN: bio [...]	_
BnaAnng31520D	10.69	0.37	-4.54	2.36e-17	6.29e-16	yes	8.93	0.29	-4.55	1.55e-21	3.57e-20	yes	protein kinase, putative [Brassica oleracea]	RecName: Full=Probable receptor-like protein kinase At5g47070 [Arabidopsis thaliana]	_	E2.7.1.-
BnaAnng32420D	1.57	0	-4.06	9.18e-07	8.85e-06	yes	2.71	0	-4.81	9.61e-14	1.35e-12	yes	hypothetical protein EUTSA_v10005099mg [Eutrema salsugineum]	RecName: Full=E3 ubiquitin-protein ligase RING1; AltName: Full=RING finger protein 1	annotation not avaliable	_
BnaAnng32860D	1.16	0	-3.66	0.000676	0.00386	yes	2.74	0	-4.83	3.09e-08	2.76e-07	yes	hypothetical protein EUTSA_v10026372mg [Eutrema salsugineum]	RecName: Full=MLP-like protein 328 [Arabidopsis thaliana]	annotation not avaliable	_
BnaAnng36030D	6.11	0	-5.96	2.58e-15	5.94e-14	yes	7.19	0	-6.19	1.44e-25	4.11e-24	yes	_	_	_	_
BnaAnng36570D	4.49	0.45	-3.07	3.68e-09	4.84e-08	yes	10.13	0.09	-5.75	7.7e-40	4.14e-38	yes	hypothetical protein EUTSA_v10008528mg [Eutrema salsugineum]	RecName: Full=Transcription factor MYB86; AltName: Full=Myb homolog 4; Short=AtMyb4; AltName: Full=Myb-related protein 86; Short=AtMYB86 [Arabidopsis thaliana]	annotation not avaliable	MYBP
BnaAnng37140D	6.49	0.13	-4.83	8.74e-14	1.77e-12	yes	4.21	0.07	-4.66	5.47e-17	9.52e-16	yes	hypothetical protein EUTSA_v10000137mg [Eutrema salsugineum]	RecName: Full=Zinc finger CCCH domain-containing protein 22; Short=AtC3H22 [Arabidopsis thaliana]	annotation not avaliable	_
BnaAnng37180D	22.05	0	-7.79	4.34e-42	4.59e-40	yes	12.48	0.04	-6.53	7.2e-36	3.37e-34	yes	sporulation protein [Desulfovibrio sp. U5L]	_	_	_
BnaAnng37720D	1.29	0	-3.8	1.17e-06	1.11e-05	yes	1.86	0	-4.3	7e-13	9.25e-12	yes	hypothetical protein ARALYDRAFT_349841 [Arabidopsis lyrata subsp. lyrata]	RecName: Full=Multiple RNA-binding domain-containing protein 1 [Ustilago maydis 521]	_	MRD1, RBM19
BnaAnng38980D	1.92	0	-4.34	2.36e-05	0.000181	yes	0.9	0	-3.32	0.000166	0.000924	yes	hypothetical protein ARALYDRAFT_918240 [Arabidopsis lyrata subsp. lyrata]	_	_	_
BnaAnng40880D	3.4	0.16	-3.77	0.000102	0.000693	yes	1.38	0	-3.88	0.000166	0.000923	yes	hypothetical protein EUTSA_v10020620mg [Eutrema salsugineum]	RecName: Full=Protein TRIGALACTOSYLDIACYLGLYCEROL 4, chloroplastic; AltName: Full=Protein PIGMENT DEFECTIVE 320 [Arabidopsis thaliana]	_	_
BnaAnng40910D	15.48	1.34	-3.44	7.39e-14	1.5e-12	yes	4.49	0.4	-3.19	1.19e-08	1.1e-07	yes	F20N2.19 [Arabidopsis lyrata subsp. lyrata]	_	_	udk, UCK
BnaC01g01070D	60.56	3.2	-4.2	6.43e-41	6.46e-39	yes	42.73	1.95	-4.39	2.52e-47	1.83e-45	yes	_	_	_	_
BnaC01g01300D	2.73	0.17	-3.37	7.02e-05	0.000493	yes	3.31	0	-5.09	3.07e-10	3.3e-09	yes	hypothetical protein 27.t00116 [Brassica oleracea]	_	_	_
BnaC01g01630D	49.62	2.64	-4.18	5.48e-30	3.18e-28	yes	32.45	0.85	-5.1	2.2e-48	1.67e-46	yes	hypothetical protein EUTSA_v10025747mg [Eutrema salsugineum]	RecName: Full=Chromatin modification-related protein EAF3 [Ustilago maydis 521]	MRG family protein; MRG family protein; FUNCTIONS IN: chromatin binding; INVOLVED IN: chroma [...]	MORF4L1, MRG15, EAF3
BnaC01g02660D	1.78	0.05	-3.69	1.09e-06	1.04e-05	yes	1.77	0	-4.22	6.84e-13	9.04e-12	yes	hypothetical protein EUTSA_v10027062mg, partial [Eutrema salsugineum]	RecName: Full=ATP-dependent RNA helicase DBP3 [Yarrowia lipolytica CLIB122]	_	_
BnaC01g03080D	4.9	0.15	-4.32	4.39e-12	7.7e-11	yes	24	0.67	-4.96	1.9e-45	1.27e-43	yes	hypothetical protein CARUB_v10005212mg [Capsella rubella]	_	_	_
BnaC01g03110D	7.38	0.83	-3	1.8e-15	4.17e-14	yes	17.53	1.88	-3.16	2.61e-35	1.19e-33	yes	PSR9 [Brassica nigra]	RecName: Full=Plant intracellular Ras-group-related LRR protein 5 [Arabidopsis thaliana]	leucine-rich repeat family protein; leucine-rich repeat family protein; FUNCTIONS IN: protei [...]	_
BnaC01g03980D	22.9	0.83	-4.63	1.53e-19	4.73e-18	yes	26.18	1.05	-4.51	7.91e-35	3.52e-33	yes	hypothetical protein ARALYDRAFT_908564 [Arabidopsis lyrata subsp. lyrata]	RecName: Full=Heat stress transcription factor A-4a; Short=AtHsfA4a; AltName: Full=AtHsf-15; AltName: Full=Heat shock factor protein 21; Short=HSF 21; AltName: Ful	annotation not avaliable	HSFF
BnaC01g06350D	8.18	0.57	-3.63	1.37e-19	4.24e-18	yes	9.42	0.43	-4.18	2.44e-33	1.02e-31	yes	hypothetical protein EUTSA_v10025629mg [Eutrema salsugineum]	RecName: Full=Probable beta-1,3-galactosyltransferase 10 [Arabidopsis thaliana]	annotation not avaliable	_
BnaC01g06380D	3.38	0.1	-4.09	1.72e-17	4.64e-16	yes	5.94	0.57	-3.17	1.08e-22	2.62e-21	yes	hypothetical protein EUTSA_v10000057mg [Eutrema salsugineum]	RecName: Full=Protein unc-45 homolog B; Short=Unc-45B [Mus musculus]	_	_
BnaC01g06390D	43.29	2.88	-3.87	1.27e-33	9e-32	yes	60.05	2.33	-4.63	8.12e-58	9.24e-56	yes	hypothetical protein EUTSA_v10024993mg [Eutrema salsugineum]	RecName: Full=Calcium uptake protein 1 homolog, mitochondrial [Caenorhabditis briggsae]	annotation not avaliable	_
BnaC01g06400D	5.87	0.02	-5.58	1.58e-33	1.11e-31	yes	4.32	0	-5.47	1.72e-35	7.92e-34	yes	hypothetical protein CARUB_v10004385mg [Capsella rubella]	_	annotation not avaliable	_
BnaC01g06410D	9.39	0.4	-4.24	1.15e-23	4.64e-22	yes	15.29	0.25	-5.45	1.83e-47	1.34e-45	yes	hypothetical protein [Brassica oleracea]	RecName: Full=Homeobox protein knotted-1-like 5; AltName: Full=Homeodomain-containing protein 1; AltName: Full=Protein KNAT5 [Arabidopsis thaliana]	KNAT5 (KNOTTED1-LIKE HOMEOBOX GENE 5); transcription activator/ transcription factor; A memb [...]	_
BnaC01g06420D	23.7	0.07	-7.09	4.35e-57	9.36e-55	yes	26.39	0	-8.05	9.32e-74	2e-71	yes	hypothetical protein [Brassica oleracea]	_	unknown protein; unknown protein; FUNCTIONS IN: molecular_function unknown; INVOLVED IN: bio [...]	_
BnaC01g06430D	64.84	0.71	-6.32	3.09e-61	8.17e-59	yes	158.61	0.1	-9.62	3.39e-122	3.24e-118	yes	hypothetical protein [Brassica oleracea]	_	annotation not avaliable	_
BnaC01g06450D	1.87	0	-4.3	4.12e-10	5.96e-09	yes	3.84	0.04	-4.81	2.54e-23	6.38e-22	yes	hypothetical protein [Brassica oleracea]	RecName: Full=Proline-rich receptor-like protein kinase PERK14; AltName: Full=Proline-rich extensin-like receptor kinase 14; Short=AtPERK14 [Arabidopsis thaliana]	protein kinase family protein; protein kinase family protein; FUNCTIONS IN: protein serine/t [...]	_
BnaC01g06470D	15.55	0	-7.29	4.12e-48	5.65e-46	yes	12.21	0.02	-6.67	6.81e-52	6.02e-50	yes	hypothetical protein [Brassica oleracea]	RecName: Full=DeSI-like protein At4g17486 [Arabidopsis thaliana]	annotation not avaliable	_
BnaC01g13800D	16.88	0	-7.41	2.59e-30	1.53e-28	yes	14.72	0	-7.21	7.68e-38	3.79e-36	yes	hypothetical protein EUTSA_v10026628mg [Eutrema salsugineum]	RecName: Full=Mitochondrial pyruvate carrier 2; AltName: Full=Brain protein 44; AltName: Full=Protein 0-44 [Rattus norvegicus]	annotation not avaliable	_
BnaC01g13820D	9.86	0.76	-3.53	1.25e-14	2.74e-13	yes	7.35	0.4	-3.89	6.67e-21	1.49e-19	yes	hypothetical protein PHAVU_006G143900g [Phaseolus vulgaris]	_	_	_
BnaC01g13840D	1.32	0	-3.83	1.44e-09	1.98e-08	yes	3.18	0	-5.03	5.11e-29	1.74e-27	yes	hypothetical protein ARALYDRAFT_492631 [Arabidopsis lyrata subsp. lyrata]	RecName: Full=Phosphatidate cytidylyltransferase; AltName: Full=CDP-DAG synthase; AltName: Full=CDP-DG synthase; AltName: Full=CDP-diacylglycerol synthase; Short=CDS	annotation not avaliable	E2.7.7.41, CDS1, CDS2, cdsA
BnaC01g14030D	54.75	2.9	-4.19	1.44e-15	3.38e-14	yes	75.35	7.34	-3.34	8.94e-23	2.18e-21	yes	hypothetical protein ARALYDRAFT_492609 [Arabidopsis lyrata subsp. lyrata]	RecName: Full=Probable trehalose-phosphate phosphatase G; Short=AtTPPG; AltName: Full=Trehalose 6-phosphate phosphatase; AltName: Full=Trehalose-phosphate phosphata	annotation not avaliable	otsB
BnaC01g18730D	29.08	0.08	-7.35	5.72e-70	2.47e-67	yes	30.21	0.1	-7.28	7.83e-83	2.6e-80	yes	hypothetical protein CARUB_v10008186mg [Capsella rubella]	RecName: Full=Protein TIC110, chloroplastic; AltName: Full=Translocon at the inner envelope membrane of chloroplasts 110; Short=AtTIC110; Flags: Precursor [Arabido	_	_
BnaC01g31760D	23.18	0	-7.86	6.33e-57	1.35e-54	yes	8.68	0.02	-6.14	6.12e-34	2.66e-32	yes	hypothetical protein EUTSA_v10023489mg [Eutrema salsugineum]	RecName: Full=Protein SHI RELATED SEQUENCE 7 [Arabidopsis thaliana]	_	_
BnaC01g35840D	11.54	0.06	-6.15	6.36e-27	3.09e-25	yes	14.96	0	-7.23	1.95e-48	1.49e-46	yes	hypothetical protein EUTSA_v10021619mg [Eutrema salsugineum]	RecName: Full=Signal peptidase complex catalytic subunit SEC11A; AltName: Full=Endopeptidase SP18; AltName: Full=Microsomal signal peptidase 18 kDa subunit; Short=	signal peptidase, putative; signal peptidase, putative; FUNCTIONS IN: peptidase activity; IN [...]	SEC11, sipW
BnaC01g35870D	6.87	0.38	-3.85	4.69e-14	9.74e-13	yes	6.4	0	-6.02	1.13e-33	4.79e-32	yes	unnamed protein product [Arabidopsis thaliana]	_	biotin carboxyl carrier protein of acetyl-CoA carboxylase-related; biotin carboxyl carrier p [...]	_
BnaC01g35880D	14.7	0.04	-6.77	3.64e-33	2.53e-31	yes	13.49	0	-7.09	3.73e-32	1.47e-30	yes	hypothetical protein EUTSA_v10021670mg [Eutrema salsugineum]	_	zinc finger (Ran-binding) family protein; zinc finger (Ran-binding) family protein; FUNCTION [...]	_
BnaC01g35920D	2.62	0	-4.76	1.11e-09	1.54e-08	yes	2.02	0	-4.41	9.62e-12	1.17e-10	yes	hypothetical protein CARUB_v10014451mg [Capsella rubella]	RecName: Full=Acyl-protein thioesterase 1 [Aspergillus nidulans FGSC A4]	annotation not avaliable	LYPLA2
BnaC01g35930D	18.02	0	-7.5	2.49e-39	2.36e-37	yes	16.65	0	-7.39	1.4e-49	1.13e-47	yes	hypothetical protein EUTSA_v10021630mg [Eutrema salsugineum]	RecName: Full=Cytochrome c oxidase subunit 5b-1, mitochondrial; Short=AtCOX5b-1; Flags: Precursor [Arabidopsis thaliana]	cytochrome c oxidase family protein; cytochrome c oxidase family protein; FUNCTIONS IN: cyto [...]	COX5B
BnaC01g35940D	2.17	0	-4.5	4.09e-07	4.17e-06	yes	1.63	0	-4.11	8.7e-09	8.2e-08	yes	hypothetical protein EUTSA_v10021630mg [Eutrema salsugineum]	RecName: Full=Cytochrome c oxidase subunit 5b-1, mitochondrial; Short=AtCOX5b-1; Flags: Precursor [Arabidopsis thaliana]	annotation not avaliable	COX5B
BnaC01g35970D	13.68	0.08	-6.29	9.1e-27	4.38e-25	yes	20.25	0	-7.67	2.07e-47	1.51e-45	yes	hypothetical protein CARUB_v10014898mg [Capsella rubella]	RecName: Full=Probable histone H2A variant 3; AltName: Full=H2A.F/Z 3; AltName: Full=HTA9 [Arabidopsis thaliana]	annotation not avaliable	H2A
BnaC01g36090D	1.34	0	-3.85	2.45e-07	2.57e-06	yes	1.68	0	-4.16	2.38e-16	3.97e-15	yes	hypothetical protein EUTSA_v10020594mg [Eutrema salsugineum]	_	SDE5 (silencing defective 5); Encodes a novel protein that is similar to PRL1 interacting fa [...]	_
BnaC01g36100D	5.4	0	-5.78	3.28e-28	1.73e-26	yes	6.58	0	-6.06	3.31e-49	2.62e-47	yes	hypothetical protein EUTSA_v10020387mg [Eutrema salsugineum]	RecName: Full=Probable ubiquitin-conjugating enzyme E2 25; AltName: Full=Ubiquitin carrier protein 25 [Arabidopsis thaliana]	UBC25 (UBIQUITIN-CONJUGATING ENZYME 25); small conjugating protein ligase; UBIQUITIN-CONJUGA [...]	UBE2O
BnaC01g36110D	2.89	0	-4.9	3.07e-11	4.96e-10	yes	0.76	0	-3.1	2.69e-06	1.96e-05	yes	hypothetical protein CARUB_v10014862mg [Capsella rubella]	RecName: Full=Cytochrome c oxidase copper chaperone 1; AltName: Full=Cytochrome c oxidase 17 copper chaperone; Short=AtCOX17 [Arabidopsis thaliana]	annotation not avaliable	_
BnaC01g36120D	1.7	0	-4.17	4.96e-06	4.26e-05	yes	4.56	0	-5.54	2.57e-18	4.89e-17	yes	uncharacterized protein [Arabidopsis thaliana]	_	unknown protein; unknown protein; FUNCTIONS IN: molecular_function unknown; INVOLVED IN: bio [...]	_
BnaC01g36130D	2.35	0	-4.61	1.12e-07	1.23e-06	yes	2.03	0	-4.42	2.6e-12	3.29e-11	yes	hypothetical protein EUTSA_v10021294mg [Eutrema salsugineum]	RecName: Full=Lectin-like protein At3g16530; Flags: Precursor [Arabidopsis thaliana]	annotation not avaliable	_
BnaC01g36140D	1.18	0.01	-3.54	1.38e-08	1.7e-07	yes	0.86	0	-3.27	7.11e-14	1.01e-12	yes	predicted protein [Arabidopsis lyrata subsp. lyrata]	RecName: Full=Protein SPA1-RELATED 4 [Arabidopsis thaliana]	annotation not avaliable	_
BnaC01g36150D	72.77	0.18	-8	2.56e-92	7.1e-89	yes	33.09	0.12	-7.21	8.48e-84	3e-81	yes	hypothetical protein EUTSA_v10020797mg [Eutrema salsugineum]	_	annotation not avaliable	_
BnaC01g36260D	4.79	0.04	-5.17	5.58e-12	9.68e-11	yes	5.56	0	-5.82	8.8e-22	2.05e-20	yes	hypothetical protein EUTSA_v10021466mg [Eutrema salsugineum]	_	annotation not avaliable	_
BnaC01g36320D	5.33	0.11	-4.67	7.62e-12	1.3e-10	yes	6.26	0.3	-3.99	3.71e-16	6.13e-15	yes	cyclin-B1-2, partial [Brassica juncea]	RecName: Full=Cyclin-B1-2; AltName: Full=Cyc1b-At; AltName: Full=Cyclin-1b; AltName: Full=G2/mitotic-specific cyclin-B1-2; Short=CycB1;2 [Arabidopsis thaliana]	_	CCNB
BnaC01g36330D	45.77	0.11	-7.76	3.64e-64	1.12e-61	yes	51.37	0	-9.01	3.97e-81	1.19e-78	yes	ethylene-responsive transcription factor 4 [Arabidopsis thaliana]	RecName: Full=Ethylene-responsive transcription factor 4; Short=AtERF4; AltName: Full=Ethylene-responsive element-binding factor 4; Short=EREBP-4; AltName: Full=Pro	ERF4 (ETHYLENE RESPONSIVE ELEMENT BINDING FACTOR 4); DNA binding / protein binding / transcr [...]	EREBP
BnaC01g36340D	28.93	0.1	-7.17	9.64e-41	9.63e-39	yes	63.29	0	-9.31	1.61e-95	1.3e-92	yes	hypothetical protein CARUB_v10014678mg [Capsella rubella]	RecName: Full=30S ribosomal protein S20, chloroplastic; Flags: Precursor [Arabidopsis thaliana]	annotation not avaliable	RP-S20, rpsT
BnaC01g39810D	5.54	0.23	-4.07	1.29e-14	2.82e-13	yes	6.35	0.15	-4.71	3.69e-25	1.02e-23	yes	uncharacterized protein [Arabidopsis thaliana]	_	DNA binding; DNA binding; FUNCTIONS IN: DNA binding; INVOLVED IN: biological_process unknown [...]	_
BnaC01g41380D	2.59	0.08	-3.91	3.96e-08	4.63e-07	yes	2.76	0.19	-3.28	1.08e-09	1.1e-08	yes	hypothetical protein CARUB_v10024557mg [Capsella rubella]	_	_	_
BnaC01g43360D	9.58	0	-6.6	6.23e-21	2.13e-19	yes	6.21	0.11	-4.89	7.85e-19	1.54e-17	yes	_	_	_	_
BnaC01g43500D	1.99	0	-4.39	3.29e-07	3.4e-06	yes	1.53	0	-4.03	1.09e-08	1.01e-07	yes	_	_	_	_
BnaC02g11460D	16.52	0.08	-6.56	3.32e-43	3.67e-41	yes	10.82	0	-6.77	1.89e-45	1.27e-43	yes	_	_	_	_
BnaC02g12080D	35.05	0.31	-6.42	2.48e-42	2.65e-40	yes	5.27	0	-5.75	3.01e-16	4.99e-15	yes	hypothetical protein EUTSA_v10015110mg [Eutrema salsugineum]	RecName: Full=40S ribosomal protein S30 [Arabidopsis thaliana]	40S ribosomal protein S30 (RPS30C); 40S ribosomal protein S30 (RPS30C); FUNCTIONS IN: struct [...]	RP-S30e, RPS30
BnaC02g16010D	9.92	0.1	-5.68	6.15e-35	4.62e-33	yes	3.36	0.02	-4.86	4.5e-22	1.06e-20	yes	hypothetical protein 26.t00082 [Brassica oleracea]	_	_	_
BnaC02g16610D	1.44	0	-3.95	1.44e-07	1.56e-06	yes	1.26	0.02	-3.56	1.06e-11	1.28e-10	yes	similar to reverse transcriptase (Pfam: transcript_fact.hmm, score: 72.31) [Arabidopsis thaliana]	_	_	_
BnaC02g18560D	12.78	0.02	-6.8	3.93e-50	6.07e-48	yes	8.32	0	-6.4	1.26e-47	9.27e-46	yes	hypothetical protein EUTSA_v10011596mg [Eutrema salsugineum]	_	_	_
BnaC02g21900D	1.25	0	-3.75	0.0015	0.00784	yes	2	0.07	-3.64	7.02e-06	4.83e-05	yes	hypothetical protein ARALYDRAFT_316265 [Arabidopsis lyrata subsp. lyrata]	RecName: Full=Transcription factor GTE3, chloroplastic; AltName: Full=Bromodomain-containing protein GTE3; AltName: Full=Protein GLOBAL TRANSCRIPTION FACTOR GROUP E	_	_
BnaC02g22680D	7.93	0	-6.33	1.14e-32	7.74e-31	yes	6.44	0	-6.03	8.37e-40	4.48e-38	yes	hypothetical protein CARUB_v10020076mg [Capsella rubella]	RecName: Full=Rab9 effector protein with kelch motifs	annotation not avaliable	_
BnaC02g23130D	7.11	0.42	-3.78	2.37e-19	7.24e-18	yes	9.84	0.51	-4.03	8.44e-32	3.27e-30	yes	hypothetical protein PRUPE_ppa006140mg [Prunus persica]	RecName: Full=E3 ubiquitin-protein ligase At1g63170; AltName: Full=RING finger protein At1g63170 [Arabidopsis thaliana]	zinc finger (C3HC4-type RING finger) family protein; zinc finger (C3HC4-type RING finger) fa [...]	_
BnaC02g27300D	26.74	0.41	-5.72	8.61e-47	1.12e-44	yes	18.97	0.12	-6.44	4.66e-54	4.46e-52	yes	hypothetical protein EUTSA_v10028867mg [Eutrema salsugineum]	RecName: Full=Serine/arginine-rich-splicing factor SR34; Short=At-SR34; Short=At-SRp34; Short=AtSR34; AltName: Full=Pre-mRNA-splicing factor SF2; AltName: Full=SR1 p	SR1; RNA binding / nucleic acid binding / nucleotide binding; SR1 is a plant homologue of th [...]	SFRS1_9
BnaC02g27330D	17.23	0.05	-6.85	2.57e-41	2.64e-39	yes	14.97	0.05	-6.6	1.11e-50	9.39e-49	yes	predicted protein [Arabidopsis lyrata subsp. lyrata]	RecName: Full=Cyclin-B2-4; AltName: Full=G2/mitotic-specific cyclin-B2-4; Short=CycB2;4 [Arabidopsis thaliana]	_	CCNB
BnaC02g27800D	4.19	0	-5.42	1.88e-07	2.01e-06	yes	1.2	0	-3.7	0.000276	0.00148	yes	_	_	_	_
BnaC02g28270D	22.65	0.03	-7.4	2.59e-48	3.58e-46	yes	27.68	0.26	-6.26	1.47e-53	1.38e-51	yes	_	_	_	_
BnaC02g29450D	1.22	0	-3.72	3.19e-10	4.66e-09	yes	1.19	0	-3.69	4.76e-15	7.31e-14	yes	hypothetical protein EUTSA_v10028904mg [Eutrema salsugineum]	_	annotation not avaliable	_
BnaC02g29940D	5.87	0	-5.9	7.39e-09	9.43e-08	yes	6.12	0	-5.96	9.25e-14	1.3e-12	yes	_	_	_	_
BnaC02g32230D	3	0	-4.95	8.23e-15	1.82e-13	yes	3.39	0	-5.13	1.29e-24	3.47e-23	yes	hypothetical protein EUTSA_v10000874mg [Eutrema salsugineum]	RecName: Full=3-oxoacyl-[acyl-carrier-protein]	KAS I (3-KETOACYL-ACYL CARRIER PROTEIN SYNTHASE I); catalytic/ fatty-acid synthase; 3-ketoac [...]	fabF
BnaC02g37280D	8.46	0.08	-5.56	2.85e-15	6.53e-14	yes	7.74	0.04	-5.82	4.05e-24	1.06e-22	yes	chalcone synthase [Conringia planisiliqua]	RecName: Full=Chalcone synthase 1; AltName: Full=Naringenin-chalcone synthase 1	_	CHS
BnaC02g38520D	32.92	3	-3.42	6.09e-17	1.57e-15	yes	45.58	5.6	-3	2.09e-24	5.53e-23	yes	hypothetical protein EUTSA_v10003825mg [Eutrema salsugineum]	RecName: Full=Probably inactive leucine-rich repeat receptor-like protein kinase At5g48380; Flags: Precursor [Arabidopsis thaliana]	annotation not avaliable	_
BnaC02g39680D	2.99	0.04	-4.46	2.46e-16	6.09e-15	yes	0.99	0	-3.45	2.47e-12	3.13e-11	yes	unnamed protein product [Arabidopsis thaliana]	RecName: Full=Sugar transporter ERD6-like 17; AltName: Full=Sugar-porter family protein 1 [Arabidopsis thaliana]	_	_
BnaC02g42360D	3.29	0	-5.08	6.9e-12	1.19e-10	yes	1.59	0.03	-3.71	6.61e-10	6.91e-09	yes	protein binding protein [Arabidopsis lyrata subsp. lyrata]	_	annotation not avaliable	_
BnaC02g44340D	15.65	0.25	-5.5	4.94e-27	2.43e-25	yes	13.96	0.18	-5.65	2.26e-34	9.92e-33	yes	cellulose synthase 8.1 catalytic subunit [Brassica napus]	RecName: Full=Cellulose synthase A catalytic subunit 8 [UDP-forming]	_	CESA
BnaC03g07630D	1.6	0	-4.08	3.86e-06	3.37e-05	yes	2.34	0	-4.61	1.75e-10	1.92e-09	yes	_	_	_	_
BnaC03g08640D	22.36	0.59	-5.02	3.03e-26	1.41e-24	yes	29.58	0.47	-5.71	2.62e-48	1.98e-46	yes	plastid-specific 50S ribosomal protein 6 [Arabidopsis thaliana]	RecName: Full=50S ribosomal protein 6, chloroplastic; AltName: Full=CL25; AltName: Full=Plastid-specific 50S ribosomal protein 6; Short=PSRP-6; Flags: Precursor [A	PSRP6 (PLASTID-SPECIFIC 50S RIBOSOMAL PROTEIN 6); plastid-specific ribosomal protein 6 precu [...]	_
BnaC03g08650D	1.29	0	-3.8	8.89e-15	1.96e-13	yes	1.4	0	-3.91	9.22e-24	2.37e-22	yes	predicted protein [Arabidopsis lyrata subsp. lyrata]	RecName: Full=Vesicle-associated protein 1-4; AltName: Full=Plant VAP homolog 14; Short=AtPVA14; AltName: Full=VAMP-associated protein 1-4 [Arabidopsis thaliana]	annotation not avaliable	_
BnaC03g08660D	5.27	0	-5.75	7.1e-50	1.08e-47	yes	5.19	0	-5.66	4.31e-61	5.58e-59	yes	hypothetical protein ARALYDRAFT_909793 [Arabidopsis lyrata subsp. lyrata]	RecName: Full=Protein DA1-related 4 [Arabidopsis thaliana]	annotation not avaliable	_
BnaC03g08670D	24.08	2.67	-3.13	2.84e-24	1.19e-22	yes	14.51	1.54	-3.15	1.07e-28	3.57e-27	yes	hypothetical protein ARALYDRAFT_488655 [Arabidopsis lyrata subsp. lyrata]	RecName: Full=Protein MFAP1 homolog [Dictyostelium discoideum]	annotation not avaliable	MFAP1
BnaC03g11480D	172.61	0.56	-8.04	2.49e-80	2.5e-77	yes	92.04	0	-9.85	2.01e-98	2.53e-95	yes	PREDICTED: probable histone H2B.1-like [Fragaria vesca subsp. vesca]	RecName: Full=Probable histone H2B.1 [Medicago truncatula]	annotation not avaliable	H2B
BnaC03g11510D	112.82	0.63	-7.28	7.79e-76	5.25e-73	yes	199.65	0.46	-8.49	2.52e-97	2.8e-94	yes	actin depolymerizing factor 4 [Arabidopsis thaliana]	RecName: Full=Actin-depolymerizing factor 4; Short=ADF-4; Short=AtADF4 [Arabidopsis thaliana]	ADF4 (ACTIN DEPOLYMERIZING FACTOR 4); actin binding; actin depolymerizing factor 4 (ADF4) mR [...]	CFL
BnaC03g11520D	38.02	0.08	-7.73	2.36e-76	1.78e-73	yes	53.44	0.06	-8.38	5e-88	2.25e-85	yes	hypothetical protein EUTSA_v10014975mg [Eutrema salsugineum]	RecName: Full=Actin-depolymerizing factor 1; Short=ADF-1; Short=AtADF1 [Arabidopsis thaliana]	SubName: Full=Putative uncharacterized protein;	CFL
BnaC03g11530D	58.93	0	-9.21	6.68e-72	3.42e-69	yes	34.91	0	-8.45	3.67e-63	5.25e-61	yes	hypothetical protein EUTSA_v10014933mg [Eutrema salsugineum]	RecName: Full=Probable histone H2A.7; AltName: Full=HTA6 [Arabidopsis thaliana]	annotation not avaliable	H2A
BnaC03g11550D	50.12	0	-8.97	6.94e-68	2.54e-65	yes	39.5	0	-8.63	1.27e-74	2.79e-72	yes	RecName: Full=40S ribosomal protein S15a; AltName: Full=PPCB8 r-protein BnS15a [Brassica napus]	RecName: Full=40S ribosomal protein S15a; AltName: Full=PPCB8	RPS15A (ribosomal protein s15a); structural constituent of ribosome; Encodes cytoplasmic rib [...]	RP-S15Ae, RPS15A
BnaC03g11640D	7.17	0.64	-3.29	1.36e-22	5.15e-21	yes	6.09	0.48	-3.42	1.47e-27	4.63e-26	yes	hypothetical protein ARALYDRAFT_496103 [Arabidopsis lyrata subsp. lyrata]	RecName: Full=Probable NOT transcription complex subunit VIP2; AltName: Full=Protein VIRE2 INTERACTING PROTEIN2; Short=AtVIP2 [Arabidopsis thaliana]	annotation not avaliable	CNOT2, NOT2
BnaC03g11820D	1.65	0.04	-3.64	1.43e-12	2.63e-11	yes	2.03	0.03	-4.03	5.45e-19	1.08e-17	yes	hypothetical protein EUTSA_v10013505mg [Eutrema salsugineum]	RecName: Full=UDP-glycosyltransferase 76E1 [Arabidopsis thaliana]	annotation not avaliable	_
BnaC03g11890D	8.62	0	-6.45	1.59e-30	9.49e-29	yes	6.78	0	-6.1	1.26e-33	5.32e-32	yes	oxidoreductase [Arabidopsis lyrata subsp. lyrata]	RecName: Full=1-aminocyclopropane-1-carboxylate oxidase homolog 12 [Arabidopsis thaliana]	annotation not avaliable	_
BnaC03g11900D	3.56	0	-5.19	6.22e-06	5.26e-05	yes	6.61	0	-6.07	1.33e-13	1.85e-12	yes	hypothetical protein CARUB_v10028097mg [Capsella rubella]	RecName: Full=1-aminocyclopropane-1-carboxylate oxidase homolog 12 [Arabidopsis thaliana]	_	_
BnaC03g11930D	183.84	0	-10.84	7.17e-107	6.76e-103	yes	116.03	0	-10.18	3.27e-115	1.2e-111	yes	hypothetical protein EUTSA_v10014321mg [Eutrema salsugineum]	_	annotation not avaliable	K07025
BnaC03g11940D	2.67	0	-4.79	1.46e-09	2e-08	yes	2.9	0	-4.91	2.23e-15	3.51e-14	yes	hypothetical protein CARUB_v10027239mg [Capsella rubella]	_	annotation not avaliable	MPHOSPH6, MPP6
BnaC03g12020D	2.48	0	-4.69	1.25e-10	1.9e-09	yes	1.61	0	-4.1	1.39e-11	1.67e-10	yes	hypothetical protein CARUB_v10026965mg, partial [Capsella rubella]	RecName: Full=Methyl-CpG-binding domain-containing protein 6; Short=AtMBD6; Short=MBD06; AltName: Full=Methyl-CpG-binding protein MBD6 [Arabidopsis thaliana]	annotation not avaliable	_
BnaC03g12050D	1.01	0	-3.47	0.00107	0.00578	yes	4.84	0	-5.63	1.64e-12	2.12e-11	yes	hypothetical protein ARALYDRAFT_496059 [Arabidopsis lyrata subsp. lyrata]	RecName: Full=Non-specific lipid-transfer protein 3; Short=LTP 3; Flags: Precursor [Arabidopsis thaliana]	annotation not avaliable	_
BnaC03g12060D	63.58	2.7	-4.5	1.21e-47	1.63e-45	yes	94.99	1.64	-5.77	2.77e-50	2.3e-48	yes	UDP-glucuronic acid decarboxylase [Arabidopsis lyrata subsp. lyrata]	RecName: Full=UDP-glucuronic acid decarboxylase 3; AltName: Full=UDP-XYL synthase 3; AltName: Full=UDP-glucuronate decarboxylase 3; Short=UGD; Short=UXS-3 [Arabidop	annotation not avaliable	_
BnaC03g12110D	3.57	0.08	-4.35	9.55e-11	1.47e-09	yes	4	0.05	-4.76	8.72e-18	1.6e-16	yes	hypothetical protein EUTSA_v10014238mg [Eutrema salsugineum]	_	annotation not avaliable	_
BnaC03g12130D	1.78	0	-4.23	5.24e-05	0.000377	yes	5.53	0	-5.82	2.06e-16	3.45e-15	yes	_	_	_	_
BnaC03g12240D	6.35	0.32	-3.93	9.7e-16	2.31e-14	yes	2.58	0.04	-4.26	1.88e-15	2.96e-14	yes	hypothetical protein CARUB_v10027320mg [Capsella rubella]	_	unknown protein; unknown protein; FUNCTIONS IN: molecular_function unknown; INVOLVED IN: bio [...]	_
BnaC03g12960D	23.12	2.78	-3.01	3.91e-23	1.52e-21	yes	12.83	0.84	-3.78	8.54e-30	3e-28	yes	hypothetical protein EUTSA_v10013843mg [Eutrema salsugineum]	_	annotation not avaliable	SSX2IP, ADIP
BnaC03g12970D	6.92	0	-6.13	1.52e-15	3.56e-14	yes	4.53	0	-5.53	4.15e-15	6.39e-14	yes	_	_	_	_
BnaC03g16300D	2.61	0	-4.76	1.51e-08	1.86e-07	yes	3.52	0	-5.18	4.16e-16	6.83e-15	yes	hypothetical protein EUTSA_v10008407mg [Eutrema salsugineum]	_	_	_
BnaC03g17580D	135.49	8.85	-3.92	2.51e-41	2.59e-39	yes	85.63	4.09	-4.36	1.27e-54	1.27e-52	yes	hypothetical protein CARUB_v10017910mg [Capsella rubella]	RecName: Full=40S ribosomal protein S3-2 [Arabidopsis thaliana]	40S ribosomal protein S3 (RPS3B); 40S ribosomal protein S3 (RPS3B); FUNCTIONS IN: structural [...]	RP-S3e, RPS3
BnaC03g17640D	72.54	5.45	-3.71	4.07e-36	3.3e-34	yes	67.3	3.36	-4.29	2.73e-51	2.34e-49	yes	hypothetical protein CARUB_v10017910mg [Capsella rubella]	RecName: Full=40S ribosomal protein S3-2 [Arabidopsis thaliana]	40S ribosomal protein S3 (RPS3B); 40S ribosomal protein S3 (RPS3B); FUNCTIONS IN: structural [...]	RP-S3e, RPS3
BnaC03g18930D	5.24	0	-5.74	2.53e-17	6.72e-16	yes	2.88	0.03	-4.57	4.02e-13	5.4e-12	yes	Photosystem I subunit F [Theobroma cacao]	RecName: Full=Photosystem I reaction center subunit III, chloroplastic; AltName: Full=Light-harvesting complex I 17 kDa protein; AltName: Full=PSI-F; Flags: Precurs	_	psaF
BnaC03g20620D	71.09	2.95	-4.54	1.76e-51	2.84e-49	yes	35.78	1.27	-4.71	1.19e-52	1.08e-50	yes	hypothetical protein EUTSA_v10027674mg [Eutrema salsugineum]	RecName: Full=Mediator of RNA polymerase II transcription subunit 37f; AltName: Full=Heat shock 70 kDa protein 12; AltName: Full=Heat shock protein 70-12; Short=At	annotation not avaliable	HSPA5, BIP
BnaC03g20770D	2.44	0.09	-3.74	7.49e-08	8.42e-07	yes	2.54	0.12	-3.59	6.84e-11	7.79e-10	yes	RING-H2 finger protein ATL33 [Arabidopsis thaliana]	RecName: Full=RING-H2 finger protein ATL33 [Arabidopsis thaliana]	zinc finger (C3HC4-type RING finger) family protein; zinc finger (C3HC4-type RING finger) fa [...]	_
BnaC03g22360D	116.16	0	-10.18	1.28e-79	1.18e-76	yes	80.21	0	-9.65	6.06e-93	3.86e-90	yes	_	_	_	_
BnaC03g26320D	0.94	0	-3.38	5.89e-05	0.000421	yes	5	0	-5.67	4.88e-23	1.21e-21	yes	putative tropinone reductase-15 [Boechera divaricarpa]	RecName: Full=Tropinone reductase homolog At1g07440 [Arabidopsis thaliana]	Tropinone-reductase-like35	TR1
BnaC03g32030D	52.61	5.22	-3.31	7.96e-30	4.55e-28	yes	37.41	4.2	-3.12	3.74e-30	1.33e-28	yes	hypothetical protein ARALYDRAFT_490504 [Arabidopsis lyrata subsp. lyrata]	RecName: Full=DEAD-box ATP-dependent RNA helicase 8 [Arabidopsis thaliana]	annotation not avaliable	DDX6, RCK, DHH1
BnaC03g32060D	25.08	0.62	-5.13	9.37e-32	6.03e-30	yes	16.56	0.13	-6.17	4.87e-35	2.18e-33	yes	uncharacterized protein [Arabidopsis thaliana]	_	unknown protein; unknown protein; FUNCTIONS IN: molecular_function unknown; INVOLVED IN: bio [...]	_
BnaC03g33020D	5.3	0	-5.75	1.66e-13	3.28e-12	yes	2.02	0.12	-3.3	2.46e-06	1.79e-05	yes	hypothetical protein EUTSA_v10021646mg [Eutrema salsugineum]	_	annotation not avaliable	_
BnaC03g48080D	15.09	0.9	-3.93	3.88e-15	8.83e-14	yes	8.15	0.1	-5.35	2.75e-19	5.56e-18	yes	hypothetical protein EUTSA_v10010605mg [Eutrema salsugineum]	RecName: Full=Uncharacterized oxidoreductase MXAN_5909	short-chain dehydrogenase/reductase (SDR) family protein; short-chain dehydrogenase/reductas [...]	_
BnaC03g48250D	2.44	0.06	-4.02	2.27e-07	2.4e-06	yes	2.39	0	-4.64	7.13e-14	1.01e-12	yes	_	_	_	_
BnaC03g53050D	28.71	0	-8.17	5.22e-29	2.88e-27	yes	10.68	0	-6.75	9.59e-17	1.64e-15	yes	hypothetical protein EUGRSUZ_A00356 [Eucalyptus grandis]	RecName: Full=Ubiquitin-conjugating enzyme E2 32; AltName: Full=Ubiquitin carrier protein 32 [Arabidopsis thaliana]	_	UBE2J1, NCUBE1, UBC6
BnaC03g55230D	38.7	0.27	-6.73	1.99e-55	3.94e-53	yes	32.49	0	-8.35	1.39e-63	2.06e-61	yes	hypothetical protein EUTSA_v10002916mg [Eutrema salsugineum]	_	_	_
BnaC03g56450D	14.36	0.1	-6.14	5.39e-37	4.56e-35	yes	10.83	0.34	-4.64	9.87e-33	4.01e-31	yes	hypothetical protein CARUB_v10017621mg, partial [Capsella rubella]	RecName: Full=Zinc finger CCCH domain-containing protein 42; Short=AtC3H42 [Arabidopsis thaliana]	annotation not avaliable	RBMX2, IST3
BnaC03g56590D	2.7	0	-4.81	3.58e-07	3.68e-06	yes	1.47	0	-3.97	9.95e-08	8.47e-07	yes	PREDICTED: 4-coumarate--CoA ligase-like 4 [Phoenix dactylifera]	RecName: Full=4-coumarate--CoA ligase-like 2 [Arabidopsis thaliana]	_	OPCL1
BnaC03g58880D	7.53	0.16	-4.88	2.78e-14	5.91e-13	yes	8.7	0.08	-5.59	3.69e-24	9.68e-23	yes	hypothetical protein EUTSA_v10009065mg [Eutrema salsugineum]	RecName: Full=Bet1-like protein At4g14600 [Arabidopsis thaliana]	annotation not avaliable	INTS3
BnaC03g59190D	2.48	0	-4.69	0.000108	0.000728	yes	1.85	0.05	-3.67	8.1e-05	0.000475	yes	auxin-responsive protein [Brassica rapa]	_	auxin-responsive protein, putative; auxin-responsive protein, putative; FUNCTIONS IN: molecu [...]	_
BnaC03g61030D	16.76	0.69	-4.41	5.59e-21	1.92e-19	yes	11.44	0.62	-4.01	1.93e-21	4.43e-20	yes	hypothetical protein EUTSA_v10027594mg [Eutrema salsugineum]	RecName: Full=Classical arabinogalactan protein 3; Flags: Precursor [Arabidopsis thaliana]	annotation not avaliable	_
BnaC03g61550D	1.78	0	-4.23	5.04e-07	5.06e-06	yes	2.78	0.12	-3.72	4.4e-12	5.49e-11	yes	hypothetical protein EUTSA_v10025742mg [Eutrema salsugineum]	RecName: Full=Transcription factor MYB44; AltName: Full=Myb-related protein 44; Short=AtMYB44; AltName: Full=Myb-related protein R1; Short=AtMYBR1 [Arabidopsis tha	MYB73 (MYB DOMAIN PROTEIN 73); DNA binding / transcription factor; Member of the R2R3 factor [...]	MYBP
BnaC03g61620D	1.59	0.04	-3.64	2.07e-05	0.00016	yes	9.53	0.22	-4.9	1.06e-24	2.86e-23	yes	predicted protein [Arabidopsis lyrata subsp. lyrata]	RecName: Full=Putative disease resistance protein At4g11170 [Arabidopsis thaliana]	_	_
BnaC03g62120D	2.03	0	-4.41	3.04e-08	3.59e-07	yes	3.75	0	-5.27	3.26e-19	6.55e-18	yes	hypothetical protein EUTSA_v10020996mg [Eutrema salsugineum]	RecName: Full=Peroxisomal (S)-2-hydroxy-acid oxidase GLO3; AltName: Full=Glycolate oxidase 3; Short=AtGLO3; Short=GOX 3; AltName: Full=Short chain alpha-hydroxy ac	_	HAO
BnaC03g64930D	8.21	0.21	-4.76	2.13e-16	5.3e-15	yes	7.7	0.52	-3.65	2.12e-21	4.85e-20	yes	hypothetical protein ARALYDRAFT_329378 [Arabidopsis lyrata subsp. lyrata]	RecName: Full=F-box protein CPR30; AltName: Full=Protein CONSTITUTIVE EXPRESSER OF PR GENES 30 [Arabidopsis thaliana]	F-box family protein; F-box family protein; FUNCTIONS IN: molecular_function unknown; INVOLV [...]	_
BnaC03g68020D	1.7	0	-4.17	3.09e-12	5.5e-11	yes	1.82	0.05	-3.68	5.95e-18	1.1e-16	yes	hypothetical protein EUTSA_v10024546mg [Eutrema salsugineum]	RecName: Full=NADPH--cytochrome P450 reductase 2 [Arabidopsis thaliana]	annotation not avaliable	POR
BnaC03g69480D	1.59	0	-4.08	4.99e-07	5.01e-06	yes	1.08	0	-3.56	1.52e-07	1.26e-06	yes	_	_	_	_
BnaC03g70980D	2	0	-4.4	8.31e-12	1.42e-10	yes	2.95	0	-4.93	6.51e-25	1.78e-23	yes	pentatricopeptide repeat-containing protein [Arabidopsis lyrata subsp. lyrata]	RecName: Full=Pentatricopeptide repeat-containing protein At1g18900 [Arabidopsis thaliana]	_	RP-L22e, RPL22
BnaC03g71440D	3.54	0.02	-4.93	1.73e-17	4.65e-16	yes	4.07	0	-5.38	1.98e-28	6.49e-27	yes	hypothetical protein MIMGU_mgv1a005238mg [Erythranthe guttata]	_	_	hemN, hemZ
BnaC03g71570D	0.83	0	-3.21	0.000422	0.00253	yes	1.69	0	-4.16	4.41e-10	4.68e-09	yes	hypothetical protein ARALYDRAFT_496059 [Arabidopsis lyrata subsp. lyrata]	RecName: Full=Non-specific lipid-transfer protein 3; Short=LTP 3; Flags: Precursor [Arabidopsis thaliana]	annotation not avaliable	_
BnaC03g72040D	15.03	1.25	-3.49	2.43e-22	9.07e-21	yes	6.25	0.52	-3.36	1.38e-16	2.34e-15	yes	hypothetical protein EUTSA_v10016962mg [Eutrema salsugineum]	RecName: Full=Aldo-keto reductase family 4 member C9 [Arabidopsis thaliana]	annotation not avaliable	_
BnaC03g76320D	1.31	0	-3.82	0.00012	0.000805	yes	1.36	0	-3.86	9.47e-07	7.25e-06	yes	_	_	_	_
BnaC03g76760D	8.24	0.25	-4.56	5.55e-15	1.25e-13	yes	31.18	0.07	-7.48	3.98e-33	1.65e-31	yes	hypothetical protein EUTSA_v10026372mg [Eutrema salsugineum]	RecName: Full=MLP-like protein 328 [Arabidopsis thaliana]	annotation not avaliable	_
BnaC03g77470D	36.22	0.03	-8.18	8.07e-72	4.05e-69	yes	36.32	0.12	-7.38	1.1e-85	4.3e-83	yes	hypothetical protein EUTSA_v10026083mg [Eutrema salsugineum]	_	annotation not avaliable	_
BnaC03g78190D	7.86	0	-6.32	3.11e-28	1.64e-26	yes	3.46	0	-5.15	2.11e-21	4.84e-20	yes	F12M16.15 [Arabidopsis lyrata subsp. lyrata]	_	annotation not avaliable	_
BnaC04g03300D	29.54	0.49	-5.65	2.26e-42	2.42e-40	yes	17.59	0.1	-6.47	5.25e-48	3.95e-46	yes	hypothetical protein CARUB_v10018009mg [Capsella rubella]	RecName: Full=60S ribosomal protein L2, mitochondrial (mitochondrion) [Oryza sativa Japonica RM02_ORYSA RecName: Full=60S ribosomal p	ribosomal protein L2 family protein; ribosomal protein L2 family protein; FUNCTIONS IN: stru [...]	_
BnaC04g06320D	34.4	1.24	-4.68	2.46e-48	3.41e-46	yes	60.08	3.08	-4.24	9.64e-52	8.47e-50	yes	hypothetical protein EUTSA_v10016467mg [Eutrema salsugineum]	_	annotation not avaliable	SLC32A, VGAT
BnaC04g08330D	14.88	0	-7.23	1.66e-33	1.17e-31	yes	12.59	0	-6.99	1.82e-39	9.53e-38	yes	hypothetical protein EUTSA_v10017208mg [Eutrema salsugineum]	RecName: Full=Membrin-11; Short=AtMEMB11; AltName: Full=27 kDa Golgi SNARE protein; AltName: Full=Golgi SNAP receptor complex member 2-1 [Arabidopsis thaliana]	annotation not avaliable	GOSR2, BOS1
BnaC04g08940D	14.88	0.41	-4.87	1.57e-40	1.55e-38	yes	10.28	0.31	-4.66	1.47e-43	9.2e-42	yes	hypothetical protein EUTSA_v10017936mg [Eutrema salsugineum]	RecName: Full=RING finger protein B; Short=Protein rngB [Dictyostelium discoideum]	kelch repeat-containing protein; kelch repeat-containing protein; FUNCTIONS IN: molecular_fu [...]	_
BnaC04g09660D	47.7	0.34	-6.76	4.3e-57	9.29e-55	yes	33.89	0.44	-5.97	3.24e-58	3.72e-56	yes	hypothetical protein EUTSA_v10017330mg [Eutrema salsugineum]	_	annotation not avaliable	_
BnaC04g14430D	2.3	0	-4.59	5.77e-06	4.9e-05	yes	3.54	0	-5.19	3.21e-13	4.34e-12	yes	hypothetical protein ARALYDRAFT_484129 [Arabidopsis lyrata subsp. lyrata]	RecName: Full=Putative Myb family transcription factor At1g14600	_	_
BnaC04g16290D	30.78	0.2	-6.7	9.85e-40	9.5e-38	yes	15.97	0.05	-6.76	3.2e-35	1.45e-33	yes	hypothetical protein ARALYDRAFT_481705 [Arabidopsis lyrata subsp. lyrata]	RecName: Full=SNF1-related protein kinase regulatory subunit beta-3; Short=AKIN subunit beta-3; Short=AKINB3; Short=AKINbeta3 [Arabidopsis thaliana]	annotation not avaliable	PRKAB
BnaC04g17440D	112.54	0.06	-9.5	3.58e-81	3.84e-78	yes	26.22	0	-8.04	1.01e-46	7.14e-45	yes	_	_	_	_
BnaC04g24410D	10.68	0	-6.75	1.57e-30	9.42e-29	yes	12.42	0	-6.97	1.38e-47	1.02e-45	yes	_	_	_	_
BnaC04g24420D	6.46	0	-6.04	7.27e-10	1.03e-08	yes	4.85	0	-5.63	4.87e-13	6.5e-12	yes	_	_	_	_
BnaC04g25760D	12.08	0	-6.93	9.01e-43	9.79e-41	yes	14.59	0	-7.2	2.12e-60	2.68e-58	yes	hypothetical protein EUTSA_v10011433mg [Eutrema salsugineum]	RecName: Full=ABC transporter G family member 19; Short=ABC transporter ABCG.19; Short=AtABCG19; AltName: Full=White-brown complex homolog protein 19; Short=AtWBC1	annotation not avaliable	_
BnaC04g25770D	4.51	0	-5.53	9.05e-27	4.36e-25	yes	6.09	0.02	-5.75	1.11e-39	5.87e-38	yes	hypothetical protein EUTSA_v10010975mg [Eutrema salsugineum]	RecName: Full=ABC transporter G family member 19; Short=ABC transporter ABCG.19; Short=AtABCG19; AltName: Full=White-brown complex homolog protein 19; Short=AtWBC1	annotation not avaliable	_
BnaC04g29010D	48.52	0.2	-7.33	7.83e-55	1.5e-52	yes	42.38	1.53	-4.71	5.67e-46	3.9e-44	yes	Histone H3.2 [Bos mutus]	RecName: Full=Histone H3.2; AltName: Full=Histone H3.1 [Arabidopsis thaliana]	annotation not avaliable	H3
BnaC04g29930D	5.7	0.08	-5.01	4.27e-15	9.68e-14	yes	4.96	0.11	-4.58	2.18e-16	3.64e-15	yes	_	_	_	_
BnaC04g29960D	5.87	0	-5.9	1.53e-14	3.33e-13	yes	4.97	0	-5.66	3.13e-19	6.31e-18	yes	hypothetical protein EUTSA_v10005122mg [Eutrema salsugineum]	RecName: Full=Acyl carrier protein 2, mitochondrial; AltName: Full=MtACP-2; Short=ACP; AltName: Full=NADH-ubiquinone oxidoreductase 9.6 kDa subunit; Flags: Precurs	annotation not avaliable	NDUFAB1
BnaC04g36930D	6.91	0.05	-5.54	2.48e-29	1.39e-27	yes	5.57	0.05	-5.21	1.54e-32	6.2e-31	yes	hypothetical protein EUTSA_v10005358mg [Eutrema salsugineum]	_	_	_
BnaC04g46310D	10.95	0.73	-3.74	3.19e-25	1.41e-23	yes	20.01	0.67	-4.71	4.44e-27	1.37e-25	yes	alpha/beta-Hydrolases superfamily protein [Arabidopsis thaliana]	RecName: Full=Caffeoylshikimate esterase; AltName: Full=Lysophospholipase 2; Short=LysoPL2 [Arabidopsis thaliana]	hydrolase, alpha/beta fold family protein; hydrolase, alpha/beta fold family protein; FUNCTI [...]	_
BnaC04g46350D	7.58	0.04	-5.77	5.26e-16	1.27e-14	yes	3.98	0	-5.35	1.69e-15	2.67e-14	yes	_	_	_	_
BnaC04g49970D	8.68	0.69	-3.47	3.78e-10	5.49e-09	yes	3.73	0.26	-3.39	2.13e-08	1.93e-07	yes	putative 26S proteosome regulatory subunit [Arabidopsis thaliana]	_	_	ATAD3A_B
BnaC05g04300D	1.44	0	-3.94	1.26e-09	1.74e-08	yes	1.12	0.02	-3.41	5.01e-12	6.22e-11	yes	hypothetical protein EUTSA_v10007767mg [Eutrema salsugineum]	RecName: Full=Phospholipase A1-IIalpha [Arabidopsis thaliana]	lipase class 3 family protein; lipase class 3 family protein; FUNCTIONS IN: triacylglycerol [...]	_
BnaC05g04550D	4.1	0	-5.39	1.38e-21	4.91e-20	yes	4.1	0.02	-5.19	1.24e-24	3.34e-23	yes	hypothetical protein EUTSA_v10009596mg [Eutrema salsugineum]	RecName: Full=1-aminocyclopropane-1-carboxylate oxidase homolog 2 [Arabidopsis thaliana]	annotation not avaliable	_
BnaC05g07480D	12.17	0.08	-6.09	2.54e-23	1e-21	yes	14.53	0.31	-5.14	1.97e-30	7.11e-29	yes	predicted protein [Arabidopsis lyrata subsp. lyrata]	RecName: Full=Cardiolipin synthase, mitochondrial; Short=CLS; AltName: Full=Phosphatidylglycerophosphate synthase 3; Short=PGP synthase 3; Flags: Precursor [Arabidop	_	CRLS
BnaC05g08160D	1.52	0	-4.02	5.74e-09	7.4e-08	yes	2.73	0.02	-4.56	1.94e-18	3.72e-17	yes	hypothetical protein EUTSA_v10008132mg [Eutrema salsugineum]	RecName: Full=Probable BOI-related E3 ubiquitin-protein ligase 3 [Arabidopsis thaliana]	protein binding / zinc ion binding; protein binding / zinc ion binding; FUNCTIONS IN: protei [...]	_
BnaC05g15920D	5.33	0	-5.76	1.48e-19	4.58e-18	yes	1.18	0	-3.67	4.1e-09	3.99e-08	yes	hypothetical protein EUTSA_v10021997mg, partial [Eutrema salsugineum]	_	_	_
BnaC05g16970D	3.21	0	-5.05	7.9e-06	6.57e-05	yes	3.94	0	-5.34	1.4e-08	1.29e-07	yes	hypothetical protein EUTSA_v10009123mg [Eutrema salsugineum]	_	_	_
BnaC05g17210D	14.28	0.02	-6.91	2.5e-49	3.7e-47	yes	6.3	0	-6	2.37e-31	8.99e-30	yes	hypothetical protein EUTSA_v10003550mg [Eutrema salsugineum]	RecName: Full=Topless-related protein 3 [Arabidopsis thaliana]	_	_
BnaC05g25090D	3.65	0	-5.23	1.2e-11	2.02e-10	yes	3.45	0.29	-3.2	9.65e-12	1.17e-10	yes	hypothetical protein 26.t00107 [Brassica oleracea]	_	_	_
BnaC05g25500D	2.16	0	-4.5	1.16e-08	1.45e-07	yes	2.47	0	-4.68	1.19e-12	1.55e-11	yes	hypothetical protein ARALYDRAFT_314341 [Arabidopsis lyrata subsp. lyrata]	RecName: Full=Serine/threonine-protein kinase ULK3; AltName: Full=Unc-51-like kinase 3 [Mus musculus]	annotation not avaliable	ULK1_2_3, ATG1
BnaC05g26850D	24.85	0.02	-7.65	7.28e-57	1.55e-54	yes	14.74	0.05	-6.63	1.74e-52	1.57e-50	yes	hypothetical protein 26.t00107 [Brassica oleracea]	_	_	_
BnaC05g28140D	6.11	0.26	-4.11	5.76e-22	2.1e-20	yes	6.28	0.03	-5.62	3.89e-41	2.19e-39	yes	hypothetical protein EUTSA_v10007233mg [Eutrema salsugineum]	RecName: Full=Type I inositol 1,4,5-trisphosphate 5-phosphatase 1; Short=At5PTase1 [Arabidopsis thaliana]	annotation not avaliable	_
BnaC05g28930D	3.3	0	-5.09	1.04e-07	1.14e-06	yes	1.9	0.05	-3.73	3.15e-07	2.54e-06	yes	_	_	_	_
BnaC05g30760D	3.9	0	-5.32	7.2e-11	1.12e-09	yes	1.93	0.03	-3.98	2.42e-10	2.63e-09	yes	hypothetical protein EUTSA_v10000881mg [Eutrema salsugineum]	RecName: Full=Cyclin-dependent kinase F-4; Short=CDKF;4; AltName: Full=Serine/threonine-protein kinase MHK-like protein 2 [Oryza sativa Japonica Group]	_	MAK
BnaC05g30780D	10.52	0.51	-4.12	3.23e-20	1.04e-18	yes	14.54	0.61	-4.36	2.6e-32	1.03e-30	yes	hypothetical protein ARALYDRAFT_898561 [Arabidopsis lyrata subsp. lyrata]	_	annotation not avaliable	_
BnaC05g30800D	15.14	0.16	-5.9	1.24e-48	1.76e-46	yes	16.77	0.05	-6.78	9.48e-69	1.72e-66	yes	hypothetical protein EUTSA_v10020803mg [Eutrema salsugineum]	_	annotation not avaliable	_
BnaC05g30820D	13.78	0	-7.12	2.23e-45	2.7e-43	yes	9.75	0	-6.62	1.47e-46	1.03e-44	yes	GATA transcription factor 24 [Arabidopsis thaliana]	RecName: Full=GATA transcription factor 24; AltName: Full=Protein TIFY 2B; AltName: Full=ZIM-like 1 protein [Arabidopsis thaliana]	ZML1 (ZIM-LIKE 1); sequence-specific DNA binding / transcription factor/ zinc ion binding; m [...]	_
BnaC05g32080D	8.24	0	-6.38	1.27e-24	5.47e-23	yes	12.83	0	-7.01	8.35e-48	6.2e-46	yes	hypothetical protein CARUB_v10009830mg [Capsella rubella]	RecName: Full=UPF0725 protein At1g23960 [Arabidopsis thaliana]	_	_
BnaC05g37010D	6.97	0.04	-5.67	4.38e-17	1.14e-15	yes	4.3	0.04	-5.02	3.77e-16	6.22e-15	yes	hypothetical protein EUTSA_v10002234mg [Eutrema salsugineum]	_	_	_
BnaC05g42720D	13.74	0.74	-4.05	3.53e-36	2.88e-34	yes	13.66	0.72	-4.06	3.42e-46	2.37e-44	yes	hypothetical protein EUTSA_v10019960mg [Eutrema salsugineum]	RecName: Full=Exocyst complex component SEC8; Short=AtSec8; AltName: Full=Exocyst complex component 4 [Arabidopsis thaliana]	annotation not avaliable	EXOC4, SEC8L1
BnaC05g42730D	3.57	0	-5.2	3.9e-22	1.44e-20	yes	3.95	0	-5.34	9.06e-34	3.87e-32	yes	hypothetical protein EUTSA_v10020293mg [Eutrema salsugineum]	RecName: Full=Glycerol-3-phosphate dehydrogenase SDP6, mitochondrial; AltName: Full=Protein SUGAR-DEPENDENT 6; Flags: Precursor [Arabidopsis thaliana]	SDP6 (SUGAR-DEPENDENT 6); glycerol-3-phosphate dehydrogenase; mitochondrial FAD-dependent gl [...]	glpA, glpD
BnaC05g42770D	10.44	0.12	-5.59	8.81e-30	5.02e-28	yes	7.9	0.05	-5.77	1.44e-32	5.8e-31	yes	anion-transporting ATPase family protein [Arabidopsis lyrata subsp. lyrata]	RecName: Full=Putative arsenical pump-driving ATPase; AltName: Full=Arsenical resistance ATPase; AltName: Full=Arsenite-translocating ATPase; AltName: Full=Arsenite-	annotation not avaliable	arsA, ASNA1
BnaC05g42780D	1.71	0	-4.18	7.55e-14	1.53e-12	yes	6.23	0	-5.98	1.08e-43	6.82e-42	yes	hypothetical protein EUTSA_v10020168mg [Eutrema salsugineum]	RecName: Full=Phenylalanine ammonia-lyase 4 [Arabidopsis thaliana]	annotation not avaliable	E4.3.1.24
BnaC05g42800D	7.29	0.1	-5.21	4.92e-41	4.98e-39	yes	1.5	0.04	-3.52	5.84e-15	8.93e-14	yes	myosin and kinesin motor and CH domain-containing protein [Arabidopsis thaliana]	RecName: Full=Kinesin KP1; AltName: Full=Kinesin-like protein 1; Short=AtKP1 [Arabidopsis thaliana]	ATP binding / microtubule motor; ATP binding / microtubule motor; FUNCTIONS IN: microtubule [...]	KIFC2_3
BnaC05g42830D	9.53	0.06	-5.9	7.42e-48	1.01e-45	yes	8.67	0	-6.45	4.76e-59	5.66e-57	yes	hypothetical protein CARUB_v10013064mg [Capsella rubella]	RecName: Full=DNA gyrase subunit B, chloroplastic; Flags: Precursor [Arabidopsis thaliana]	annotation not avaliable	gyrB
BnaC05g42840D	1.43	0	-3.94	1.68e-08	2.05e-07	yes	3.54	0	-5.18	1.29e-22	3.12e-21	yes	hypothetical protein EUTSA_v10021400mg [Eutrema salsugineum]	RecName: Full=Reticulon-like protein B8; Short=AtRTNLB8 [Arabidopsis thaliana]	annotation not avaliable	_
BnaC05g42850D	9.48	0	-6.58	2.2e-29	1.24e-27	yes	10.22	0	-6.69	3.92e-44	2.5e-42	yes	hypothetical protein EUTSA_v10021137mg [Eutrema salsugineum]	_	unknown protein; unknown protein; FUNCTIONS IN: molecular_function unknown; INVOLVED IN: bio [...]	_
BnaC05g42860D	4.83	0.01	-5.42	3.58e-23	1.4e-21	yes	12.49	0	-6.98	9.12e-63	1.27e-60	yes	lycopene beta-cyclase [Brassica napus]	RecName: Full=Lycopene beta cyclase, chloroplastic; Flags: Precursor [Arabidopsis thaliana]	annotation not avaliable	lcyB, crtL1, crtY
BnaC05g42870D	5.04	0.04	-5.24	4.58e-13	8.78e-12	yes	6.17	0	-5.97	1.89e-22	4.55e-21	yes	hypothetical protein EUTSA_v10021412mg [Eutrema salsugineum]	RecName: Full=Tubulin-folding cofactor B; Short=AtTFCB; AltName: Full=Protein EMBRYO DEFECTIVE 2804 [Arabidopsis thaliana]	tubulin folding cofactor B; tubulin folding cofactor B; FUNCTIONS IN: molecular_function unk [...]	TBCB, CKAP1, ALF1
BnaC05g42920D	2.03	0	-4.41	1.37e-11	2.29e-10	yes	3.25	0	-5.07	4.27e-25	1.18e-23	yes	hypothetical protein EUTSA_v10020902mg [Eutrema salsugineum]	RecName: Full=Probable inactive purple acid phosphatase 16; Flags: Precursor [Arabidopsis thaliana]	PAP16 (PURPLE ACID PHOSPHATASE 16); acid phosphatase/ protein serine/threonine phosphatase; [...]	_
BnaC05g42940D	1.33	0	-3.83	9.97e-07	9.55e-06	yes	1.01	0	-3.47	1.65e-07	1.36e-06	yes	hypothetical protein CARUB_v10026829mg [Capsella rubella]	RecName: Full=Heme-binding-like protein At3g10130, chloroplastic; Flags: Precursor [Arabidopsis thaliana]	annotation not avaliable	_
BnaC05g42970D	7.6	0.12	-5.15	5.16e-19	1.54e-17	yes	8.19	0.15	-5.06	7.75e-28	2.48e-26	yes	hypothetical protein EUTSA_v10021451mg [Eutrema salsugineum]	RecName: Full=Peptidyl-prolyl cis-trans isomerase FKBP16-4, chloroplastic; Short=PPIase FKBP16-4; AltName: Full=FK506-binding protein 16-4; Short=AtFKBP16-4; AltNa	immunophilin, putative / FKBP-type peptidyl-prolyl cis-trans isomerase, putative; immunophil [...]	_
BnaC05g42980D	20.11	1.4	-3.75	2.57e-35	1.97e-33	yes	18.72	0.97	-4.13	5.22e-46	3.59e-44	yes	hypothetical protein EUTSA_v10020316mg [Eutrema salsugineum]	RecName: Full=Threonine dehydratase biosynthetic, chloroplastic; AltName: Full=Threonine deaminase; Short=TD; Flags: Precursor [Arabidopsis thaliana]	annotation not avaliable	E4.3.1.19, ilvA, tdcB
BnaC05g43000D	4.95	0.41	-3.31	3.19e-14	6.74e-13	yes	4.89	0.17	-4.23	2.77e-26	8.17e-25	yes	hypothetical protein EUTSA_v10020471mg [Eutrema salsugineum]	RecName: Full=Uridylate kinase; Short=UK; AltName: Full=Uridine monophosphate kinase; Short=UMP kinase; Short=UMPK [Prochlorococcus marinus subsp. marinus str. CCMP	annotation not avaliable	_
BnaC05g43020D	6.62	0.19	-4.53	9.66e-15	2.13e-13	yes	6.12	0.26	-4.12	2.65e-19	5.36e-18	yes	hypothetical protein ARALYDRAFT_478325 [Arabidopsis lyrata subsp. lyrata]	_	annotation not avaliable	_
BnaC05g43030D	3.84	0	-5.3	2.58e-13	5.04e-12	yes	2.21	0	-4.53	2.07e-13	2.84e-12	yes	hypothetical protein EUTSA_v10021191mg [Eutrema salsugineum]	_	calcineurin-like phosphoesterase family protein; calcineurin-like phosphoesterase family pro [...]	_
BnaC05g44440D	2.12	0	-4.47	5.1e-06	4.37e-05	yes	4.94	0.04	-5.16	7.63e-18	1.4e-16	yes	hypothetical protein EUTSA_v10022158mg [Eutrema salsugineum]	RecName: Full=Ubiquitin-like-conjugating enzyme ATG10; AltName: Full=Autophagy-related protein 10; Short=AtATG10 [Arabidopsis thaliana]	annotation not avaliable	ATG10L, ATG10
BnaC05g45740D	2.82	0.19	-3.31	1.93e-08	2.34e-07	yes	3.56	0.16	-3.83	6.45e-17	1.12e-15	yes	hypothetical protein EUTSA_v10020661mg [Eutrema salsugineum]	RecName: Full=Protein trichome birefringence-like 10 [Arabidopsis thaliana]	unknown protein; unknown protein; INVOLVED IN: biological_process unknown; LOCATED IN: cellu [...]	_
BnaC05g45750D	2.87	0	-4.89	3.21e-08	3.78e-07	yes	42.87	0.04	-8.27	7.38e-55	7.43e-53	yes	hypothetical protein EUTSA_v10021691mg [Eutrema salsugineum]	_	annotation not avaliable	_
BnaC05g45760D	18.59	0.04	-7.02	5.36e-50	8.17e-48	yes	21.96	0	-7.79	9.71e-73	1.99e-70	yes	hypothetical protein EUTSA_v10021124mg [Eutrema salsugineum]	RecName: Full=3-ketodihydrosphingosine reductase; Short=KDS reductase; AltName: Full=3-dehydrosphinganine reductase; AltName: Full=Follicular variant translocation	annotation not avaliable	E1.1.1.102
BnaC05g45770D	42.76	0.61	-5.92	6.3e-54	1.15e-51	yes	30.23	0.1	-7.24	3.88e-70	7.45e-68	yes	hypothetical protein ARALYDRAFT_477906 [Arabidopsis lyrata subsp. lyrata]	RecName: Full=Peroxiredoxin-2F, mitochondrial; AltName: Full=Peroxiredoxin IIF; AltName: Full=Thioredoxin reductase 2F; Flags: Precursor [Arabidopsis thaliana]	annotation not avaliable	_
BnaC05g45780D	36.4	0.04	-8.07	9.04e-61	2.32e-58	yes	26.69	0.07	-7.27	1.51e-59	1.82e-57	yes	hypothetical protein EUTSA_v10021590mg [Eutrema salsugineum]	RecName: Full=50S ribosomal protein L7/L12 [Synechococcus sp. WH 8102]	ribosomal protein L12 family protein; ribosomal protein L12 family protein; FUNCTIONS IN: st [...]	RP-L7, MRPL12, rplL
BnaC05g45790D	120.22	0.17	-8.8	3.39e-88	6.95e-85	yes	76.91	0	-9.59	2.9e-74	6.27e-72	yes	hypothetical protein EUTSA_v10021555mg [Eutrema salsugineum]	RecName: Full=Uncharacterized GPI-anchored protein At3g06035; Flags: Precursor [Arabidopsis thaliana]	annotation not avaliable	_
BnaC05g45800D	17.75	0.09	-6.54	2.71e-59	6.46e-57	yes	5.56	0	-5.82	3.25e-41	1.84e-39	yes	hypothetical protein EUTSA_v10020261mg [Eutrema salsugineum]	RecName: Full=Mitogen-activated protein kinase kinase kinase 3; AltName: Full=Arabidopsis NPK1-related protein kinase 3 [Arabidopsis thaliana]	ANP3 (ARABIDOPSIS NPK1-RELATED PROTEIN KINASE 3); ATP binding / kinase/ protein kinase/ prot [...]	_
BnaC05g45830D	1.26	0	-3.77	5.01e-09	6.49e-08	yes	3.68	0	-5.24	7.4e-27	2.25e-25	yes	hypothetical protein EUTSA_v10020522mg [Eutrema salsugineum]	RecName: Full=Probable LRR receptor-like serine/threonine-protein kinase At1g51880; Flags: Precursor [Arabidopsis thaliana]	leucine-rich repeat family protein; leucine-rich repeat family protein; FUNCTIONS IN: protei [...]	_
BnaC05g45880D	11.62	0.08	-5.99	4.69e-42	4.95e-40	yes	12.66	0.03	-6.56	1.27e-59	1.54e-57	yes	uncharacterized protein [Arabidopsis thaliana]	RecName: Full=Transmembrane protein 184A [Mus musculus]	unknown protein; unknown protein; INVOLVED IN: biological_process unknown; LOCATED IN: endom [...]	_
BnaC05g45950D	16.61	0	-7.38	2.4e-25	1.07e-23	yes	18.08	0.05	-6.91	6.01e-36	2.82e-34	yes	_	_	_	_
BnaC05g46010D	23.85	2.02	-3.5	2.6e-27	1.31e-25	yes	28.68	1.27	-4.39	2.31e-50	1.93e-48	yes	hypothetical protein EUTSA_v10020835mg [Eutrema salsugineum]	RecName: Full=Shaggy-related protein kinase gamma; AltName: Full=ASK-gamma [Arabidopsis thaliana]	annotation not avaliable	GSK3B
BnaC05g46020D	3.49	0.13	-3.98	2.2e-10	3.27e-09	yes	0.87	0	-3.28	1.08e-08	1.01e-07	yes	hypothetical protein EUTSA_v10021934mg [Eutrema salsugineum]	_	unknown protein; Encodes alpha-helical IF (intermediate filament)-like protein.	_
BnaC05g46030D	9.08	0.24	-4.77	4.76e-16	1.15e-14	yes	3.81	0.15	-3.94	1.45e-11	1.73e-10	yes	hypothetical protein EUTSA_v10021539mg [Eutrema salsugineum]	RecName: Full=Transcription factor bHLH150; AltName: Full=ATBS1 interacting factor 1; AltName: Full=Basic helix-loop-helix protein 150; Short=AtbHLH150; Short=bHLH	transcription factor; transcription factor; FUNCTIONS IN: transcription factor activity; INV [...]	_
BnaC05g46050D	13.82	0.32	-5.05	5.93e-25	2.58e-23	yes	10.05	0.07	-5.88	3.7e-31	1.39e-29	yes	hypothetical protein ARALYDRAFT_896672 [Arabidopsis lyrata subsp. lyrata]	RecName: Full=Zinc finger matrin-type protein 2 [Homo sapiens]	annotation not avaliable	SNU23
BnaC05g46100D	5.9	0.45	-3.44	9.28e-15	2.05e-13	yes	3.31	0.13	-3.86	4.63e-18	8.64e-17	yes	hypothetical protein EUTSA_v10021138mg [Eutrema salsugineum]	RecName: Full=Syntaxin-41; Short=AtSYP41; Short=AtTLG2a [Arabidopsis thaliana]	SYP41 (SYNTAXIN OF PLANTS 41); SNAP receptor; member of SYP4 Gene Family ; Vesicle trafficki [...]	STX16
BnaC05g46250D	38.43	0.04	-8.06	2.95e-55	5.78e-53	yes	16.93	0.14	-6.17	2.03e-36	9.63e-35	yes	hypothetical protein EUTSA_v10021770mg [Eutrema salsugineum]	RecName: Full=60S ribosomal protein L22-2 [Arabidopsis thaliana]	annotation not avaliable	RP-L22e, RPL22
BnaC05g46300D	35.74	0.07	-7.69	6.07e-34	4.35e-32	yes	28.97	0	-8.18	1.98e-41	1.13e-39	yes	hypothetical protein EUTSA_v10021783mg [Eutrema salsugineum]	RecName: Full=Protein RALF-like 22; Flags: Precursor [Arabidopsis thaliana]	RALFL22 (ralf-like 22); signal transducer; Member of a diversely expressed predicted peptide [...]	_
BnaC05g46350D	8.76	0	-6.47	5.58e-27	2.73e-25	yes	6.16	0.05	-5.4	8.78e-29	2.95e-27	yes	hypothetical protein EUTSA_v10021511mg [Eutrema salsugineum]	_	_	_
BnaC05g46370D	17.82	1.66	-3.35	6.83e-21	2.33e-19	yes	25.6	0.68	-5.05	5.95e-56	6.22e-54	yes	hypothetical protein EUTSA_v10020218mg [Eutrema salsugineum]	RecName: Full=Acyl-CoA-binding domain-containing protein 4; Short=Acyl-CoA binding protein 4 [Arabidopsis thaliana]	annotation not avaliable	_
BnaC05g46410D	1.9	0	-4.32	5.11e-18	1.43e-16	yes	1.42	0	-3.92	1.56e-22	3.76e-21	yes	hypothetical protein EUTSA_v10019971mg [Eutrema salsugineum]	RecName: Full=Protein ALWAYS EARLY 2; Short=AtALY2 [Arabidopsis thaliana]	DNA binding / nucleic acid binding / transcription factor; DNA binding / nucleic acid bindin [...]	_
BnaC05g46420D	11.98	0.96	-3.52	1.05e-27	5.36e-26	yes	17.43	1.15	-3.81	6.79e-42	3.97e-40	yes	hypothetical protein CARUB_v10015320mg [Capsella rubella]	RecName: Full=Probable Xaa-Pro aminopeptidase P; Short=AMPP; Short=Aminopeptidase P; AltName: Full=Aminoacylproline aminopeptidase; AltName: Full=Prolidase [Lacca	aminopeptidase/ hydrolase; aminopeptidase/ hydrolase; FUNCTIONS IN: hydrolase activity, amin [...]	pepP
BnaC05g46440D	8.45	0.25	-4.63	3.01e-29	1.68e-27	yes	1.81	0.05	-3.71	2.79e-11	3.27e-10	yes	hypothetical protein [Arabidopsis thaliana]	RecName: Full=Microtubule-binding protein TANGLED; Short=AtTAN	ATN (TANGLED); Encodes a protein with moderate sequence similarity to the maize microtubule- [...]	TAN1
BnaC05g46480D	7.13	0	-6.18	3.05e-20	9.91e-19	yes	6.47	0	-6.04	1.01e-27	3.22e-26	yes	hypothetical protein EUTSA_v10021283mg [Eutrema salsugineum]	RecName: Full=Protein YIPF1 homolog [Dictyostelium discoideum]	integral membrane Yip1 family protein; integral membrane Yip1 family protein; FUNCTIONS IN: [...]	_
BnaC05g46490D	21.99	0	-7.79	4.25e-75	2.75e-72	yes	15.76	0	-7.31	1.55e-78	4.16e-76	yes	unknown protein [Arabidopsis thaliana]	RecName: Full=Filament-like plant protein 3; Short=AtFPP3 [Arabidopsis thaliana]	unknown protein; EXPRESSED IN: 22 plant structures; EXPRESSED DURING: 13 growth stages; CONT [...]	_
BnaC05g46540D	26.63	0.18	-6.59	1.56e-38	1.41e-36	yes	23.58	0	-7.89	2.25e-51	1.94e-49	yes	signal peptidase subunit family protein [Arabidopsis lyrata subsp. lyrata]	RecName: Full=Signal peptidase complex subunit 3A; AltName: Full=Microsomal signal peptidase 22 kDa subunit; Short=SPC22; Short=SPase 22 kDa subunit [Arabidopsis t	annotation not avaliable	SPCS3, SPC3
BnaC05g46550D	19.05	0	-7.58	1.36e-18	3.95e-17	yes	40.78	0.09	-7.73	3.3e-44	2.11e-42	yes	unknown protein [Arabidopsis thaliana]	_	annotation not avaliable	_
BnaC05g46560D	56.52	0	-9.15	4.63e-83	6.54e-80	yes	60.71	0.02	-8.99	4.47e-109	9.71e-106	yes	heavy-metal-associated domain-containing protein [Arabidopsis thaliana]	RecName: Full=Formin-like protein 5; AltName: Full=OsFH5 [Oryza sativa Japonica Group]	_	_
BnaC05g46570D	9.09	0	-6.52	6.69e-34	4.79e-32	yes	5.82	0	-5.89	1.16e-33	4.93e-32	yes	hypothetical protein EUTSA_v10020823mg [Eutrema salsugineum]	RecName: Full=DNA excision repair protein ERCC-1; Short=AtERCC1; Short=AtRAD10; AltName: Full=Ultraviolet hypersensitive 7 [Arabidopsis thaliana]	annotation not avaliable	ERCC1
BnaC05g46590D	29.83	0	-8.23	1.52e-78	1.32e-75	yes	14.23	0	-7.16	3.94e-65	6.17e-63	yes	hypothetical protein EUTSA_v10020279mg [Eutrema salsugineum]	RecName: Full=Alpha-dioxygenase 1; Short=Alpha DOX1; AltName: Full=Fatty acid dioxygenase AlphaDOX1; AltName: Full=Pathogen-induced oxygenase; AltName: Full=Plant a	annotation not avaliable	DOX1
BnaC05g46600D	9.97	0.02	-6.4	5.07e-36	4.08e-34	yes	7.36	0.04	-5.72	4.22e-35	1.9e-33	yes	hypothetical protein EUTSA_v10020927mg [Eutrema salsugineum]	RecName: Full=GDSL esterase/lipase At3g05180; AltName: Full=Extracellular lipase At3g05180; Flags: Precursor [Arabidopsis thaliana]	annotation not avaliable	_
BnaC05g46620D	6.85	0.08	-5.24	3.23e-22	1.2e-20	yes	11.29	0.11	-5.73	3.06e-44	1.97e-42	yes	hypothetical protein EUTSA_v10020670mg [Eutrema salsugineum]	RecName: Full=Sugar transporter ERD6-like 11 [Arabidopsis thaliana]	annotation not avaliable	_
BnaC05g46680D	2.98	0.28	-3.02	1.23e-06	1.16e-05	yes	2.95	0.14	-3.65	1.59e-14	2.36e-13	yes	hypothetical protein CARUB_v10014098mg [Capsella rubella]	RecName: Full=Gibberellin receptor GID1A; AltName: Full=AtCXE10; AltName: Full=Carboxylesterase 10; AltName: Full=GID1-like protein 1; AltName: Full=Protein GA INS	GID1A (GA INSENSITIVE DWARF1A); hydrolase; Encodes a gibberellin (GA) receptor ortholog of t [...]	GID1
BnaC05g46700D	24.21	0	-7.93	1.62e-76	1.27e-73	yes	25.71	0	-8.01	3.05e-69	5.69e-67	yes	hypothetical protein EUTSA_v10002498mg [Eutrema salsugineum]	RecName: Full=Probable polygalacturonase; Short=PG; AltName: Full=Pectinase	annotation not avaliable	_
BnaC05g46710D	32.7	0	-8.36	1.5e-72	8.06e-70	yes	28.73	0.05	-7.62	8.91e-81	2.61e-78	yes	hypothetical protein EUTSA_v10021106mg [Eutrema salsugineum]	_	annotation not avaliable	_
BnaC05g46720D	5.03	0.07	-4.95	1.41e-32	9.49e-31	yes	6.14	0.01	-5.82	4.52e-59	5.39e-57	yes	hypothetical protein EUTSA_v10020130mg [Eutrema salsugineum]	RecName: Full=WD repeat-containing protein 48; AltName: Full=USP1-associated factor 1 [Danio rerio]	transducin family protein / WD-40 repeat family protein; transducin family protein / WD-40 r [...]	WDR48, UAF1
BnaC05g46730D	36.39	0.16	-7.12	4.25e-56	8.56e-54	yes	26.26	0	-8.04	2.88e-66	4.78e-64	yes	hypothetical protein ARALYDRAFT_477790 [Arabidopsis lyrata subsp. lyrata]	RecName: Full=Coiled-coil domain-containing protein 12 [Homo sapiens]	annotation not avaliable	CCDC12
BnaC05g46740D	6.67	0.28	-4.17	6.8e-23	2.61e-21	yes	7.42	0.08	-5.35	1.94e-44	1.26e-42	yes	hypothetical protein EUTSA_v10020353mg [Eutrema salsugineum]	RecName: Full=Probable serine/threonine-protein kinase At1g54610 [Arabidopsis thaliana]	protein kinase family protein; protein kinase family protein; FUNCTIONS IN: protein serine/t [...]	CDK12_13
BnaC05g46790D	23.22	0	-7.87	4.58e-75	2.92e-72	yes	38.43	0	-8.59	7.87e-94	5.38e-91	yes	hypothetical protein ARALYDRAFT_477785 [Arabidopsis lyrata subsp. lyrata]	RecName: Full=Sodium/hydrogen exchanger 2; AltName: Full=Na(+)/H(+) exchanger 2; Short=NHE-2 [Arabidopsis thaliana]	annotation not avaliable	_
BnaC05g46800D	6.73	0	-6.09	5.94e-22	2.16e-20	yes	4.06	0	-5.38	1.09e-25	3.11e-24	yes	hypothetical protein EUTSA_v10013531mg [Eutrema salsugineum]	_	_	_
BnaC05g46890D	37.2	0.04	-8.07	7.17e-79	6.38e-76	yes	8.91	0	-6.49	1.9e-44	1.24e-42	yes	hypothetical protein CARUB_v10015487mg [Capsella rubella]	RecName: Full=Bifunctional L-3-cyanoalanine synthase/cysteine synthase D1; AltName: Full=Beta-substituted Ala synthase 4;1; Short=ARAth-Bsas4;1; AltName: Full=Cyst	_	cysK
BnaC05g46930D	38.67	0.26	-6.74	1.46e-60	3.67e-58	yes	37.91	0.18	-7.1	9.12e-87	3.76e-84	yes	putative cysteine synthase [Arabidopsis thaliana]	RecName: Full=Bifunctional L-3-cyanoalanine synthase/cysteine synthase D1; AltName: Full=Beta-substituted Ala synthase 4;1; Short=ARAth-Bsas4;1; AltName: Full=Cyst	CYSD1 (CYSTEINE SYNTHASE D1); cysteine synthase; Encodes cysteine synthase CysD1.	cysK
BnaC05g46940D	34.43	0.05	-7.89	5.52e-82	6.85e-79	yes	27.12	0.01	-7.89	3.62e-95	2.89e-92	yes	hypothetical protein CARUB_v10013683mg [Capsella rubella]	_	annotation not avaliable	_
BnaC05g46950D	205.4	1.18	-7.33	3.29e-74	1.94e-71	yes	167.38	0.35	-8.53	2.85e-104	4.69e-101	yes	40S ribosomal protein S24 [Arabidopsis lyrata subsp. lyrata]	RecName: Full=40S ribosomal protein S24-1 [Arabidopsis thaliana]	annotation not avaliable	RP-S24e, RPS24
BnaC05g46960D	4.65	0.17	-4.14	7.15e-19	2.12e-17	yes	5.49	0.13	-4.6	3.54e-35	1.6e-33	yes	hypothetical protein EUTSA_v10020195mg [Eutrema salsugineum]	RecName: Full=Serine/threonine-protein kinase WNK1; Short=AtWNK1; AltName: Full=Protein kinase with no lysine 1 [Arabidopsis thaliana]	hypothetical protein	WNK, PRKWNK
BnaC05g46990D	6.89	0	-6.13	9.53e-34	6.8e-32	yes	10.25	0	-6.69	1.76e-62	2.43e-60	yes	zeta-carotene desaturase [Brassica zeta-carotene desaturase [Brassica napus]	RecName: Full=Zeta-carotene desaturase, chloroplastic/chromoplastic; AltName: Full=9,9'-di-cis-zeta-carotene desaturase; AltName: Full=Carotene 7,8-desaturase; Flag	annotation not avaliable	ZDS, crtQ
BnaC05g47000D	71.15	0	-9.48	1.15e-84	1.86e-81	yes	53.91	0.08	-8.26	9.36e-94	6.3e-91	yes	40S ribosomal protein S3A [Arabidopsis lyrata subsp. lyrata]	RecName: Full=40S ribosomal protein S3a-2 [Arabidopsis thaliana]	annotation not avaliable	RP-S3Ae, RPS3A
BnaC05g47010D	12.64	0	-6.99	9.6e-38	8.29e-36	yes	18.25	0	-7.52	3.07e-58	3.53e-56	yes	hypothetical protein CARUB_v10014256mg [Capsella rubella]	RecName: Full=ER membrane protein complex subunit 2-A; AltName: Full=Tetratricopeptide repeat protein 35-A; Short=TPR repeat protein 35-A	annotation not avaliable	_
BnaC05g47050D	3.67	0	-5.24	1.31e-21	4.67e-20	yes	2.94	0	-4.93	2.43e-26	7.2e-25	yes	hypothetical protein CARUB_v10013258mg [Capsella rubella]	RecName: Full=Pentatricopeptide repeat-containing protein At3g04760, chloroplastic; Flags: Precursor [Arabidopsis thaliana]	annotation not avaliable	_
BnaC05g47070D	7	0.26	-4.3	2.03e-43	2.25e-41	yes	7.87	0.23	-4.6	9.69e-49	7.51e-47	yes	STRUWWELPETER family protein [Populus trichocarpa]	RecName: Full=Mediator of RNA polymerase II transcription subunit 14; AltName: Full=Protein STRUWWELPETER; Short=AtSWP [Arabidopsis thaliana]	hypothetical protein	MED14, RGR1
BnaC05g47100D	64.6	2.14	-4.85	1.21e-44	1.41e-42	yes	87.43	1.09	-6.2	3.51e-83	1.17e-80	yes	indoleacetic acid-induced protein 16 [Brassica rapa]	RecName: Full=Auxin-responsive protein IAA16; AltName: Full=Indoleacetic acid-induced protein 16 [Arabidopsis thaliana]	IAA16; transcription factor; early auxin-induced (IAA16) ; Aux/IAA proteins are short-lived [...]	IAA
BnaC05g47140D	5.71	0	-5.86	4.33e-18	1.22e-16	yes	4.16	0.03	-5.03	3.1e-15	4.83e-14	yes	WRKY transcription factor 39 [Brassica napus]	RecName: Full=Probable WRKY transcription factor 39; AltName: Full=WRKY DNA-binding protein 39 [Arabidopsis thaliana]	WRKY39; calmodulin binding / transcription factor; member of WRKY Transcription Factor; Grou [...]	_
BnaC05g47160D	6.8	0.46	-3.63	1.28e-14	2.8e-13	yes	2.33	0.17	-3.19	1.07e-09	1.1e-08	yes	hypothetical protein EUTSA_v10022180mg [Eutrema salsugineum]	RecName: Full=Protein WVD2-like 1; Short=AtWDL1 [Arabidopsis thaliana]	annotation not avaliable	_
BnaC05g47180D	7.94	0	-6.33	4.31e-27	2.13e-25	yes	11.45	0.04	-6.33	1.63e-47	1.2e-45	yes	hypothetical protein EUTSA_v10021036mg [Eutrema salsugineum]	RecName: Full=Probable low-specificity L-threonine aldolase 2; AltName: Full=Threonine aldolase 2 [Arabidopsis thaliana]	THA2 (Threonine Aldolase 2); threonine aldolase; Encodes a threonine aldolase, involved in t [...]	ltaE
BnaC05g47200D	47.3	0.28	-6.94	1.95e-68	7.3e-66	yes	29.57	0.29	-6.25	8.66e-63	1.21e-60	yes	hypothetical protein EUTSA_v10021407mg [Eutrema salsugineum]	RecName: Full=RNA-binding protein 42; AltName: Full=RNA-binding motif protein 42	RNA recognition motif (RRM)-containing protein; RNA recognition motif (RRM)-containing prote [...]	_
BnaC05g47270D	1.71	0	-4.18	1.23e-09	1.7e-08	yes	3.01	0	-4.96	2.13e-22	5.13e-21	yes	hypothetical protein EUTSA_v10020942mg [Eutrema salsugineum]	RecName: Full=Protein PHR1-LIKE 1; AltName: Full=Myb-like transcription factor 1 [Arabidopsis thaliana]	transcription factor; transcription factor; FUNCTIONS IN: transcription factor activity; INV [...]	_
BnaC05g47280D	157.39	15.33	-3.35	3.48e-32	2.29e-30	yes	115.28	6.32	-4.17	7.73e-48	5.76e-46	yes	hypothetical protein CARUB_v10014805mg, partial [Capsella rubella]	RecName: Full=60S ribosomal protein L23; AltName: Full=Protein EMBRYO DEFECTIVE 2171 [Arabidopsis thaliana]	60S ribosomal protein L23 (RPL23A); 60S ribosomal protein L23 (RPL23A); FUNCTIONS IN: struct [...]	RP-L23e, RPL23
BnaC05g47390D	21.08	0.79	-4.57	1.09e-23	4.42e-22	yes	27.04	0.18	-6.61	1.52e-51	1.32e-49	yes	hypothetical protein CARUB_v10005968mg [Capsella rubella]	RecName: Full=40S ribosomal protein S16-3 [Arabidopsis thaliana]	40S ribosomal protein S16 (RPS16C); 40S ribosomal protein S16 (RPS16C); FUNCTIONS IN: struct [...]	RP-S16e, RPS16
BnaC05g47400D	5.27	0	-5.68	5.32e-50	8.15e-48	yes	15.19	0	-7.26	8.1e-99	1.08e-95	yes	hypothetical protein EUTSA_v10022404mg, partial [Eutrema salsugineum]	RecName: Full=Putative disease resistance protein At4g11170 [Arabidopsis thaliana]	annotation not avaliable	_
BnaC05g47420D	2.41	0	-4.65	3.44e-26	1.6e-24	yes	3.34	0	-5.1	1.37e-48	1.06e-46	yes	hypothetical protein EUTSA_v10022404mg, partial [Eutrema salsugineum]	RecName: Full=Putative disease resistance protein At4g11170 [Arabidopsis thaliana]	annotation not avaliable	_
BnaC05g47430D	4.29	0.29	-3.5	2.72e-16	6.72e-15	yes	7.59	0.09	-5.31	2.04e-45	1.36e-43	yes	hypothetical protein EUTSA_v10020242mg [Eutrema salsugineum]	RecName: Full=Ankyrin repeat and death domain-containing protein 1A, partial [Macaca fascicularis]	ankyrin repeat family protein; ankyrin repeat family protein; FUNCTIONS IN: protein binding; [...]	_
BnaC05g47450D	135.6	10.45	-3.68	1.72e-35	1.34e-33	yes	175.28	5.84	-4.88	4.51e-63	6.44e-61	yes	hypothetical protein EUTSA_v10021083mg [Eutrema salsugineum]	RecName: Full=Glyceraldehyde-3-phosphate dehydrogenase, cytosolic [Sinapis alba]	GAPC2 (GLYCERALDEHYDE-3-PHOSPHATE DEHYDROGENASE C2); NAD or NADH binding / binding / catalyt [...]	GAPDH, gapA
BnaC05g47470D	12.83	0	-7.01	5.04e-53	8.74e-51	yes	23.8	0.02	-7.69	2.58e-80	7.48e-78	yes	hypothetical protein EUTSA_v10021302mg [Eutrema salsugineum]	RecName: Full=Aquaporin SIP1-1; AltName: Full=Small basic intrinsic protein 1-1; Short=AtSIP1;1 [Arabidopsis thaliana]	annotation not avaliable	SIP
BnaC05g47480D	18.5	0.4	-5.23	8.7e-42	9.1e-40	yes	16.84	0.02	-7.09	3.65e-61	4.78e-59	yes	hypothetical protein EUTSA_v10020649mg [Eutrema salsugineum]	RecName: Full=Apyrase 1; Short=AtAPY1; AltName: Full=ATP-diphosphatase; AltName: Full=ATP-diphosphohydrolase; AltName: Full=Adenosine diphosphatase; Short=ADPase; A	annotation not avaliable	APY1_2
BnaC05g47520D	1.34	0.02	-3.53	1.98e-06	1.8e-05	yes	1.84	0	-4.28	5.56e-12	6.88e-11	yes	myb family transcription factor [Arabidopsis thaliana]	RecName: Full=Myb family transcription factor APL; Short=AtAPL; AltName: Full=Protein ALTERED PHLOEM DEVELOPMENT [Arabidopsis thaliana]	myb family transcription factor; myb family transcription factor; FUNCTIONS IN: transcriptio [...]	_
BnaC05g47530D	3.9	0	-5.32	2.06e-14	4.43e-13	yes	4.17	0	-5.41	1.33e-22	3.2e-21	yes	hypothetical protein EUTSA_v10021212mg [Eutrema salsugineum]	_	unknown protein; unknown protein; FUNCTIONS IN: molecular_function unknown; INVOLVED IN: bio [...]	_
BnaC05g47590D	6.8	0.09	-5.15	5.21e-29	2.88e-27	yes	4.35	0.05	-4.9	5.51e-29	1.87e-27	yes	hypothetical protein EUTSA_v10020448mg [Eutrema salsugineum]	RecName: Full=T-complex protein 1 subunit theta; Short=TCP-1-theta; AltName: Full=CCT-theta [Dictyostelium discoideum]	annotation not avaliable	CCT8
BnaC05g47610D	2	0.06	-3.7	2.53e-12	4.55e-11	yes	2.93	0.07	-4.15	1.02e-25	2.93e-24	yes	protein kinase family protein [Arabidopsis thaliana]	RecName: Full=Casein kinase I [Toxoplasma gondii]	protein kinase family protein; protein kinase family protein; FUNCTIONS IN: protein serine/t [...]	_
BnaC05g47640D	26.23	0	-8.04	2.06e-48	2.88e-46	yes	17.99	0	-7.5	1.02e-48	7.87e-47	yes	adenosine-5'-phosphosulfate (APS) kinase 3 [Arabidopsis thaliana]	RecName: Full=Adenylyl-sulfate kinase 3; AltName: Full=ATP adenosine-5'-phosphosulfate 3'-phosphotransferase 3; AltName: Full=Adenosine-5'-phosphosulfate kinase 3;	adenylylsulfate kinase, putative; adenylylsulfate kinase, putative; FUNCTIONS IN: transferas [...]	cysC
BnaC05g47650D	3.75	0	-5.27	3.05e-05	0.000229	yes	3.63	0	-5.22	1.91e-07	1.57e-06	yes	hypothetical protein CARUB_v10015931mg [Capsella rubella]	_	_	_
BnaC05g47660D	14.05	0.02	-6.89	4.43e-47	5.84e-45	yes	22.92	0.04	-7.32	3.54e-71	6.88e-69	yes	hypothetical protein CARUB_v10016444mg [Capsella rubella]	_	FMN binding; FMN binding; FUNCTIONS IN: FMN binding; LOCATED IN: chloroplast; EXPRESSED IN: [...]	_
BnaC05g47680D	20.19	0	-7.66	3.46e-68	1.27e-65	yes	17.9	0.03	-7.11	2.83e-75	6.5e-73	yes	hypothetical protein CARUB_v10004472mg [Capsella rubella]	_	_	PABPC
BnaC05g47710D	4.69	0.02	-5.27	4.53e-18	1.27e-16	yes	3.35	0.02	-4.79	7.35e-19	1.44e-17	yes	uncharacterized protein [Arabidopsis thaliana]	_	unknown protein; unknown protein; FUNCTIONS IN: molecular_function unknown; INVOLVED IN: bio [...]	_
BnaC05g47720D	3.37	0	-5.12	9.15e-12	1.56e-10	yes	7.67	0.05	-5.69	4.92e-18	9.16e-17	yes	hypothetical protein EUTSA_v10021350mg [Eutrema salsugineum]	_	annotation not avaliable	_
BnaC05g47730D	4.23	0	-5.44	9.61e-16	2.29e-14	yes	4.27	0.02	-5.14	5.06e-22	1.19e-20	yes	hypothetical protein EUTSA_v10021238mg [Eutrema salsugineum]	RecName: Full=5'-adenylylsulfate reductase-like 5; AltName: Full=Adenosine 5'-phosphosulfate reductase-like 5; Short=APR-like 5; Short=AtAPRL5; Flags: Precursor [A	annotation not avaliable	_
BnaC05g47780D	3.25	0	-5.07	2.21e-15	5.11e-14	yes	4.25	0	-5.44	4.39e-28	1.42e-26	yes	hypothetical protein EUTSA_v10020852mg [Eutrema salsugineum]	RecName: Full=U-box domain-containing protein 4; AltName: Full=Plant U-box protein 4; Short=OsPUB4 [Oryza sativa Japonica Group]	annotation not avaliable	VAC8
BnaC05g47840D	6.27	0.02	-5.73	1.06e-23	4.29e-22	yes	8.45	0.05	-5.87	3.21e-40	1.74e-38	yes	hypothetical protein EUTSA_v10021121mg [Eutrema salsugineum]	RecName: Full=Dehydrogenase/reductase SDR family member 7C; Flags: Precursor	annotation not avaliable	DHRS7
BnaC05g47860D	7.34	0	-6.22	6.62e-23	2.55e-21	yes	10.05	0	-6.66	4.93e-41	2.76e-39	yes	hypothetical protein EUTSA_v10021391mg [Eutrema salsugineum]	_	unknown protein; FUNCTIONS IN: molecular_function unknown; INVOLVED IN: biological_process u [...]	_
BnaC05g47870D	9.72	0.23	-4.91	4.18e-31	2.59e-29	yes	10.01	0	-6.66	2.32e-54	2.28e-52	yes	hypothetical protein EUTSA_v10020730mg [Eutrema salsugineum]	RecName: Full=Phospholipase A(1) LCAT3; AltName: Full=Lecithin-cholesterol acyltransferase-like 3 [Arabidopsis thaliana]	lecithin:cholesterol acyltransferase family protein / LACT family protein; lecithin:choleste [...]	_
BnaC05g47900D	5.27	0.01	-5.55	5.78e-31	3.53e-29	yes	8.04	0.01	-6.15	8.37e-56	8.7e-54	yes	hypothetical protein EUTSA_v10020144mg [Eutrema salsugineum]	RecName: Full=Putative metallophosphoesterase At3g03305; Flags: Precursor [Arabidopsis thaliana]	calcineurin-like phosphoesterase family protein; calcineurin-like phosphoesterase family pro [...]	DICER1, DCR1
BnaC05g47920D	2.88	0.03	-4.52	6.44e-16	1.55e-14	yes	1.08	0	-3.56	2.03e-10	2.23e-09	yes	dicer-like protein 2 [Brassica rapa]	RecName: Full=Endoribonuclease Dicer homolog 2; AltName: Full=Dicer-like protein 2; Short=AtDCL2 [Arabidopsis thaliana]	DCL2 (DICER-LIKE 2); ATP binding / ATP-dependent helicase/ RNA binding / double-stranded RNA [...]	DICER1, DCR1
BnaC05g47950D	6.75	0.05	-5.52	1.28e-09	1.77e-08	yes	48.74	0.2	-7.36	5.98e-55	6.03e-53	yes	universal stress protein family protein [Brassica rapa]	_	annotation not avaliable	_
BnaC05g48020D	11.18	0.02	-6.55	1.32e-69	5.5e-67	yes	9.05	0	-6.52	6.15e-79	1.66e-76	yes	ankyrin repeat and regulator of chromosome condensation (RCC1) domain-containing protein [Arabidopsis thaliana]	RecName: Full=E3 ubiquitin-protein ligase HERC2; AltName: Full=HECT domain and RCC1-like domain-containing protein 2 [Homo sapiens]	At3g03790-like protein Fragment	_
BnaC05g48050D	3.56	0.2	-3.59	8.19e-15	1.82e-13	yes	4.8	0.06	-4.94	8.79e-29	2.95e-27	yes	hypothetical protein EUTSA_v10020088mg [Eutrema salsugineum]	RecName: Full=Probable inactive leucine-rich repeat receptor-like protein kinase At3g03770; Flags: Precursor [Arabidopsis thaliana]	leucine-rich repeat transmembrane protein kinase, putative; leucine-rich repeat transmembran [...]	_
BnaC05g48080D	8.44	0.1	-5.39	3.9e-45	4.67e-43	yes	10.38	0.08	-5.89	8.7e-66	1.41e-63	yes	hypothetical protein EUTSA_v10020014mg [Eutrema salsugineum]	RecName: Full=Polyribonucleotide nucleotidyltransferase 1, chloroplastic; Short=AtcpPNPase; AltName: Full=Polynucleotide phosphorylase 1; Short=PNPase 1; AltName: F	annotation not avaliable	pnp, PNPT1
BnaC05g48130D	2.01	0	-4.4	9.27e-10	1.3e-08	yes	3.27	0	-5.07	4.09e-20	8.69e-19	yes	hypothetical protein EUTSA_v10021157mg [Eutrema salsugineum]	RecName: Full=ELMO domain-containing protein A [Dictyostelium discoideum]	annotation not avaliable	_
BnaC05g48140D	19.5	0	-7.61	6.24e-41	6.29e-39	yes	14.17	0	-7.16	1.7e-43	1.06e-41	yes	hypothetical protein CARUB_v10014591mg [Capsella rubella]	RecName: Full=Ribosomal protein S2, mitochondrial [Arabidopsis thaliana]	annotation not avaliable	RP-S2, MRPS2, rpsB
BnaC05g48150D	17.64	0	-7.47	2.06e-30	1.22e-28	yes	24.57	0.05	-7.4	2.4e-48	1.82e-46	yes	hypothetical protein EUTSA_v10021710mg [Eutrema salsugineum]	RecName: Full=Upstream activation factor subunit spp27; AltName: Full=Upstream activation factor 27 KDa subunit; Short=p27; AltName: Full=Upstream activation facto	SWIB complex BAF60b domain-containing protein; SWIB complex BAF60b domain-containing protein [...]	_
BnaC05g48220D	5.38	0.06	-5.1	1.84e-18	5.31e-17	yes	7.51	0.1	-5.22	7.73e-31	2.84e-29	yes	hypothetical protein EUTSA_v10020776mg [Eutrema salsugineum]	RecName: Full=Mannose-6-phosphate isomerase 1; AltName: Full=Phosphohexomutase 1; AltName: Full=Phosphomannose isomerase 1; Short=PMI1; AltName: Full=Protein MATERN	annotation not avaliable	manA, MPI
BnaC05g48230D	9.66	0	-6.61	2.76e-29	1.54e-27	yes	3.43	0	-5.14	1.46e-18	2.82e-17	yes	hypothetical protein EUTSA_v10021274mg [Eutrema salsugineum]	RecName: Full=Delta(7)-sterol-C5(6)-desaturase 1; AltName: Full=Delta(7)-sterol-C5-desaturase 1; AltName: Full=Delta-7-C-5 sterol desaturase 1; AltName: Full=Prote	STE1 (STEROL 1); C-5 sterol desaturase; Brassinosteroid biosynthetic enzyme, catalyzes delta [...]	SC5DL, ERG3
BnaC05g48240D	20.04	0.24	-5.89	2.42e-51	3.87e-49	yes	16.6	0.09	-6.48	1.08e-54	1.07e-52	yes	hypothetical protein CARUB_v10014038mg [Capsella rubella]	RecName: Full=Putative lipid phosphate phosphatase 3, chloroplastic; Short=AtLPP3; AltName: Full=Phosphatidate phosphohydrolase 3; AltName: Full=Phosphatidic acid p	LPP3 (LIPID PHOSPHATE PHOSPHATASE 3); phosphatidate phosphatase; Encodes phosphatidic acid p [...]	_
BnaC05g48280D	51.03	0.1	-7.96	2.34e-69	9.61e-67	yes	20.67	0.05	-7.12	6.08e-68	1.06e-65	yes	S-adenosylmethionine decarboxylase [Brassica juncea]	RecName: Full=S-adenosylmethionine decarboxylase proenzyme 3; Short=AdoMetDC 3; Short=SAMDC 3; Contains: RecName: Full=S-adenosylmethionine decarboxylase 3 alpha c	annotation not avaliable	speD, AMD1
BnaC05g48310D	25.02	0.58	-5.21	2.46e-48	3.41e-46	yes	31.51	0.35	-6.14	1.28e-69	2.42e-67	yes	hypothetical protein EUTSA_v10020604mg [Eutrema salsugineum]	RecName: Full=6-phosphogluconate dehydrogenase, decarboxylating 3 [Arabidopsis thaliana]	6-phosphogluconate dehydrogenase family protein; 6-phosphogluconate dehydrogenase family pro [...]	PGD, gnd
BnaC05g48330D	2.51	0	-4.71	2.49e-15	5.73e-14	yes	3.12	0	-5.01	5.51e-27	1.69e-25	yes	regulator of chromosome condensation family protein [Arabidopsis lyrata subsp. lyrata]	RecName: Full=E3 ISG15--protein ligase Herc6 [Mus musculus]	annotation not avaliable	_
BnaC05g48360D	2.62	0.05	-4.17	7.34e-13	1.38e-11	yes	5.22	0.08	-4.88	3.25e-31	1.22e-29	yes	zinc finger family protein [Arabidopsis lyrata subsp. lyrata]	RecName: Full=E3 ubiquitin-protein ligase At3g02290; AltName: Full=RING finger protein At3g02290 [Arabidopsis thaliana]	annotation not avaliable	_
BnaC05g48410D	20.16	0.02	-7.39	8.48e-59	1.97e-56	yes	21.57	0	-7.76	7.98e-57	8.72e-55	yes	UDP-arabinose mutase 1 [Arabidopsis hypothetical protein ARALYDRAFT_477458 [Arabidopsis lyrata subsp. Q9	RecName: Full=UDP-arabinopyranose mutase 1; AltName: Full=Reversibly glycosylated polypeptide 1; Short=AtRGP1; AltName: Full=UDP-L-arabinose mutase 1 [Arabidopsis t	RGP1 (REVERSIBLY GLYCOSYLATED POLYPEPTIDE 1); cellulose synthase (UDP-forming); reversibly g [...]	RGP, UTM
BnaC05g48430D	2.54	0	-4.72	4.39e-12	7.7e-11	yes	0.81	0	-3.19	3.26e-08	2.9e-07	yes	hypothetical protein EUTSA_v10020716mg [Eutrema salsugineum]	RecName: Full=COBRA-like protein 1; Flags: Precursor [Arabidopsis thaliana]	COBL1 (COBRA-LIKE PROTEIN 1 PRECURSOR); COBRA-LIKE PROTEIN 1 PRECURSOR (COBL1); INVOLVED IN: [...]	_
BnaC05g48440D	9.38	0	-6.57	2.33e-38	2.09e-36	yes	10.16	0	-6.68	3.97e-54	3.82e-52	yes	hypothetical protein EUTSA_v10020815mg [Eutrema salsugineum]	RecName: Full=Eukaryotic translation initiation factor 3 subunit M; Short=eIF3m [Anopheles gambiae]	proteasome family protein; proteasome family protein; FUNCTIONS IN: molecular_function unkno [...]	EIF3M
BnaC05g48460D	1.16	0.04	-3.13	3.72e-07	3.81e-06	yes	4.01	0.03	-4.94	2.36e-35	1.07e-33	yes	hypothetical protein EUTSA_v10020021mg [Eutrema salsugineum]	RecName: Full=Protein LONGIFOLIA 2; AltName: Full=Protein TON1 RECRUITING MOTIF 1 [Arabidopsis thaliana]	_	_
BnaC05g48510D	6.31	0.27	-4.13	1.52e-19	4.69e-18	yes	12.17	0.36	-4.73	6.75e-35	3.01e-33	yes	serine carboxypeptidase-like 25 [Arabidopsis thaliana]	RecName: Full=Serine carboxypeptidase-like 25; Flags: Precursor [Arabidopsis thaliana]	scpl25 (serine carboxypeptidase-like 25); serine-type carboxypeptidase; serine carboxypeptid [...]	SCPL-II
BnaC05g48550D	90.04	6	-3.89	2.2e-41	2.27e-39	yes	82.41	4.88	-4.05	7.51e-48	5.6e-46	yes	mitochondrial processing peptidase beta subunit [Brassica oleracea var. alboglabra]	RecName: Full=Probable mitochondrial-processing peptidase subunit beta; AltName: Full=Beta-MPP; Flags: Precursor [Arabidopsis thaliana]	annotation not avaliable	PMPCB, MAS1
BnaC05g48560D	173.31	0.04	-10.27	2.91e-98	1.37e-94	yes	111.53	0	-10.12	2.28e-103	3.63e-100	yes	40S ribosomal protein S19 [Brassica oleracea var. alboglabra]	RecName: Full=40S ribosomal protein S19-1 [Arabidopsis thaliana]	40S ribosomal protein S19 (RPS19A); 40S ribosomal protein S19 (RPS19A); FUNCTIONS IN: struct [...]	RP-S19e, RPS19
BnaC05g48570D	11.58	0.26	-5.03	9.16e-38	7.94e-36	yes	6.53	0.19	-4.5	8.59e-36	4.01e-34	yes	hypothetical protein EUTSA_v10020487mg [Eutrema salsugineum]	RecName: Full=Probable galacturonosyltransferase 13 [Arabidopsis thaliana]	annotation not avaliable	GAUT
BnaC05g48600D	23.75	1.82	-3.64	1.17e-24	5.06e-23	yes	25.45	0.23	-6.28	5.58e-78	1.44e-75	yes	hypothetical protein ARALYDRAFT_317081 [Arabidopsis lyrata subsp. lyrata]	RecName: Full=SNF1-related protein kinase catalytic subunit alpha KIN10; Short=AKIN10; AltName: Full=AKIN alpha-2; Short=AKINalpha2 [Arabidopsis thaliana]	annotation not avaliable	PRKAA, AMPK
BnaC05g48610D	13.02	0	-7.04	5.78e-63	1.65e-60	yes	9.78	0	-6.63	9.16e-66	1.48e-63	yes	hypothetical protein EUTSA_v10020163mg [Eutrema salsugineum]	RecName: Full=CSC1-like protein HYP1; AltName: Full=HYPOTHETICAL PROTEIN 1 [Arabidopsis thaliana]	HYP1 (HYPOTHETICAL PROTEIN 1); unknown protein, has cDNAs and ESTs associated to it	_
BnaC05g48620D	85.12	1.14	-6.1	4.76e-67	1.69e-64	yes	65.56	0.15	-8.04	2.58e-105	4.58e-102	yes	hypothetical protein EUTSA_v10020394mg [Eutrema salsugineum]	RecName: Full=Cystathionine gamma-synthase, chloroplastic; Short=CGS; AltName: Full=O-succinylhomoserine (thiol)-lyase; Flags: Precursor [Arabidopsis thaliana]	annotation not avaliable	metB
BnaC05g48640D	7.52	0.18	-4.74	2e-22	7.5e-21	yes	7.1	0.1	-5.15	7.97e-33	3.25e-31	yes	polypyrimidine tract-binding protein 1 [Brassica oleracea var. alboglabra]	RecName: Full=Polypyrimidine tract-binding protein homolog 1 [Arabidopsis thaliana]	annotation not avaliable	PTBP2, NPTB
BnaC05g48650D	10.22	0.08	-5.85	4.55e-45	5.41e-43	yes	5.22	0.02	-5.53	1.34e-35	6.18e-34	yes	hypothetical protein ARALYDRAFT_317076 [Arabidopsis lyrata subsp. lyrata]	RecName: Full=ESF1 homolog; AltName: Full=ABT1-associated protein [Mus musculus]	annotation not avaliable	_
BnaC05g48660D	10.06	0	-6.67	4.22e-31	2.61e-29	yes	13.82	0	-7.12	8.77e-53	8.02e-51	yes	ribosomal protein L34e superfamily protein [Arabidopsis thaliana]	RecName: Full=Uncharacterized protein At5g19025	structural constituent of ribosome; structural constituent of ribosome; FUNCTIONS IN: struct [...]	_
BnaC05g48670D	15.99	0	-7.33	9.27e-70	3.97e-67	yes	26.48	0.01	-7.91	9.6e-95	7.07e-92	yes	hypothetical protein EUTSA_v10020091mg [Eutrema salsugineum]	RecName: Full=Starch synthase 2, chloroplastic/amyloplastic; Short=AtSS2; AltName: Full=Soluble starch synthase II; Flags: Precursor [Arabidopsis thaliana]	annotation not avaliable	E2.4.1.21, glgA
BnaC05g48700D	6.65	0	-6.08	1.92e-33	1.35e-31	yes	5.24	0	-5.74	1.51e-38	7.66e-37	yes	hypothetical protein CARUB_v10013549mg [Capsella rubella]	RecName: Full=Receptor-like serine/threonine-protein kinase At3g01300 [Arabidopsis thaliana]	protein kinase, putative; protein kinase, putative; FUNCTIONS IN: protein serine/threonine k [...]	_
BnaC05g48740D	26.5	0.04	-7.62	5.7e-74	3.24e-71	yes	31.12	0.02	-8.03	6.35e-90	3.27e-87	yes	hypothetical protein EUTSA_v10021223mg [Eutrema salsugineum]	RecName: Full=Protein SEC13 homolog; AltName: Full=SEC13-like protein 1 [Rattus norvegicus]	protein transport protein SEC13 family protein / WD-40 repeat family protein; protein transp [...]	SEC13
BnaC05g48760D	3.12	0	-5.01	8.72e-11	1.35e-09	yes	2.78	0	-4.85	1.96e-15	3.08e-14	yes	hypothetical protein EUTSA_v10022440mg [Eutrema salsugineum]	_	unknown protein; unknown protein; FUNCTIONS IN: molecular_function unknown; EXPRESSED IN: 22 [...]	_
BnaC05g49430D	16.74	1.58	-3.33	4.22e-27	2.08e-25	yes	17.86	1.44	-3.54	3.54e-38	1.77e-36	yes	hypothetical protein ARALYDRAFT_471353 [Arabidopsis lyrata subsp. lyrata]	RecName: Full=Fumarylacetoacetase; Short=FAA; AltName: Full=Beta-diketonase; AltName: Full=Fumarylacetoacetate hydrolase	annotation not avaliable	FAH, fahA
BnaC05g52250D	5.44	0	-5.79	2.24e-35	1.73e-33	yes	3.4	0	-5.13	2.61e-32	1.04e-30	yes	hypothetical protein EUTSA_v10020097mg [Eutrema salsugineum]	_	_	_
BnaC06g01400D	14.84	1.09	-3.65	1.65e-27	8.36e-26	yes	6.73	0.41	-3.75	2.63e-21	5.98e-20	yes	hypothetical protein EUTSA_v10022567mg [Eutrema salsugineum]	RecName: Full=Nucleolar complex protein 2 homolog; Short=Protein NOC2 homolog [Arabidopsis thaliana]	unknown protein; INVOLVED IN: biological_process unknown; LOCATED IN: cellular_component unk [...]	NOC2
BnaC06g03310D	66.78	0.8	-6.22	5.78e-64	1.76e-61	yes	29.86	0.44	-5.79	3.41e-54	3.31e-52	yes	_	_	_	_
BnaC06g04720D	7.69	0.25	-4.48	3.33e-10	4.85e-09	yes	17.95	0.1	-6.5	3.96e-37	1.92e-35	yes	_	_	_	_
BnaC06g08860D	15.74	1.76	-3.09	3.05e-19	9.25e-18	yes	21.69	2.34	-3.16	3.59e-29	1.23e-27	yes	hypothetical protein ARALYDRAFT_892123 [Arabidopsis lyrata subsp. lyrata]	RecName: Full=RNA-binding protein 8A-B; AltName: Full=RNA-binding motif protein 8A-B; AltName: Full=Ribonucleoprotein RBM8A-B	annotation not avaliable	RBM8A, Y14
BnaC06g09980D	21.49	0.41	-5.41	4.04e-53	7.03e-51	yes	24.74	0.25	-6.16	1.98e-79	5.49e-77	yes	phosphoenolpyruvate carboxylase [Brassica juncea]	RecName: Full=Phosphoenolpyruvate carboxylase 1; Short=AtPPC1; Short=PEPC 1; Short=PEPCase 1; AltName: Full=107-kDa PEPC polypeptide [Arabidopsis thaliana]	_	ppc
BnaC06g14900D	0.84	0	-3.23	8.86e-06	7.3e-05	yes	0.97	0	-3.42	2.18e-09	2.18e-08	yes	hypothetical protein ARALYDRAFT_916116 [Arabidopsis lyrata subsp. lyrata]	RecName: Full=Uncharacterized protein At2g34160 [Arabidopsis thaliana]	_	_
BnaC06g25090D	1.44	0	-3.95	9.09e-05	0.000624	yes	1.01	0	-3.48	7.61e-05	0.000448	yes	_	_	_	_
BnaC06g26310D	1.76	0	-4.22	0.000546	0.0032	yes	1.32	0	-3.83	0.000138	0.000778	yes	hypothetical protein CARUB_v10011197mg [Capsella rubella]	RecName: Full=ATP-citrate synthase beta chain protein 2; Short=ATP-citrate synthase B-2; AltName: Full=ATP-citrate lyase B-2; AltName: Full=Citrate cleavage enzyme	_	ACLY
BnaC06g26630D	25.63	0.8	-4.83	1.07e-25	4.81e-24	yes	16.44	0.59	-4.58	2.21e-24	5.83e-23	yes	hypothetical protein EUTSA_v10018246mg [Eutrema salsugineum]	RecName: Full=Signal recognition particle subunit SRP72; Short=SRP72; AltName: Full=Signal recognition particle 72 kDa protein	_	SRP72
BnaC06g27790D	2.75	0	-4.83	2.05e-06	1.87e-05	yes	2.47	0	-4.69	1.64e-08	1.51e-07	yes	hypothetical protein EUTSA_v10019339mg [Eutrema salsugineum]	RecName: Full=Uncharacterized 29.3 kDa protein [Orgyia pseudotsugata multiple nucleopolyhedrovirus]	annotation not avaliable	_
BnaC06g28270D	2.6	0.08	-3.87	7.97e-10	1.12e-08	yes	4.24	0.07	-4.67	2.74e-27	8.55e-26	yes	hypothetical protein EUTSA_v10018615mg [Eutrema salsugineum]	RecName: Full=F-box/LRR-repeat protein At1g67190 [Arabidopsis thaliana]	F-box family protein; F-box family protein; FUNCTIONS IN: molecular_function unknown; INVOLV [...]	_
BnaC06g28410D	1.43	0	-3.94	3.3e-06	2.91e-05	yes	1.69	0	-4.16	2.75e-10	2.97e-09	yes	_	_	_	_
BnaC06g28490D	310.44	32.31	-3.26	2.17e-31	1.37e-29	yes	206.14	24.15	-3.09	1.86e-32	7.44e-31	yes	hypothetical protein CARUB_v10021005mg, partial [Capsella rubella]	RecName: Full=60S ribosomal protein L17-2 [Arabidopsis thaliana]	60S ribosomal protein L17 (RPL17B); 60S ribosomal protein L17 (RPL17B); FUNCTIONS IN: struct [...]	RP-L17e, RPL17
BnaC06g28680D	4.83	0.05	-5	1.37e-15	3.22e-14	yes	3.92	0	-5.33	7.25e-19	1.42e-17	yes	hypothetical protein EUTSA_v10018787mg [Eutrema salsugineum]	_	annotation not avaliable	_
BnaC06g28700D	24.03	1.63	-3.8	3.75e-37	3.2e-35	yes	23.52	0.98	-4.46	3.59e-54	3.47e-52	yes	hypothetical protein EUTSA_v10018246mg [Eutrema salsugineum]	RecName: Full=Signal recognition particle subunit SRP72; Short=SRP72; AltName: Full=Signal recognition particle 72 kDa protein [Homo sapiens]	annotation not avaliable	SRP72
BnaC06g28720D	21.37	0	-7.75	6.13e-19	1.83e-17	yes	8.72	0.35	-4.29	1.25e-16	2.12e-15	yes	_	_	_	_
BnaC06g28730D	16.05	0	-7.34	4.01e-22	1.48e-20	yes	8.03	0.3	-4.35	4.07e-17	7.16e-16	yes	_	_	_	_
BnaC06g28740D	16.51	0	-7.38	7.43e-17	1.91e-15	yes	6.6	0.29	-4.09	1.11e-14	1.67e-13	yes	_	_	_	_
BnaC06g32800D	11.57	0.87	-3.59	2.42e-26	1.14e-24	yes	10.67	0.77	-3.64	1.56e-32	6.27e-31	yes	hypothetical protein ARALYDRAFT_476305 [Arabidopsis lyrata subsp. lyrata]	RecName: Full=Exocyst complex component SEC6; Short=AtSec6 [Arabidopsis thaliana]	_	EXOC3, SEC6L1
BnaC06g33130D	4.76	0	-5.6	7.21e-24	2.94e-22	yes	6.31	0	-6	8.54e-42	4.96e-40	yes	hypothetical protein ARALYDRAFT_476207 [Arabidopsis lyrata subsp. lyrata]	_	_	_
BnaC06g33930D	2.44	0.17	-3.24	0.000157	0.00103	yes	2.51	0.12	-3.58	2.11e-05	0.000135	yes	hypothetical protein MIMGU_mgv1a009542mg [Erythranthe guttata]	_	_	SLC25A44
BnaC06g35160D	7.55	0.55	-3.55	6.27e-18	1.75e-16	yes	7.49	0.44	-3.8	4.31e-31	1.61e-29	yes	hypothetical protein EUTSA_v10018684mg [Eutrema salsugineum]	_	annotation not avaliable	E3.1.4.46, glpQ, ugpQ
BnaC06g39440D	2.66	0.06	-4.08	7.15e-14	1.46e-12	yes	3.31	0.08	-4.26	3.85e-22	9.13e-21	yes	hypothetical protein EUTSA_v10018356mg [Eutrema salsugineum]	RecName: Full=Chaperone protein DnaJ 1 [Propionibacterium acnes KPA171202]	annotation not avaliable	DNAJC14
BnaC06g40000D	46	0.74	-5.77	3.25e-47	4.3e-45	yes	42.88	0.17	-7.32	1.75e-74	3.82e-72	yes	hypothetical protein EUTSA_v10019378mg [Eutrema salsugineum]	_	unknown protein; unknown protein; FUNCTIONS IN: molecular_function unknown; INVOLVED IN: bio [...]	_
BnaC06g40070D	13.21	0.46	-4.58	1.28e-26	6.1e-25	yes	14.57	0.59	-4.42	1.13e-38	5.76e-37	yes	hypothetical protein EUTSA_v10018678mg [Eutrema salsugineum]	RecName: Full=Lysophospholipid acyltransferase LPEAT1; AltName: Full=Lysophosphatidylethanolamine acyltransferase 1; Short=AtLPEAT1 [Arabidopsis thaliana]	Os05g0357800	LPCAT1_2
BnaC06g40090D	55.12	4.64	-3.54	9.05e-25	3.92e-23	yes	31.75	3.6	-3.11	1.1e-20	2.41e-19	yes	hypothetical protein EUTSA_v10018086mg [Eutrema salsugineum]	_	_	_
BnaC06g40140D	9.26	0.65	-3.64	2.76e-09	3.67e-08	yes	4.86	0.3	-3.64	1.21e-09	1.24e-08	yes	hypothetical protein EUTSA_v10019388mg [Eutrema salsugineum]	_	unknown protein; unknown protein; FUNCTIONS IN: molecular_function unknown; INVOLVED IN: bio [...]	_
BnaC06g43880D	3.01	0.24	-3.21	1.85e-08	2.25e-07	yes	2.33	0.07	-3.84	4.22e-19	8.44e-18	yes	hypothetical protein ARALYDRAFT_895166 [Arabidopsis lyrata subsp. lyrata]	RecName: Full=Histone-lysine N-methyltransferase, H3 lysine-9 specific SUVH3; AltName: Full=Histone H3-K9 methyltransferase 3; Short=H3-K9-HMTase 3; AltName: Full=	annotation not avaliable	EHMT
BnaC07g01480D	51.06	5.46	-3.2	6.16e-22	2.24e-20	yes	23.85	2.37	-3.28	3.05e-20	6.53e-19	yes	hypothetical protein EUTSA_v10002308mg, partial [Eutrema salsugineum]	RecName: Full=60S ribosomal protein L31-1 [Arabidopsis thaliana]	60S ribosomal protein L31 (RPL31A); 60S ribosomal protein L31 (RPL31A); FUNCTIONS IN: struct [...]	RP-L31e, RPL31
BnaC07g01760D	2.05	0	-4.43	1.73e-08	2.11e-07	yes	2.14	0	-4.48	1.39e-12	1.79e-11	yes	_	_	_	_
BnaC07g04080D	29.96	0.06	-7.59	8.33e-39	7.66e-37	yes	10.31	0.4	-4.39	2.76e-16	4.59e-15	yes	_	_	_	_
BnaC07g04910D	3.51	0	-5.17	6.8e-09	8.71e-08	yes	1.45	0	-3.95	1.06e-06	8.05e-06	yes	_	_	_	_
BnaC07g05450D	39.01	0	-8.61	3.31e-49	4.85e-47	yes	18.37	0.06	-6.88	3.71e-34	1.62e-32	yes	short internode related sequence 7 [Brassica rapa subsp. pekinensis]	RecName: Full=Protein SHI RELATED SEQUENCE 5 [Arabidopsis thaliana]	_	_
BnaC07g05990D	6.63	0	-6.07	1.87e-11	3.09e-10	yes	7.02	0	-6.15	1.29e-17	2.34e-16	yes	_	_	_	_
BnaC07g12340D	17.04	1.18	-3.75	4.23e-21	1.46e-19	yes	18.02	1.1	-3.92	1.24e-31	4.78e-30	yes	hypothetical protein EUTSA_v10008848mg [Eutrema salsugineum]	RecName: Full=Mediator of RNA polymerase II transcription subunit 10b [Arabidopsis thaliana]	unknown protein; FUNCTIONS IN: molecular_function unknown; INVOLVED IN: biological_process u [...]	MED10, NUT2
BnaC07g12350D	6.94	0.43	-3.74	2.92e-12	5.22e-11	yes	6.74	0.34	-3.97	1.52e-17	2.75e-16	yes	hypothetical protein EUTSA_v10008719mg [Eutrema salsugineum]	RecName: Full=Vesicle transport v-SNARE 12; Short=AtVTI12; AltName: Full=Vesicle soluble NSF attachment protein receptor VTI1b; Short=AtVTI1b; AltName: Full=Vesicl	VTI1B; SNARE binding / receptor/ soluble NSF attachment protein; member of VTI1 Gene Family. [...]	VTI1
BnaC07g12680D	5.38	0.31	-3.75	4.56e-09	5.95e-08	yes	4.98	0.51	-3.06	5.6e-10	5.89e-09	yes	predicted protein [Arabidopsis lyrata subsp. lyrata]	RecName: Full=Uncharacterized protein At1g27050 [Arabidopsis thaliana]	_	_
BnaC07g18250D	1.55	0	-4.04	5.6e-08	6.41e-07	yes	2.06	0.04	-3.94	2.8e-14	4.09e-13	yes	hypothetical protein EUTSA_v10018670mg [Eutrema salsugineum]	_	_	RGLG
BnaC07g20160D	47.69	2.55	-4.17	2.45e-33	1.71e-31	yes	52.68	1.51	-5.03	7.53e-42	4.38e-40	yes	homeobox-leucine zipper protein, putative [Brassica oleracea]	RecName: Full=Homeobox-leucine zipper protein HAT2; AltName: Full=Homeodomain-leucine zipper protein HAT2; Short=HD-ZIP protein 2 [Arabidopsis thaliana]	annotation not avaliable	HD-ZIP
BnaC07g25850D	38.21	4.18	-3.16	3.84e-23	1.5e-21	yes	111.69	12.01	-3.21	2.83e-28	9.26e-27	yes	hypothetical protein EUTSA_v10004771mg [Eutrema salsugineum]	RecName: Full=Ninja-family protein AFP3; AltName: Full=ABI five-binding protein 3; Short=ABI5-binding protein 3 [Arabidopsis thaliana]	AFP3 (ABI FIVE BINDING PROTEIN 3); ABI FIVE BINDING PROTEIN 3 (AFP3); FUNCTIONS IN: molecula [...]	_
BnaC07g26740D	4.3	0.15	-4.14	1.65e-12	3.01e-11	yes	11.83	0.67	-3.96	5.64e-30	2e-28	yes	hypothetical protein EUTSA_v10004626mg [Eutrema salsugineum]	_	unknown protein; unknown protein; FUNCTIONS IN: molecular_function unknown; INVOLVED IN: bio [...]	_
BnaC07g27000D	3.75	0.16	-3.86	5.27e-15	1.19e-13	yes	4.02	0.16	-3.98	1.51e-22	3.66e-21	yes	hypothetical protein EUTSA_v10003986mg [Eutrema salsugineum]	RecName: Full=Probable histone-arginine methyltransferase 1.4; Short=AtPRMT14; AltName: Full=Coactivator-associated methyltransferase 1B; AltName: Full=Protein ar	annotation not avaliable	CARM1, PRMT4
BnaC07g27030D	8.21	0.43	-3.96	7.75e-11	1.21e-09	yes	10.85	0.52	-4.15	8.13e-24	2.09e-22	yes	hypothetical protein EUTSA_v10005101mg [Eutrema salsugineum]	_	_	_
BnaC07g30230D	4.09	0	-5.39	3.79e-12	6.69e-11	yes	3.02	0.1	-3.93	2.82e-11	3.3e-10	yes	hypothetical protein EUTSA_v10005042mg [Eutrema salsugineum]	RecName: Full=Vesicle transport protein SFT2B; AltName: Full=SFT2 domain-containing protein 2 [Homo sapiens]	unknown protein; FUNCTIONS IN: molecular_function unknown; INVOLVED IN: biological_process u [...]	_
BnaC07g30240D	31.88	0.8	-5.15	5.32e-29	2.92e-27	yes	37.85	0.21	-6.91	2.71e-56	2.88e-54	yes	hypothetical protein EUTSA_v10005218mg [Eutrema salsugineum]	_	unknown protein; unknown protein; FUNCTIONS IN: molecular_function unknown; INVOLVED IN: bio [...]	_
BnaC07g32390D	19.7	0	-7.63	5.6e-35	4.21e-33	yes	15.33	0	-7.27	3.2e-40	1.74e-38	yes	hypothetical protein ARALYDRAFT_484733 [Arabidopsis lyrata subsp. lyrata]	RecName: Full=COBRA-like protein 2; Flags: Precursor [Arabidopsis thaliana]	_	_
BnaC07g32480D	7.11	0.66	-3.25	3.81e-11	6.11e-10	yes	14.64	0.94	-3.83	3.67e-33	1.52e-31	yes	hypothetical protein EUTSA_v10010716mg [Eutrema salsugineum]	_	annotation not avaliable	PSAP, SGP1
BnaC07g33330D	18.06	0	-7.5	2.14e-32	1.43e-30	yes	14.32	0	-7.17	1.75e-37	8.58e-36	yes	dynein light chain LC8-type [Arabidopsis thaliana]	RecName: Full=Dynein light chain 2, cytoplasmic; AltName: Full=Dynein light chain LC8-type 2 [Rattus norvegicus]	microtubule motor; microtubule motor; FUNCTIONS IN: microtubule motor activity; INVOLVED IN: [...]	DYNLL
BnaC07g33370D	23.36	1	-4.41	6.42e-32	4.16e-30	yes	25.45	0.89	-4.69	5.59e-43	3.42e-41	yes	hypothetical protein EUTSA_v10025823mg [Eutrema salsugineum]	_	unknown protein; unknown protein; FUNCTIONS IN: molecular_function unknown; INVOLVED IN: bio [...]	_
BnaC07g33440D	28.98	0.48	-5.65	3.61e-45	4.34e-43	yes	8.82	0.03	-6.09	6.49e-26	1.88e-24	yes	hypothetical protein CARUB_v10005860mg [Capsella rubella]	RecName: Full=GATA transcription factor 17 [Arabidopsis thaliana]	_	_
BnaC07g33480D	8.47	0.8	-3.25	4.67e-18	1.31e-16	yes	6.7	0.46	-3.61	1.06e-21	2.46e-20	yes	At4g16144 [Arabidopsis thaliana]	RecName: Full=AMSH-like ubiquitin thioesterase 3; AltName: Full=Deubiquitinating enzyme AMSH3 [Arabidopsis thaliana]	unknown protein; FUNCTIONS IN: molecular_function unknown; INVOLVED IN: biological_process u [...]	STAMBP, AMSH
BnaC07g33950D	6.08	0	-5.95	1.72e-19	5.3e-18	yes	13.47	0.08	-6.24	2.34e-44	1.51e-42	yes	hypothetical protein [Arabidopsis thaliana]	RecName: Full=Protein SRG1; Short=AtSRG1; AltName: Full=Protein SENESCENCE-RELATED GENE 1 [Arabidopsis thaliana]	annotation not avaliable	K06892
BnaC07g33960D	34	0	-8.41	1.44e-70	6.67e-68	yes	31.79	0.02	-8	9.53e-75	2.12e-72	yes	hypothetical protein EUTSA_v10025068mg [Eutrema salsugineum]	RecName: Full=Protein pleiotropic regulatory locus 1; Short=Protein PRL1; AltName: Full=MOS4-associated complex protein 2; Short=MAC protein 2 [Arabidopsis thaliana]	_	PLRG1, PRL1, PRP46
BnaC07g34100D	22.35	1.91	-3.48	8.6e-26	3.9e-24	yes	19.49	2.1	-3.15	2.51e-28	8.23e-27	yes	ureidoglycine aminohydrolase [Arabidopsis thaliana]	RecName: Full=Ureidoglycine aminohydrolase; Flags: Precursor [Arabidopsis thaliana]	UGLYAH (UREIDOGLYCINE AMINOHYDROLASE); transcription factor; UREIDOGLYCINE AMINOHYDROLASE (U [...]	ylbA, UGHY
BnaC07g36710D	4.21	0.05	-4.85	7.27e-23	2.79e-21	yes	1.51	0.01	-3.87	6.06e-14	8.65e-13	yes	En/Spm-like transposon protein [Arabidopsis thaliana]	_	transposable element gene; transposase IS4 family protein, contains Pfam profile: PF01609 tr [...]	_
BnaC07g36850D	8.52	0	-6.43	1.99e-17	5.32e-16	yes	2.9	0	-4.91	8.52e-12	1.04e-10	yes	hypothetical protein EUTSA_v10026538mg [Eutrema salsugineum]	_	_	_
BnaC07g36960D	4.72	0	-5.59	2.3e-30	1.36e-28	yes	6.39	0	-6.02	1.01e-49	8.22e-48	yes	hypothetical protein 27.t00116 [Brassica oleracea]	_	_	_
BnaC07g37720D	10.99	0.66	-3.86	1.16e-20	3.9e-19	yes	6.91	0.62	-3.28	9.51e-17	1.63e-15	yes	mitochondrial dihydroorotase [Brassica napus]	RecName: Full=Dihydroorotase, mitochondrial; Short=DHOase; Flags: Precursor [Arabidopsis thaliana]	annotation not avaliable	URA4, pyrC
BnaC07g37940D	3.65	0.33	-3.13	6.2e-05	0.000441	yes	3.07	0.07	-4.25	2.29e-08	2.07e-07	yes	_	_	_	_
BnaC07g39000D	9.17	0.74	-3.46	7.26e-21	2.47e-19	yes	8.98	0.28	-4.59	8.4e-38	4.14e-36	yes	clathrin adaptor complexes medium subunit family protein [Arabidopsis thaliana]	RecName: Full=AP-4 complex subunit mu; AltName: Full=Adapter-related protein complex 4 subunit mu; AltName: Full=Adaptor protein complex AP-4 subunit mu; AltName: F	annotation not avaliable	AP4M1
BnaC07g40250D	7.87	0.05	-5.74	3.45e-24	1.44e-22	yes	11.62	0	-6.87	4.55e-38	2.26e-36	yes	hypothetical protein EUTSA_v10025833mg [Eutrema salsugineum]	_	annotation not avaliable	_
BnaC07g45300D	1.27	0.05	-3.23	3.96e-05	0.000292	yes	3.51	0.06	-4.46	3.94e-18	7.39e-17	yes	hypothetical protein EUTSA_v10026510mg [Eutrema salsugineum]	RecName: Full=Actin-depolymerizing factor 9; Short=ADF-9; Short=AtADF9 [Arabidopsis thaliana]	annotation not avaliable	CFL
BnaC07g50840D	17.35	2.03	-3.03	1.79e-11	2.96e-10	yes	9.68	1.09	-3.03	4.09e-12	5.11e-11	yes	hypothetical protein CARUB_v10007558mg, partial [Capsella rubella]	RecName: Full=Transmembrane protein 258 homolog [Caenorhabditis elegans]	annotation not avaliable	_
BnaC08g02940D	16.89	1.79	-3.17	1.6e-11	2.66e-10	yes	12.51	0.73	-3.93	1.6e-18	3.09e-17	yes	hypothetical protein ARALYDRAFT_891816 [Arabidopsis lyrata subsp. lyrata]	RecName: Full=Mitochondrial import receptor subunit TOM6 homolog; AltName: Full=Translocase of outer membrane 6 kDa subunit homolog [Arabidopsis thaliana]	annotation not avaliable	_
BnaC08g02950D	3.05	0.25	-3.17	0.000256	0.0016	yes	4.85	0.19	-4.08	4.07e-10	4.33e-09	yes	hypothetical protein EUTSA_v10011847mg [Eutrema salsugineum]	RecName: Full=CASP-like protein At1g49405 [Arabidopsis thaliana]	hypothetical protein	_
BnaC08g03090D	2.61	0	-4.76	3.25e-10	4.74e-09	yes	3.35	0	-5.11	2.14e-18	4.09e-17	yes	hypothetical protein ARALYDRAFT_314341 [Arabidopsis lyrata subsp. lyrata]	RecName: Full=Serine/threonine-protein kinase ULK3; AltName: Full=Unc-51-like kinase 3 [Mus musculus]	annotation not avaliable	ULK1_2_3, ATG1
BnaC08g04400D	4.68	0	-5.58	1.25e-11	2.11e-10	yes	8.15	0	-6.37	5.7e-25	1.57e-23	yes	hypothetical protein EUTSA_v10017992mg [Eutrema salsugineum]	RecName: Full=Pre-mRNA-splicing factor 8 homolog [Caenorhabditis elegans]	_	PRPF8, PRP8
BnaC08g05280D	3.74	0	-5.26	2.95e-08	3.49e-07	yes	1.88	0	-4.31	1.68e-06	1.25e-05	yes	_	RecName: Full=SNF1-related protein kinase regulatory subunit beta-2; Short=AKIN subunit beta-2; Short=AKINB2; Short=AKINbeta2 [Arabidopsis thaliana]	_	_
BnaC08g07090D	2.74	0	-4.83	1.06e-07	1.16e-06	yes	2.89	0	-4.9	1.2e-11	1.45e-10	yes	_	_	_	_
BnaC08g07290D	9.6	0	-6.6	3.87e-23	1.51e-21	yes	9.55	0	-6.59	9.41e-34	4.01e-32	yes	_	_	_	_
BnaC08g10400D	12.49	0.12	-5.86	2.31e-17	6.14e-16	yes	7.99	0.06	-5.65	8.85e-19	1.73e-17	yes	zinc finger family protein [Arabidopsis lyrata subsp. lyrata]	_	_	_
BnaC08g15250D	3.91	0	-5.33	3.32e-09	4.38e-08	yes	4.23	0	-5.44	1.33e-15	2.12e-14	yes	hypothetical protein CARUB_v10007527mg [Capsella rubella]	RecName: Full=Phytochrome E [Arabidopsis thaliana]	_	PHYE
BnaC08g15530D	21.49	0.06	-7.04	6.4e-67	2.25e-64	yes	13.94	0.05	-6.55	3.05e-63	4.38e-61	yes	hypothetical protein EUTSA_v10002234mg [Eutrema salsugineum]	_	_	_
BnaC08g20150D	1.07	0	-3.55	0.000195	0.00125	yes	0.77	0	-3.12	0.00053	0.00269	yes	_	_	_	_
BnaC08g22610D	8.34	0	-6.4	1.18e-26	5.65e-25	yes	7.68	0.02	-5.97	8.64e-34	3.7e-32	yes	hypothetical protein EUTSA_v10009486mg [Eutrema salsugineum]	RecName: Full=Cyclin-SDS; AltName: Full=Protein SOLO DANCERS [Arabidopsis thaliana]	_	_
BnaC08g23540D	26.93	1.65	-3.95	6.64e-19	1.97e-17	yes	21.7	1.06	-4.24	7.26e-32	2.82e-30	yes	uncharacterized protein [Arabidopsis thaliana]	_	_	_
BnaC08g27020D	3.86	0.07	-4.57	3.42e-16	8.37e-15	yes	5.34	0	-5.77	1.05e-35	4.87e-34	yes	tRNA (guanine(37)-N1)-methyltransferase 1 [Arabidopsis thaliana]	RecName: Full=tRNA (guanine(37)-N1)-methyltransferase 1; AltName: Full=M1G-methyltransferase 1; AltName: Full=tRNA [GM37]	Met-10+ like family protein; Met-10+ like family protein; FUNCTIONS IN: molecular_function u [...]	TRM5, TRMT5
BnaC08g28260D	14.78	1.57	-3.15	9e-19	2.66e-17	yes	17.34	1.32	-3.62	1.01e-30	3.69e-29	yes	hypothetical protein EUTSA_v10006378mg [Eutrema salsugineum]	RecName: Full=DnaJ homolog subfamily B member 14	annotation not avaliable	DNAJB12
BnaC08g32550D	1.47	0	-3.97	1.75e-05	0.000137	yes	1.14	0	-3.63	2.36e-06	1.73e-05	yes	putative chloroplast nucleoid DNA-binding protein [Brassica oleracea]	RecName: Full=Protein ASPARTIC PROTEASE IN GUARD CELL 2; Short=AtASPG2; Flags: Precursor [Arabidopsis thaliana]	_	_
BnaC08g34820D	3.46	0.03	-4.77	8.3e-11	1.29e-09	yes	2.08	0	-4.45	4.9e-12	6.09e-11	yes	unknown protein [Arabidopsis thaliana]	RecName: Full=U11/U12 small nuclear ribonucleoprotein 25 kDa protein; Short=U11/U12 snRNP 25 kDa protein; Short=U11/U12-25K [Arabidopsis thaliana]	unknown protein; unknown protein; FUNCTIONS IN: molecular_function unknown; LOCATED IN: cell [...]	SNRNP25
BnaC08g34830D	3.74	0	-5.26	5.34e-14	1.1e-12	yes	3.95	0.03	-5.01	5.53e-20	1.16e-18	yes	hypothetical protein EUTSA_v10016614mg [Eutrema salsugineum]	_	_	_
BnaC08g34870D	6.04	0.47	-3.42	1.03e-08	1.29e-07	yes	3.19	0.26	-3.19	1.43e-08	1.32e-07	yes	hypothetical protein EUTSA_v10016064mg [Eutrema salsugineum]	RecName: Full=Nuclear transport factor 2; Short=NTF-2 [Arabidopsis thaliana]	MD-2-related lipid recognition domain-containing protein / ML domain-containing protein; MD- [...]	_
BnaC08g36400D	4.55	0.07	-4.73	4.19e-17	1.09e-15	yes	4.94	0.13	-4.43	1.89e-25	5.34e-24	yes	hypothetical protein ARALYDRAFT_908827 [Arabidopsis lyrata subsp. lyrata]	RecName: Full=Eukaryotic translation initiation factor 5B; Short=eIF-5B; AltName: Full=Translation initiation factor IF-2 [Schizosaccharomyces pombe 972h-]	annotation not avaliable	EIF5B
BnaC08g36440D	7.63	0.35	-4.09	1.79e-11	2.96e-10	yes	5.32	0.08	-4.93	6.05e-13	8.03e-12	yes	hypothetical protein EUTSA_v10007362mg [Eutrema salsugineum]	RecName: Full=NEDD8-activating enzyme E1 regulatory subunit; AltName: Full=Auxin-resistance protein AXR1 [Arabidopsis thaliana]	_	APPBP1
BnaC08g37070D	6.83	0.13	-4.93	6.27e-13	1.19e-11	yes	6.01	0.08	-5.06	5.19e-18	9.65e-17	yes	hypothetical protein EUTSA_v10008859mg [Eutrema salsugineum]	_	HNH endonuclease domain-containing protein; HNH endonuclease domain-containing protein; FUNC [...]	_
BnaC08g37380D	8.66	0.62	-3.61	1.44e-10	2.18e-09	yes	8.34	0.28	-4.46	1.66e-24	4.42e-23	yes	putative FKBP-type peptidyl-prolyl cis-trans isomerase 5 [Arabidopsis thaliana]	RecName: Full=Peptidyl-prolyl cis-trans isomerase FKBP17-2, chloroplastic; Short=PPIase FKBP17-2; AltName: Full=FK506-binding protein 17-2; Short=AtFKBP17-2; AltNa	immunophilin / FKBP-type peptidyl-prolyl cis-trans isomerase family protein; immunophilin / [...]	_
BnaC08g38120D	27.26	0.28	-6.15	6.01e-37	5.05e-35	yes	12.14	0	-6.94	3.08e-29	1.06e-27	yes	hypothetical protein CARUB_v10010818mg [Capsella rubella]	_	annotation not avaliable	_
BnaC08g38140D	246.12	18.69	-3.71	5.15e-37	4.36e-35	yes	68.83	1.19	-5.74	1.4e-67	2.41e-65	yes	hypothetical protein EUTSA_v10008985mg [Eutrema salsugineum]	_	_	_
BnaC08g38500D	1.75	0.08	-3.33	0.000152	0.000998	yes	1.75	0.04	-3.72	6.1e-07	4.78e-06	yes	hypothetical protein EUTSA_v10009201mg [Eutrema salsugineum]	_	unknown protein; unknown protein; FUNCTIONS IN: molecular_function unknown; INVOLVED IN: bio [...]	_
BnaC08g39740D	12.91	0	-7.02	1.9e-35	1.48e-33	yes	6.03	0.03	-5.61	7.92e-24	2.05e-22	yes	hypothetical protein EUTSA_v10008054mg [Eutrema salsugineum]	_	_	_
BnaC08g42470D	72.78	7.32	-3.3	1.69e-19	5.2e-18	yes	37.02	3.47	-3.38	1e-24	2.72e-23	yes	hypothetical protein ARALYDRAFT_471106 [Arabidopsis lyrata subsp. lyrata]	_	annotation not avaliable	_
BnaC08g42480D	57.53	1.51	-5.17	1.32e-30	7.98e-29	yes	47.75	1.03	-5.4	4.69e-68	8.27e-66	yes	hypothetical protein EUTSA_v10007359mg [Eutrema salsugineum]	RecName: Full=Glutamyl-tRNA reductase 2, chloroplastic; Short=GluTR; Flags: Precursor [Arabidopsis thaliana]	annotation not avaliable	hemA
BnaC08g45610D	17.19	1.47	-3.46	3.17e-23	1.24e-21	yes	18.27	2.1	-3.06	6.95e-34	2.98e-32	yes	hypothetical protein CARUB_v10004754mg, partial [Capsella rubella]	_	_	_
BnaC08g48020D	27.34	0	-8.1	2.97e-76	2.19e-73	yes	17.9	0	-7.49	3.53e-79	9.64e-77	yes	hypothetical protein EUTSA_v10002297mg, partial [Eutrema salsugineum]	_	_	_
BnaC09g00800D	2.18	0.19	-3	1.12e-17	3.06e-16	yes	2.92	0.18	-3.41	1.29e-30	4.67e-29	yes	callose synthase 12 [Arabidopsis CALSC_ARATH RecName: Full=Callose synthase 12; AltName: Full=1,3-beta-glucan synthase; AltName: Full=Pr	RecName: Full=Callose synthase 12; AltName: Full=1,3-beta-glucan synthase; AltName: Full=Protein GLUCAN SYNTHASE-LIKE 5; AltName: Full=Protein POWDERY MILDEW RESIS	ATGSL05 (GLUCAN SYNTHASE-LIKE 5); 1,3-beta-glucan synthase/ transferase, transferring glycos [...]	CALS
BnaC09g00860D	1.46	0.02	-3.65	4.62e-06	3.99e-05	yes	1.46	0.02	-3.65	2.3e-09	2.29e-08	yes	hypothetical protein EUTSA_v10028809mg [Eutrema salsugineum]	RecName: Full=Putative hydrolase C777.06c [Schizosaccharomyces pombe 972h-]	unknown protein; unknown protein; FUNCTIONS IN: molecular_function unknown; INVOLVED IN: bio [...]	phnP
BnaC09g00910D	6.76	0.06	-5.42	8.49e-18	2.34e-16	yes	1.71	0	-4.18	2.88e-10	3.11e-09	yes	xyloglucan endotransglycosylase/hydrolase [Brassica rapa subsp. oleifera]	RecName: Full=Xyloglucan endotransglucosylase/hydrolase protein 9; Short=At-XTH9; Short=XTH-9; Flags: Precursor [Arabidopsis thaliana]	XTH9 (XYLOGLUCAN ENDOTRANSGLUCOSYLASE/HYDROLASE 9); hydrolase, acting on glycosyl bonds / xy [...]	E2.4.1.207
BnaC09g01090D	0.79	0	-3.16	2.46e-06	2.21e-05	yes	3.09	0	-4.99	1.46e-26	4.36e-25	yes	cytochrome P450 71B26 [Arabidopsis C71BQ_ARATH RecName: Full=Cytochrome P450 71B26 [Arabidopsis thaliana]	RecName: Full=Cytochrome P450 71B26 [Arabidopsis thaliana]	CYP71B26; electron carrier/ heme binding / iron ion binding / monooxygenase/ oxygen binding; [...]	E1.14.-.-
BnaC09g01660D	15.88	0.63	-4.46	3.16e-29	1.76e-27	yes	25.6	1.03	-4.5	1.57e-36	7.51e-35	yes	hypothetical protein ARALYDRAFT_905093 [Arabidopsis lyrata subsp. lyrata]	RecName: Full=Probable galacturonosyltransferase-like 10; AltName: Full=Galactinol synthase 8; Short=AtGolS8; Short=GolS-8 [Arabidopsis thaliana]	annotation not avaliable	_
BnaC09g01700D	5.51	0.58	-3.04	7.84e-10	1.1e-08	yes	4.34	0.18	-3.96	3.24e-19	6.52e-18	yes	hypothetical protein EUTSA_v10004627mg [Eutrema salsugineum]	RecName: Full=Probable prolyl 4-hydroxylase 7; Flags: Precursor [Arabidopsis thaliana]	annotation not avaliable	E1.14.11.2
BnaC09g01810D	26.2	0.43	-5.63	2.08e-53	3.68e-51	yes	31.32	0.06	-7.62	4.16e-89	2.09e-86	yes	V-type proton ATPase subunit d1 [Arabidopsis thaliana]	RecName: Full=V-type proton ATPase subunit d1; Short=V-ATPase subunit d1; AltName: Full=Vacuolar H(+)-ATPase subunit d isoform 1; AltName: Full=Vacuolar proton pum	H+-transporting two-sector ATPase, putative; H+-transporting two-sector ATPase, putative; FU [...]	ATPeV0D, ATP6D
BnaC09g01840D	2.58	0.04	-4.21	4.7e-14	9.77e-13	yes	1.89	0.1	-3.29	2.71e-12	3.43e-11	yes	hypothetical protein EUTSA_v10003856mg [Eutrema salsugineum]	RecName: Full=Chorion class high-cysteine HCB protein 13; Short=HC-B.13; Flags: Precursor	_	_
BnaC09g01900D	4.06	0	-5.38	1.53e-12	2.8e-11	yes	5.05	0	-5.69	3.22e-22	7.66e-21	yes	_	_	_	_
BnaC09g01910D	18.87	0	-7.57	5.5e-36	4.41e-34	yes	8.92	0.04	-6.02	7.05e-29	2.37e-27	yes	hypothetical protein EUTSA_v10005197mg [Eutrema salsugineum]	RecName: Full=Transcription factor PRE5; AltName: Full=Basic helix-loop-helix protein 164; Short=AtbHLH164; Short=bHLH 164; AltName: Full=Protein PACLOBUTRAZOL RESI	annotation not avaliable	_
BnaC09g01920D	5.77	0.06	-5.21	5.35e-38	4.71e-36	yes	2.93	0.03	-4.54	1.94e-35	8.87e-34	yes	hypothetical protein EUTSA_v10003528mg [Eutrema salsugineum]	RecName: Full=ABC transporter B family member 2; Short=ABC transporter ABCB.2; Short=AtABCB2; AltName: Full=Multidrug resistance protein 2; AltName: Full=P-glycopr	SubName: Full=Chromosome chr14 scaffold_21, whole genome shotgun sequence;	ABCB1
BnaC09g01930D	54.45	3.7	-3.84	3.22e-30	1.9e-28	yes	25.64	0.53	-5.36	6.21e-41	3.45e-39	yes	hypothetical protein CARUB_v10018171mg, partial [Capsella rubella]	RecName: Full=60S ribosomal protein L34-3 [Arabidopsis thaliana]	annotation not avaliable	RP-L34e, RPL34
BnaC09g01970D	81.98	1.86	-5.39	2.39e-46	3.08e-44	yes	36.63	0.43	-6.11	3.27e-73	6.86e-71	yes	hypothetical protein EUTSA_v10004599mg [Eutrema salsugineum]	RecName: Full=Zinc-finger homeodomain protein 9; Short=AtZHD9; AltName: Full=Homeobox protein 34; Short=AtHB-34 [Arabidopsis thaliana]	AtHB34 (ARABIDOPSIS THALIANA HOMEOBOX PROTEIN 34); DNA binding / transcription factor; ARABI [...]	_
BnaC09g02020D	15.54	0	-7.29	3.7e-39	3.46e-37	yes	16.29	0	-7.36	5.3e-51	4.53e-49	yes	hypothetical protein EUTSA_v10004886mg [Eutrema salsugineum]	RecName: Full=Vesicle transport v-SNARE 13; Short=AtVTI13; AltName: Full=Vesicle soluble NSF attachment protein receptor 13; AltName: Full=Vesicle transport v-SNAR	annotation not avaliable	VTI1
BnaC09g02030D	3.76	0	-5.27	1.17e-15	2.76e-14	yes	1.92	0.04	-3.85	7.83e-11	8.89e-10	yes	hypothetical protein EUTSA_v10004549mg [Eutrema salsugineum]	RecName: Full=Chorismate mutase 1, chloroplastic; Short=AtCM1; AltName: Full=CM-1; Flags: Precursor [Arabidopsis thaliana]	CM1 (CHORISMATE MUTASE 1); L-ascorbate peroxidase/ chorismate mutase; L-ascorbate peroxidase	E5.4.99.5
BnaC09g02040D	6.06	0.05	-5.37	4.9e-17	1.27e-15	yes	12.2	0.1	-5.96	8.29e-40	4.44e-38	yes	hypothetical protein EUTSA_v10004603mg [Eutrema salsugineum]	_	unknown protein; unknown protein; FUNCTIONS IN: molecular_function unknown; INVOLVED IN: bio [...]	algH
BnaC09g02080D	9.02	0.25	-4.71	3.86e-20	1.25e-18	yes	23.27	0.11	-6.78	2.35e-57	2.62e-55	yes	hypothetical protein EUTSA_v10004771mg [Eutrema salsugineum]	RecName: Full=Ninja-family protein AFP3; AltName: Full=ABI five-binding protein 3; Short=ABI5-binding protein 3 [Arabidopsis thaliana]	AFP3 (ABI FIVE BINDING PROTEIN 3); ABI FIVE BINDING PROTEIN 3 (AFP3); FUNCTIONS IN: molecula [...]	_
BnaC09g02140D	27.14	0.04	-7.61	6.28e-71	2.96e-68	yes	24.25	0.02	-7.66	8.18e-85	3.03e-82	yes	hypothetical protein EUTSA_v10004387mg [Eutrema salsugineum]	_	annotation not avaliable	_
BnaC09g02210D	4.71	0.03	-5.16	1.49e-30	8.98e-29	yes	5.62	0.02	-5.52	1.79e-47	1.31e-45	yes	hypothetical protein EUTSA_v10003675mg [Eutrema salsugineum]	_	annotation not avaliable	_
BnaC09g02230D	6	0.01	-5.73	2.16e-31	1.36e-29	yes	20.21	0	-7.67	1.34e-73	2.85e-71	yes	hypothetical protein EUTSA_v10004179mg [Eutrema salsugineum]	_	amino acid transporter family protein; Encodes a putative amino acid transporter.	SLC38A2, SNAT2
BnaC09g02870D	1.18	0	-3.68	7.93e-07	7.71e-06	yes	0.7	0	-3.01	1.15e-07	9.72e-07	yes	hypothetical protein EUTSA_v10004302mg [Eutrema salsugineum]	RecName: Full=30S ribosomal protein S1, chloroplastic; AltName: Full=CS1; Flags: Precursor	RPS1 (RIBOSOMAL PROTEIN S1); RNA binding / structural constituent of ribosome; RIBOSOMAL PRO [...]	RP-S1, rpsA
BnaC09g02910D	14.29	0.19	-5.64	3.77e-24	1.57e-22	yes	2.08	0	-4.45	1.23e-10	1.37e-09	yes	40S ribosomal protein S24 [Arabidopsis lyrata subsp. lyrata]	RecName: Full=40S ribosomal protein S24-1 [Arabidopsis thaliana]	annotation not avaliable	RP-S24e, RPS24
BnaC09g03520D	3.32	0.14	-3.8	9.95e-07	9.53e-06	yes	4.95	0	-5.66	3.35e-20	7.15e-19	yes	_	_	_	_
BnaC09g03560D	11.02	0.01	-6.6	2.5e-55	4.9e-53	yes	7.72	0.06	-5.65	4.16e-51	3.56e-49	yes	hypothetical protein EUTSA_v10003717mg [Eutrema salsugineum]	RecName: Full=Glutamate--tRNA ligase, cytoplasmic; AltName: Full=Glutamyl-tRNA synthetase; Short=GluRS; AltName: Full=P85 [Saccharomyces cerevisiae S288c]	glutamate-tRNA ligase, putative / glutamyl-tRNA synthetase, putatuve / GluRS, putative; glut [...]	EARS, gltX
BnaC09g03600D	8.57	0.05	-5.84	3.37e-47	4.45e-45	yes	6.19	0	-5.97	1.09e-44	7.14e-43	yes	DEAD-box ATP-dependent RNA helicase 3 [Brassica rapa subsp. chinensis]	RecName: Full=DEAD-box ATP-dependent RNA helicase 3, chloroplastic; AltName: Full=Protein EMBRYO DEFECTIVE 1138; Flags: Precursor [Arabidopsis thaliana]	emb1138 (embryo defective 1138); ATP binding / ATP-dependent helicase/ RNA binding / helicas [...]	_
BnaC09g03620D	1.67	0	-4.15	2.49e-05	0.00019	yes	2.16	0	-4.5	1.01e-07	8.56e-07	yes	hypothetical protein EUTSA_v10004904mg [Eutrema salsugineum]	RecName: Full=UMP-CMP kinase 3; AltName: Full=Deoxycytidylate kinase; Short=CK; Short=dCMP kinase; AltName: Full=Uridine monophosphate/cytidine monophosphate kinase;	_	CMPK1, UMPK
BnaC09g03640D	9.97	0.42	-4.27	1.48e-28	7.92e-27	yes	14.74	0.15	-5.89	2.15e-41	1.22e-39	yes	hypothetical protein EUTSA_v10004904mg [Eutrema salsugineum]	RecName: Full=UMP-CMP kinase 3; AltName: Full=Deoxycytidylate kinase; Short=CK; Short=dCMP kinase; AltName: Full=Uridine monophosphate/cytidine monophosphate kinase;	PYR6; cytidylate kinase/ uridylate kinase; encodes a uridine 5'-monophosphate (UMP)/cytidine [...]	CMPK1, UMPK
BnaC09g03670D	1.54	0	-4.03	1.85e-10	2.77e-09	yes	1.45	0.01	-3.75	1.29e-10	1.43e-09	yes	hypothetical protein EUTSA_v10003980mg [Eutrema salsugineum]	RecName: Full=Sugar transport protein 13; AltName: Full=Hexose transporter 13; AltName: Full=Multicopy suppressor of snf4 deficiency protein 1 [Arabidopsis thalian	MSS1; carbohydrate transmembrane transporter/ hexose:hydrogen symporter/ high-affinity hydro [...]	_
BnaC09g03690D	1339.6	23.11	-5.85	3.57e-52	5.98e-50	yes	641.17	3.95	-7.31	1.1e-108	2.29e-105	yes	hypothetical protein EUTSA_v10004500mg [Eutrema salsugineum]	_	annotation not avaliable	_
BnaC09g03870D	0.87	0	-3.28	0.00117	0.00629	yes	2.57	0.04	-4.21	9.46e-09	8.89e-08	yes	auxin-responsive protein IAA28 [Arabidopsis thaliana]	RecName: Full=Auxin-responsive protein IAA28; AltName: Full=Indoleacetic acid-induced protein 28 [Arabidopsis thaliana]	IAA28 (INDOLE-3-ACETIC ACID INDUCIBLE 28); transcription factor; encodes a protein that may [...]	IAA
BnaC09g03940D	1.93	0	-4.35	1.03e-06	9.85e-06	yes	1.53	0	-4.03	2.36e-08	2.13e-07	yes	BURP domain-containing protein [Brassica napus]	RecName: Full=Dehydration-responsive protein RD22; Flags: Precursor [Arabidopsis thaliana]	annotation not avaliable	_
BnaC09g04020D	2.83	0	-4.87	3.03e-12	5.4e-11	yes	0.81	0	-3.18	9.38e-06	6.35e-05	yes	CYCA2_1 [Arabidopsis lyrata subsp. lyrata]	RecName: Full=Cyclin-A2-1; AltName: Full=Cyc3a-At; AltName: Full=Cyclin-3a; AltName: Full=G2/mitotic-specific cyclin-A2-1; Short=CycA2;1 [Arabidopsis thaliana]	annotation not avaliable	CCNA
BnaC09g04060D	1.07	0	-3.55	2.1e-07	2.23e-06	yes	1.06	0	-3.54	1.21e-10	1.35e-09	yes	hypothetical protein EUTSA_v10004807mg [Eutrema salsugineum]	_	annotation not avaliable	_
BnaC09g04070D	7.03	0	-6.16	1.39e-18	4.04e-17	yes	6.82	0	-6.11	1.03e-26	3.11e-25	yes	hypothetical protein EUTSA_v10004927mg [Eutrema salsugineum]	RecName: Full=Protein TIC 20-II, chloroplastic; AltName: Full=Translocon at the inner envelope membrane of chloroplasts 20-II; Short=AtTIC20-II; Flags: Precursor [	tic20 protein-related; tic20 protein-related; LOCATED IN: mitochondrion, chloroplast, plasti [...]	_
BnaC09g04080D	7.62	0.09	-5.31	5.49e-23	2.12e-21	yes	4.83	0	-5.62	2.12e-27	6.64e-26	yes	hypothetical protein EUTSA_v10004426mg [Eutrema salsugineum]	_	annotation not avaliable	_
BnaC09g04110D	2.86	0	-4.89	8.46e-09	1.07e-07	yes	2.91	0	-4.91	2.01e-10	2.2e-09	yes	hypothetical protein EUTSA_v10004973mg [Eutrema salsugineum]	RecName: Full=Ethylene-responsive transcription factor ERF003 [Arabidopsis thaliana]	annotation not avaliable	_
BnaC09g04130D	3.78	0.27	-3.38	6.74e-15	1.51e-13	yes	2.6	0.1	-3.78	1.28e-21	2.95e-20	yes	hypothetical protein EUTSA_v10003767mg [Eutrema salsugineum]	RecName: Full=Transcription initiation factor TFIID subunit 5; AltName: Full=TBP-associated factor 5; Short=AtTAF5 [Arabidopsis thaliana]	TAF5 (TBP-ASSOCIATED FACTOR 5); nucleotide binding / transcription regulator; Encodes a puta [...]	TAF5
BnaC09g04170D	1.21	0	-3.72	6.06e-05	0.000432	yes	1.74	0	-4.2	2.53e-09	2.51e-08	yes	hypothetical protein EUTSA_v10004902mg [Eutrema salsugineum]	_	unknown protein; FUNCTIONS IN: molecular_function unknown; INVOLVED IN: biological_process u [...]	C1D, LRP1
BnaC09g04180D	23.87	1.01	-4.43	8.65e-39	7.94e-37	yes	17.17	0.67	-4.49	1.08e-57	1.22e-55	yes	hypothetical protein EUTSA_v10003609mg [Eutrema salsugineum]	RecName: Full=U2 snRNP-associated SURP motif-containing protein; AltName: Full=140 kDa Ser/Arg-rich domain protein; AltName: Full=U2-associated protein SR140	RNA recognition motif (RRM)-containing protein; RNA recognition motif (RRM)-containing prote [...]	SR140
BnaC09g04210D	2.04	0.14	-3.16	2.25e-06	2.03e-05	yes	4.76	0.03	-5.23	2.93e-22	6.99e-21	yes	hypothetical protein EUTSA_v10004845mg [Eutrema salsugineum]	_	unknown protein; unknown protein; FUNCTIONS IN: molecular_function unknown; INVOLVED IN: bio [...]	_
BnaC09g04330D	20.08	0.37	-5.43	5.63e-55	1.09e-52	yes	22.89	0.3	-5.86	1.15e-67	1.99e-65	yes	hypothetical protein EUTSA_v10004105mg [Eutrema salsugineum]	RecName: Full=NAC domain-containing protein 78; Short=ANAC078 [Arabidopsis thaliana]	annotation not avaliable	_
BnaC09g04350D	26.86	0.25	-6.26	6.66e-51	1.06e-48	yes	70.41	0.6	-6.65	5.5e-80	1.55e-77	yes	unnamed protein product [Arabidopsis thaliana]	RecName: Full=Ribosome-binding factor PSRP1, chloroplastic; AltName: Full=30S ribosomal protein 1; AltName: Full=CS-S5; Short=CS5; AltName: Full=Plastid-specific 30S	30S ribosomal protein, putative; 30S ribosomal protein, putative; FUNCTIONS IN: structural c [...]	_
BnaC09g04540D	1.28	0.01	-3.59	4.75e-09	6.18e-08	yes	6.42	0.09	-5.1	2.3e-42	1.38e-40	yes	RecName: Full=Squalene monooxygenase 1,1; AltName: Full=Squalene epoxidase 1,1; Short=SE squalene epoxidase homologue [Brassica napus	RecName: Full=Squalene monooxygenase 1,1; AltName: Full=Squalene epoxidase 1,1; Short=SE 1,1	annotation not avaliable	SQLE, ERG1
BnaC09g04550D	1.1	0	-3.59	4.15e-08	4.84e-07	yes	0.89	0	-3.31	2.64e-11	3.1e-10	yes	unnamed protein product [Thellungiella halophila]	RecName: Full=RNA polymerase sigma factor sigE, chloroplastic/mitochondrial; Short=Sigma factor E; Short=Sigma-E; AltName: Full=RNA polymerase sigma factor sig5; Sh	SIGE (SIGMA FACTOR E); DNA binding / DNA-directed RNA polymerase/ sigma factor/ transcriptio [...]	SIGMA70
BnaC09g04680D	4.03	0.1	-4.37	6.42e-31	3.91e-29	yes	2.99	0.03	-4.63	6.55e-41	3.64e-39	yes	hypothetical protein EUTSA_v10003612mg [Eutrema salsugineum]	_	unknown protein; LOCATED IN: mitochondrion, chloroplast thylakoid membrane, chloroplast, pla [...]	_
BnaC09g04730D	59.8	0.11	-8.14	1.08e-72	5.84e-70	yes	36.99	0.07	-7.73	3.09e-69	5.74e-67	yes	hypothetical protein EUTSA_v10010781mg [Eutrema salsugineum]	RecName: Full=40S ribosomal protein S11-3 [Arabidopsis thaliana]	RPS11-BETA (RIBOSOMAL PROTEIN S11-BETA); structural constituent of ribosome; Encodes a putat [...]	RP-S11e, RPS11
BnaC09g04780D	6.36	0.01	-5.81	6.95e-38	6.06e-36	yes	5.72	0.01	-5.67	1.48e-44	9.63e-43	yes	hypothetical protein ARALYDRAFT_489223 [Arabidopsis lyrata subsp. lyrata]	RecName: Full=Probable manganese-transporting ATPase PDR2; AltName: Full=Protein MALE GAMETOGENESIS IMPAIRED ANTHERS; AltName: Full=Protein PHOSPHATE DEFICIENCY RES	_	ATP13A1
BnaC09g04790D	25.11	0.08	-7.1	2.28e-63	6.77e-61	yes	36.27	0.14	-7.21	2.9e-72	5.87e-70	yes	calcium-dependent protein kinase 12 [Brassica napus]	RecName: Full=Calcium-dependent protein kinase 12; AltName: Full=Calcium-dependent protein kinase isoform CDPK9; Short=AtCDPK9 [Arabidopsis thaliana]	annotation not avaliable	CPK
BnaC09g04800D	15.77	0	-7.31	2.46e-66	8.34e-64	yes	31.42	0.01	-8.1	1.03e-97	1.2e-94	yes	hypothetical protein EUTSA_v10003872mg [Eutrema salsugineum]	RecName: Full=CLPTM1-like membrane protein cnrB [Dictyostelium discoideum]	transmembrane protein, putative; transmembrane protein, putative; INVOLVED IN: biological_pr [...]	_
BnaC09g04820D	47.66	0	-8.9	6.43e-81	6.74e-78	yes	56.15	0	-9.14	3e-93	1.94e-90	yes	26S proteasome non-ATPase regulatory subunit 14 [Arabidopsis thaliana]	RecName: Full=26S proteasome non-ATPase regulatory subunit 14 homolog; AltName: Full=26S proteasome regulatory subunit RPN11; Short=AtRPN11 [Arabidopsis thaliana]	26S proteasome regulatory subunit, putative; 26S proteasome regulatory subunit, putative; IN [...]	PSMD14, RPN11, POH1
BnaC09g04830D	14.48	0	-7.19	1.17e-29	6.62e-28	yes	10.73	0.04	-6.28	7.1e-33	2.91e-31	yes	50S ribosomal protein L24-like protein [Arabidopsis thaliana]	RecName: Full=50S ribosomal protein L24 [Rickettsia prowazekii str. Madrid E]	KOW domain-containing protein; KOW domain-containing protein; FUNCTIONS IN: structural const [...]	RP-L24, MRPL24, rplX
BnaC09g04850D	5.57	0	-5.83	8.81e-37	7.38e-35	yes	10.69	0.01	-6.62	3.09e-44	1.98e-42	yes	hypothetical protein EUTSA_v10003713mg [Eutrema salsugineum]	_	unknown protein; unknown protein; FUNCTIONS IN: molecular_function unknown; INVOLVED IN: bio [...]	_
BnaC09g04900D	2.5	0	-4.7	3.53e-07	3.63e-06	yes	5.34	0	-5.77	9.74e-20	2.02e-18	yes	hypothetical protein EUTSA_v10004905mg [Eutrema salsugineum]	RecName: Full=Putative GEM-like protein 8 [Arabidopsis thaliana]	annotation not avaliable	_
BnaC09g04910D	15.48	0.03	-6.96	1.25e-40	1.24e-38	yes	10.44	0	-6.72	3.21e-34	1.41e-32	yes	iron-containing superoxide dismutase [Brassica napus]	RecName: Full=Superoxide dismutase [Fe]	annotation not avaliable	_
BnaC09g04920D	4.64	0.04	-5.08	6.68e-20	2.11e-18	yes	3.24	0.08	-4.23	1.01e-18	1.96e-17	yes	hypothetical protein EUTSA_v10004171mg [Eutrema salsugineum]	RecName: Full=Dihydroorotate dehydrogenase (quinone), mitochondrial; Short=DHOdehase; AltName: Full=Dihydroorotate oxidase; Flags: Precursor [Arabidopsis thaliana]	annotation not avaliable	DHODH, pyrD
BnaC09g04930D	15.77	0	-7.31	2.38e-31	1.5e-29	yes	12.04	0	-6.92	9.32e-36	4.34e-34	yes	hypothetical protein CARUB_v10002195mg [Capsella rubella]	RecName: Full=Probable prefoldin subunit 5 [Arabidopsis thaliana]	PDF5 (PREFOLDIN 5); unfolded protein binding; PREFOLDIN 5 (PDF5); FUNCTIONS IN: unfolded pro [...]	pfdA, PFDN5
BnaC09g04990D	3.15	0.1	-4	2.01e-08	2.43e-07	yes	2.23	0.03	-4.21	5.3e-13	7.06e-12	yes	PREDICTED: uncharacterized protein LOC101214386 [Cucumis sativus]	RecName: Full=Protein MIZU-KUSSEI 1 [Arabidopsis thaliana]	hypothetical protein	_
BnaC09g05000D	10.41	0	-6.72	8.08e-26	3.66e-24	yes	7.48	0.03	-5.87	2.58e-30	9.26e-29	yes	hypothetical protein EUTSA_v10005056mg [Eutrema salsugineum]	RecName: Full=Protein Dr1 homolog; AltName: Full=Negative cofactor 2-beta homolog; Short=NC2-beta homolog [Arabidopsis thaliana]	annotation not avaliable	_
BnaC09g05010D	5.03	0	-5.68	1.14e-39	1.09e-37	yes	3.39	0.01	-4.99	7.01e-38	3.47e-36	yes	hypothetical protein ARALYDRAFT_489162 [Arabidopsis lyrata subsp. lyrata]	RecName: Full=G patch domain-containing protein 1 homolog [Caenorhabditis elegans]	annotation not avaliable	GPATCH1
BnaC09g05080D	76.64	0.02	-9.38	1.06e-98	5.54e-95	yes	60.84	0.05	-8.71	1.18e-112	3.31e-109	yes	hypothetical protein CARUB_v10026206mg, partial [Capsella rubella]	RecName: Full=Protein COBRA; AltName: Full=Cell expansion protein; Flags: Precursor [Arabidopsis thaliana]	annotation not avaliable	_
BnaC09g05100D	11.16	0.03	-6.44	5.8e-37	4.89e-35	yes	8.47	0	-6.42	7.3e-52	6.44e-50	yes	nuclear transport factor 2 and RNA recognition motif domain-containing protein [Arabidopsis thaliana]	RecName: Full=Putative G3BP-like protein [Schizosaccharomyces pombe 972h-]	nuclear transport factor 2 (NTF2) family protein / RNA recognition motif (RRM)-containing pr [...]	_
BnaC09g05110D	17.73	0.32	-5.42	2.47e-52	4.14e-50	yes	8.93	0.15	-5.17	3.14e-47	2.27e-45	yes	hypothetical protein EUTSA_v10003822mg [Eutrema salsugineum]	RecName: Full=Replication protein A 70 kDa DNA-binding subunit D; Short=AtRPA70D; AltName: Full=AtRPA1-4; AltName: Full=Replication factor A protein 1D; AltName: F	replication protein, putative; replication protein, putative; FUNCTIONS IN: DNA binding, nuc [...]	RFA1, RPA1, rpa
BnaC09g05120D	20.24	0.1	-6.69	5.1e-50	7.83e-48	yes	10.29	0.05	-6.13	7.23e-38	3.57e-36	yes	hypothetical protein CARUB_v10026886mg [Capsella rubella]	RecName: Full=Glycine-rich RNA-binding protein 3, mitochondrial; Short=AtGR-RBP3; AltName: Full=AtRBG3; AltName: Full=Mitochondrial RNA-binding protein 2a; Short=At	GR-RBP3 (glycine-rich RNA-binding protein 3); ATP binding / RNA binding; encodes a glycine-r [...]	HNRNPA1_3
BnaC09g05150D	2.22	0.01	-4.4	1.26e-11	2.12e-10	yes	6.5	0.05	-5.47	5.97e-40	3.21e-38	yes	hypothetical protein EUTSA_v10003787mg [Eutrema salsugineum]	RecName: Full=Histone deacetylase 5 [Arabidopsis thaliana]	histone deacetylase	HDAC6
BnaC09g05160D	13.97	0.03	-6.76	8.97e-35	6.68e-33	yes	6.07	0.03	-5.56	3.32e-23	8.3e-22	yes	hypothetical protein ARALYDRAFT_919353 [Arabidopsis lyrata subsp. lyrata]	RecName: Full=Glucan endo-1,3-beta-glucosidase-like protein 2; Flags: Precursor [Arabidopsis thaliana]	annotation not avaliable	_
BnaC09g05170D	16.3	0.05	-6.73	1.09e-61	2.95e-59	yes	10.99	0.03	-6.41	2.2e-63	3.2e-61	yes	hypothetical protein EUTSA_v10003808mg [Eutrema salsugineum]	RecName: Full=RNA polymerase-associated protein LEO1	VIP4 (VERNALIZATION INDEPENDENCE 4); protein binding; Encodes highly hydrophilic protein inv [...]	LEO1
BnaC09g05180D	158.59	0.12	-9.5	1.19e-94	4.3e-91	yes	75.48	0.08	-8.71	1.1e-93	7.33e-91	yes	hypothetical protein CARUB_v10027219mg, partial [Capsella rubella]	RecName: Full=40S ribosomal protein S19-3 [Arabidopsis thaliana]	40S ribosomal protein S19 (RPS19C); 40S ribosomal protein S19 (RPS19C); FUNCTIONS IN: struct [...]	RP-S19e, RPS19
BnaC09g05190D	11.46	0	-6.85	1.64e-59	3.93e-57	yes	9.38	0	-6.57	1.79e-65	2.85e-63	yes	hypothetical protein EUTSA_v10003587mg [Eutrema salsugineum]	RecName: Full=Meiosis arrest female protein 1 homolog; AltName: Full=Limkain-b1 [Xenopus (Silurana) tropicalis]	SubName: Full=Chromosome chr14 scaffold_27, whole genome shotgun sequence;	LKAP, MARF1
BnaC09g05220D	7.27	0	-6.2	1.63e-30	9.72e-29	yes	3.31	0	-5.09	6.72e-24	1.74e-22	yes	hypothetical protein EUTSA_v10004255mg [Eutrema salsugineum]	RecName: Full=Uncharacterized histidine-rich protein DDB_G0274557; Flags: Precursor [Dictyostelium discoideum]	annotation not avaliable	AATF, BFR2
BnaC09g05300D	5.09	0.04	-5.26	2.4e-12	4.33e-11	yes	4.01	0	-5.36	2.55e-16	4.24e-15	yes	MYB domain protein 28-2 [Brassica rapa subsp. pekinensis]	RecName: Full=Transcription factor MYB28; AltName: Full=Myb-related protein 28; Short=AtMYB28; AltName: Full=Protein HIGH ALIPHATIC GLUCOSINOLATE 1; AltName: Full=	MYB28 (myb domain protein 28); DNA binding / transcription factor; Encodes a putative transc [...]	MYBP
BnaC09g05330D	7.51	0	-6.25	3.45e-13	6.69e-12	yes	16.27	0	-7.35	2.92e-32	1.15e-30	yes	hypothetical protein ARALYDRAFT_496310 [Arabidopsis lyrata subsp. lyrata]	_	_	qor, CRYZ
BnaC09g05340D	10.4	0	-6.71	1.05e-38	9.64e-37	yes	24.78	0.02	-7.69	1.34e-82	4.33e-80	yes	hypothetical protein EUTSA_v10005440mg [Eutrema salsugineum]	RecName: Full=Uncharacterized Rho GTPase-activating protein At5g61530 [Arabidopsis thaliana]	annotation not avaliable	_
BnaC09g05380D	12.66	0	-7	7.2e-40	7.01e-38	yes	18.02	0	-7.5	2.11e-64	3.22e-62	yes	OR [Brassica oleracea var. botrytis]	_	unknown protein; Encodes a close homolog of the Cauliflower OR (Orange) protein. The functio [...]	_
BnaC09g05390D	13.82	0	-7.12	1.38e-45	1.68e-43	yes	12.45	0	-6.97	1.97e-54	1.94e-52	yes	hypothetical protein EUTSA_v10004707mg [Eutrema salsugineum]	RecName: Full=Inositol polyphosphate multikinase beta; AltName: Full=Inositol polyphosphate 6-/3-/5-kinase beta; Short=AtIpk2-beta; Short=AtIpk2beta [Arabidopsis t	ATIPK2BETA; inositol or phosphatidylinositol kinase/ inositol trisphosphate 6-kinase; Encode [...]	IPK2
BnaC09g05400D	7.67	0	-6.28	6.91e-25	3e-23	yes	3.14	0	-5.02	4.79e-17	8.38e-16	yes	hypothetical protein EUTSA_v10004503mg [Eutrema salsugineum]	RecName: Full=Peter Pan-like protein [Arabidopsis thaliana]	PPAN (PETER PAN-LIKE PROTEIN); PETER PAN-LIKE PROTEIN (PPAN); LOCATED IN: cellular_component [...]	SSF1_2
BnaC09g05410D	137.7	0.31	-8.39	1.4e-104	9.43e-101	yes	71.51	0.12	-8.37	3.15e-111	7.93e-108	yes	putative papillar cell-specific calnexin [Brassica napus]	RecName: Full=Calnexin homolog 1; Flags: Precursor [Arabidopsis thaliana]	annotation not avaliable	CANX
BnaC09g05450D	29.33	0.59	-5.42	1.52e-60	3.79e-58	yes	27.95	0.16	-6.75	7.17e-87	3.01e-84	yes	auxin response factor 2-3 [Brassica rapa subsp. pekinensis]	RecName: Full=Auxin response factor 2; AltName: Full=ARF1-binding protein; Short=ARF1-BP; AltName: Full=Protein MEGAINTEGUMENTA [Arabidopsis thaliana]	ARF2 (AUXIN RESPONSE FACTOR 2); protein binding / transcription factor; Encodes an auxin res [...]	_
BnaC09g05500D	7.86	0	-6.31	5.25e-22	1.92e-20	yes	9.29	0	-6.55	2.63e-35	1.19e-33	yes	hypothetical protein EUTSA_v10005595mg [Eutrema salsugineum]	RecName: Full=Probable carboxylesterase 120; AltName: Full=AtCXE20 [Arabidopsis thaliana]	annotation not avaliable	_
BnaC09g05590D	6.09	0.38	-3.69	5.85e-08	6.67e-07	yes	45.7	0.38	-6.56	1.93e-65	3.06e-63	yes	hypothetical protein EUTSA_v10004950mg [Eutrema salsugineum]	RecName: Full=21 kDa protein; AltName: Full=1.2 protein; Flags: Precursor	annotation not avaliable	_
BnaC09g05620D	12.23	0	-6.95	4.56e-26	2.1e-24	yes	11.99	0	-6.92	4.02e-36	1.9e-34	yes	3-isopropylmalate dehydratase large subunit [Gemmata obscuriglobus]	RecName: Full=3-isopropylmalate dehydratase large subunit; AltName: Full=AtLEUC; AltName: Full=Isopropylmalate isomerase large subunit 1; Short=AtIIL1; Flags: Precu	_	leuC
BnaC09g05630D	10.94	0.05	-6.24	1.28e-20	4.28e-19	yes	3.75	0	-5.27	1.02e-13	1.44e-12	yes	hypothetical protein EUTSA_v10005136mg [Eutrema salsugineum]	RecName: Full=40S ribosomal protein S20-2 [Arabidopsis thaliana]	annotation not avaliable	RP-S20e, RPS20
BnaC09g05690D	6.22	0.17	-4.52	2.26e-34	1.65e-32	yes	6.58	0.14	-4.78	1.61e-48	1.23e-46	yes	hypothetical protein EUTSA_v10003602mg [Eutrema salsugineum]	_	annotation not avaliable	TRPO3, MTR10
BnaC09g05770D	4.97	0	-5.66	5.43e-10	7.77e-09	yes	2.61	0	-4.76	7.12e-07	5.54e-06	yes	WRKY DNA-binding protein 18 [Arabidopsis thaliana]	RecName: Full=WRKY transcription factor 18; AltName: Full=WRKY DNA-binding protein 18; Short=AtWRKY18 [Arabidopsis thaliana]	_	_
BnaC09g05790D	7.8	0	-6.3	4.15e-08	4.84e-07	yes	5.2	0	-5.73	4.33e-08	3.82e-07	yes	_	_	_	_
BnaC09g05820D	2.36	0	-4.62	6.96e-15	1.55e-13	yes	2.44	0	-4.67	8e-23	1.96e-21	yes	hypothetical protein EUTSA_v10003855mg [Eutrema salsugineum]	RecName: Full=LRR receptor-like serine/threonine-protein kinase FEI 1; Flags: Precursor [Arabidopsis thaliana]	leucine-rich repeat family protein / protein kinase family protein; leucine-rich repeat fami [...]	_
BnaC09g05850D	1.46	0.04	-3.47	3.91e-06	3.41e-05	yes	4.7	0	-5.58	7.25e-28	2.33e-26	yes	Dof zinc finger protein - like [Arabidopsis thaliana]	RecName: Full=Dof zinc finger protein DOF5.6; Short=AtDOF5.6 [Arabidopsis thaliana]	Dof-type zinc finger domain-containing protein; Dof-type zinc finger domain-containing prote [...]	_
BnaC09g05870D	6.6	0.05	-5.48	1.88e-21	6.6e-20	yes	7.09	0	-6.17	5.39e-31	2e-29	yes	hypothetical protein EUTSA_v10004507mg [Eutrema salsugineum]	_	annotation not avaliable	_
BnaC09g05910D	14.65	0	-7.2	4.73e-28	2.48e-26	yes	14.63	0.04	-6.73	2.72e-39	1.42e-37	yes	glutaredoxin-like protein [Arabidopsis thaliana]	RecName: Full=Glutaredoxin-C1; Short=AtGrxC1 [Arabidopsis thaliana]	annotation not avaliable	grxC, GLRX, GLRX2
BnaC09g05920D	6.51	0	-6.05	5.43e-27	2.66e-25	yes	5.22	0	-5.73	1.28e-32	5.15e-31	yes	hypothetical protein EUTSA_v10004444mg [Eutrema salsugineum]	_	annotation not avaliable	_
BnaC09g05930D	16.28	0.27	-5.45	4.24e-39	3.94e-37	yes	20.52	0.14	-6.43	1.66e-68	2.98e-66	yes	hypothetical protein CARUB_v10026710mg [Capsella rubella]	_	annotation not avaliable	_
BnaC09g05940D	2.33	0	-4.6	3.02e-09	4.01e-08	yes	2.78	0	-4.85	2.97e-14	4.33e-13	yes	hypothetical protein SELMODRAFT_182235 [Selaginella moellendorffii]	_	transporter; transporter; FUNCTIONS IN: transporter activity; INVOLVED IN: transport; LOCATE [...]	_
BnaC09g05950D	1.56	0	-4.05	5.62e-12	9.73e-11	yes	0.95	0	-3.4	8.17e-13	1.07e-11	yes	hypothetical protein EUTSA_v10003815mg [Eutrema salsugineum]	RecName: Full=RecQ-mediated genome instability protein 1; AltName: Full=BLM-associated protein of 75 kDa homolog; Short=BLAP75 [Arabidopsis thaliana]	unknown protein; unknown protein; FUNCTIONS IN: molecular_function unknown; INVOLVED IN: bio [...]	RMI1, BRAP75
BnaC09g05960D	37.06	0.69	-5.55	5.35e-54	9.78e-52	yes	12.88	0.11	-5.97	9.2e-55	9.22e-53	yes	DEK domain-containing chromatin associated protein [Arabidopsis thaliana]	RecName: Full=Ribosomal biogenesis protein LAS1L; AltName: Full=Protein LAS1 homolog [Mus musculus]	unknown protein; EXPRESSED IN: guard cell; CONTAINS InterPro DOMAIN/s: DEK, C-terminal (Inte [...]	DEK
BnaC09g05970D	14.48	0	-7.19	6.62e-50	1.01e-47	yes	17.99	0	-7.5	1.66e-75	3.91e-73	yes	glutamate 1-semialdehyde aminotransferase [Brassica napus]	RecName: Full=Glutamate-1-semialdehyde 2,1-aminomutase, chloroplastic; Short=GSA; AltName: Full=Glutamate-1-semialdehyde aminotransferase; Short=GSA-AT; Flags: Precu	annotation not avaliable	hemL
BnaC09g06000D	7.48	0	-6.24	4.54e-30	2.65e-28	yes	6.19	0	-5.98	2.58e-36	1.22e-34	yes	hypothetical protein EUTSA_v10004142mg [Eutrema salsugineum]	RecName: Full=Cyclin-dependent kinase E-1; Short=CDKE;1; AltName: Full=Cyclin-dependent kinase 8; AltName: Full=Protein HUA ENHANCER 3 [Arabidopsis thaliana]	annotation not avaliable	CDK8_11
BnaC09g06060D	1.66	0	-4.14	3.26e-07	3.37e-06	yes	2.32	0	-4.6	1.77e-12	2.27e-11	yes	hypothetical protein ARALYDRAFT_919664 [Arabidopsis lyrata subsp. lyrata]	RecName: Full=Pyruvate kinase, cytosolic isozyme; Short=PK [Glycine max]	_	PK, pyk
BnaC09g06070D	0.79	0	-3.15	8.36e-07	8.1e-06	yes	1.77	0.01	-4.03	3.56e-17	6.28e-16	yes	hypothetical protein EUTSA_v10003959mg [Eutrema salsugineum]	RecName: Full=Uncharacterized protein At5g08430 [Arabidopsis thaliana]	zinc finger (C3HC4 type RING finger) family protein; zinc finger (C3HC4 type RING finger) fa [...]	_
BnaC09g06110D	16.17	0	-7.35	2.31e-63	6.82e-61	yes	12.64	0.01	-6.8	1.06e-69	2.01e-67	yes	hypothetical protein EUTSA_v10003620mg [Eutrema salsugineum]	RecName: Full=Probable glucan 1,3-alpha-glucosidase; AltName: Full=Glucosidase II subunit alpha; AltName: Full=Protein PRIORITY IN SWEET LIFE 5; AltName: Full=Prote	annotation not avaliable	GANAB
BnaC09g06120D	53.45	4.57	-3.52	4.14e-34	2.99e-32	yes	28.79	1.76	-3.96	3.9e-44	2.49e-42	yes	hypothetical protein EUTSA_v10004234mg [Eutrema salsugineum]	RecName: Full=Ultraviolet-B receptor UVR8; AltName: Full=Protein UV-B RESISTANCE 8; AltName: Full=RCC1 domain-containing protein UVR8 [Arabidopsis thaliana]	annotation not avaliable	_
BnaC09g06130D	9.9	0.04	-6.17	7.14e-38	6.21e-36	yes	7.91	0.06	-5.66	8.97e-40	4.79e-38	yes	hypothetical protein CARUB_v10026492mg [Capsella rubella]	RecName: Full=Serine/threonine-protein phosphatase 7 [Arabidopsis thaliana]	annotation not avaliable	PPP5C
BnaC09g06150D	17.06	0.02	-7.16	7.82e-55	1.5e-52	yes	13.55	0	-7.09	3.14e-57	3.49e-55	yes	RecName: Full=Histidinol dehydrogenase, chloroplastic; Short=HDH; Flags: Precursor histidinol dehydrogenase [Brassica oleracea]	RecName: Full=Histidinol dehydrogenase, chloroplastic; Short=HDH; Flags: Precursor	annotation not avaliable	hisD
BnaC09g06170D	19.9	0.19	-6.1	4.84e-28	2.53e-26	yes	15.55	0	-7.29	2.21e-35	1.01e-33	yes	hypothetical protein EUTSA_v10005134mg [Eutrema salsugineum]	_	unknown protein; unknown protein; FUNCTIONS IN: molecular_function unknown; INVOLVED IN: N-t [...]	_
BnaC09g06200D	19.78	0	-7.63	1.5e-56	3.11e-54	yes	10.03	0.02	-6.35	1.16e-45	7.87e-44	yes	bifunctional 3'(2'),5'-bisphosphate nucleotidase and inositol polyphosphate 1-phosphatase [Arabidopsis thaliana]	RecName: Full=SAL1 phosphatase; AltName: Full=3'(2'),5'-bisphosphate nucleotidase 1; AltName: Full=3'(2'),5'-bisphosphonucleoside 3'(2')-phosphohydrolase 1; AltName	SAL1; 3'(2'),5'-bisphosphate nucleotidase/ inositol or phosphatidylinositol phosphatase; Enc [...]	SAL
BnaC09g06210D	1.65	0.03	-3.71	0.00012	0.000802	yes	14.04	0	-7.14	9.67e-46	6.6e-44	yes	hypothetical protein EUTSA_v10005005mg [Eutrema salsugineum]	RecName: Full=Photosystem I reaction center subunit N, chloroplastic; Short=PSI-N; Flags: Precursor [Arabidopsis thaliana]	annotation not avaliable	psaN
BnaC09g06230D	30.6	0	-8.26	3.23e-46	4.13e-44	yes	26.88	0	-8.08	2.28e-55	2.33e-53	yes	hypothetical protein EUTSA_v10005143mg [Eutrema salsugineum]	_	annotation not avaliable	_
BnaC09g06240D	9.83	0	-6.63	1.27e-14	2.78e-13	yes	5.61	0	-5.84	1.7e-14	2.53e-13	yes	hypothetical protein CARUB_v10002294mg [Capsella rubella]	RecName: Full=40S ribosomal protein S28-2 [Arabidopsis thaliana]	RPS28 (RIBOSOMAL PROTEIN S28); structural constituent of ribosome; Encodes a putative riboso [...]	RP-S28e, RPS28
BnaC09g06260D	5.22	0	-5.73	1.87e-11	3.09e-10	yes	5.92	0	-5.91	7.08e-19	1.39e-17	yes	hypothetical protein EUTSA_v10005060mg [Eutrema salsugineum]	_	unknown protein; unknown protein; FUNCTIONS IN: molecular_function unknown; INVOLVED IN: bio [...]	_
BnaC09g06280D	11.76	0.23	-5.17	1.3e-53	2.32e-51	yes	25.86	0.31	-6	2.15e-58	2.5e-56	yes	ER66 protein-like [Arabidopsis thaliana]	RecName: Full=Calmodulin-binding transcription activator 2; AltName: Full=Ethylene-induced calmodulin-binding protein c; Short=AtER66; Short=EICBP.c; AltName: Full	calmodulin-binding protein; calmodulin-binding protein; FUNCTIONS IN: transcription regulato [...]	_
BnaC09g06290D	11.38	0.01	-6.64	9.32e-69	3.68e-66	yes	16.82	0.01	-7.33	5.32e-98	6.35e-95	yes	hypothetical protein CARUB_v10028273mg [Capsella rubella]	RecName: Full=Splicing factor 3B subunit 1; AltName: Full=146 kDa nuclear protein; AltName: Full=Pre-mRNA-splicing factor SF3b 155 kDa subunit; Short=SF3b155; AltN	annotation not avaliable	SF3B1, SAP155
BnaC09g06300D	6.1	0.03	-5.57	2.57e-30	1.52e-28	yes	5.36	0.02	-5.56	1.18e-37	5.8e-36	yes	hypothetical protein EUTSA_v10003922mg [Eutrema salsugineum]	RecName: Full=Dicarboxylate transporter 2.1, chloroplastic; AltName: Full=AtpDCT1; AltName: Full=Glutamate/malate translocator; Flags: Precursor [Arabidopsis thali	DIT2.1 (DICARBOXYLATE TRANSPORT 2.1); oxoglutarate:malate antiporter; DICARBOXYLATE TRANSPOR [...]	_
BnaC09g06310D	6.67	0	-6.08	4.21e-35	3.2e-33	yes	8.13	0.03	-5.98	2.48e-51	2.13e-49	yes	hypothetical protein EUTSA_v10003958mg [Eutrema salsugineum]	RecName: Full=Bifunctional riboflavin biosynthesis protein RIBA 1, chloroplastic; Short=AtRIBA1; Includes: RecName: Full=3,4-dihydroxy-2-butanone 4-phosphate synth	ATGCH; 3,4-dihydroxy-2-butanone-4-phosphate synthase/ GTP cyclohydrolase II; encodes GTP cyc [...]	ribBA
BnaC09g06330D	1.78	0	-4.23	3.25e-05	0.000243	yes	1.52	0	-4.02	1.36e-05	8.95e-05	yes	hypothetical protein EUTSA_v10005167mg [Eutrema salsugineum]	RecName: Full=Peptidyl-prolyl cis-trans isomerase FKBP12; Short=PPIase FKBP12; AltName: Full=12 kDa FK506-binding protein; Short=12 kDa FKBP; AltName: Full=FK506-b	annotation not avaliable	E5.2.1.8
BnaC09g06340D	2.06	0.04	-3.96	1.72e-08	2.09e-07	yes	5.14	0	-5.71	5.04e-29	1.71e-27	yes	beta-ureidopropionase [Arabidopsis AF465754_1 N-carbamyl-beta-alanine amidohydrolase [Arabidopsis thaliana]	RecName: Full=Beta-ureidopropionase; AltName: Full=Beta-alanine synthase; AltName: Full=N-carbamoyl-beta-alanine amidohydrolase [Dictyostelium discoideum]	BETA-UP (beta-ureidopropionase); beta-ureidopropionase; PYD3 encodes a beta-ureidopropionase [...]	UPB1
BnaC09g06350D	15.02	0	-7.24	6.36e-30	3.66e-28	yes	41.74	0.08	-7.89	5.65e-70	1.08e-67	yes	hypothetical protein CARUB_v10027328mg [Capsella rubella]	_	annotation not avaliable	_
BnaC09g06360D	2	0	-4.39	7.3e-10	1.03e-08	yes	2.72	0.02	-4.55	3.41e-17	6.02e-16	yes	hypothetical protein CARUB_v10026593mg [Capsella rubella]	RecName: Full=DNA repair protein XRCC2 homolog; AltName: Full=X-ray repair cross-complementing protein 2 homolog; Short=AtXRCC2 [Arabidopsis thaliana]	annotation not avaliable	XRCC2
BnaC09g06370D	2.47	0.04	-4.25	3.38e-07	3.48e-06	yes	11.72	0.04	-6.44	2.14e-32	8.52e-31	yes	hypothetical protein EUTSA_v10004805mg [Eutrema salsugineum]	RecName: Full=NAC domain-containing protein 18; Short=ANAC018; AltName: Full=Protein NO APICAL MERISTEM; Short=AtNAM [Arabidopsis thaliana]	annotation not avaliable	_
BnaC09g06390D	2.61	0	-4.76	8.62e-13	1.62e-11	yes	3.55	0	-5.19	1.72e-23	4.36e-22	yes	PREDICTED: LOW QUALITY PROTEIN: magnesium transporter MRS2-2-like [Prunus mume]	RecName: Full=Magnesium transporter MRS2-7; AltName: Full=Magnesium Transporter 7; Short=AtMGT7 [Arabidopsis thaliana]	annotation not avaliable	MRS2, MFM1
BnaC09g06460D	77.88	0.04	-9.08	1.04e-79	1e-76	yes	35.93	0	-8.49	2.16e-66	3.6e-64	yes	hypothetical protein EUTSA_v10014895mg [Eutrema salsugineum]	RecName: Full=50S ribosomal protein L17	ribosomal protein L17 family protein; ribosomal protein L17 family protein; FUNCTIONS IN: st [...]	RP-L17, MRPL17, rplQ
BnaC09g06510D	26.06	0.17	-6.58	2.82e-56	5.78e-54	yes	14.36	0.05	-6.59	1.94e-42	1.16e-40	yes	ribosomal protein L15 family protein [Arabidopsis lyrata subsp. lyrata]	RecName: Full=50S ribosomal protein L15 [Gluconacetobacter diazotrophicus PA1 5]	annotation not avaliable	RP-L15, MRPL15, rplO
BnaC09g06520D	6.38	0.11	-4.96	4.01e-17	1.05e-15	yes	8.46	0.03	-6.09	4.32e-34	1.89e-32	yes	hypothetical protein EUTSA_v10005866mg [Eutrema salsugineum]	_	_	_
BnaC09g06600D	63.16	0.04	-8.77	1.47e-111	3.47e-107	yes	71	0	-9.41	2.04e-137	9.76e-133	yes	cellulose synthase 6.1 catalytic subunit [Brassica napus]	RecName: Full=Cellulose synthase A catalytic subunit 6 [UDP-forming]	CESA6 (CELLULOSE SYNTHASE 6); cellulose synthase/ transferase, transferring glycosyl groups; [...]	CESA
BnaC09g06630D	3.36	0	-5.11	5.02e-06	4.31e-05	yes	2.89	0	-4.9	3.05e-10	3.28e-09	yes	_	_	_	_
BnaC09g06670D	2.18	0	-4.51	1.81e-05	0.000142	yes	4.27	0	-5.45	4.16e-10	4.42e-09	yes	_	_	_	_
BnaC09g06680D	5.49	0	-5.8	6.92e-23	2.66e-21	yes	2.98	0	-4.95	1.3e-19	2.68e-18	yes	hypothetical protein EUTSA_v10006031mg [Eutrema salsugineum]	RecName: Full=Autophagy-related protein 18d; Short=AtATG18d [Arabidopsis thaliana]	_	_
BnaC09g06710D	6.35	0	-6.01	1.28e-25	5.72e-24	yes	7.21	0	-6.19	1.05e-40	5.8e-39	yes	protein LIGHT INSENSITIVE PERIOD1 [Arabidopsis thaliana]	RecName: Full=Uncharacterized GTP-binding protein At5g64813 [Arabidopsis thaliana]	LIP1 (Light Insensitive Period1); GTPase; The LIP1 gene encodes a small GTPase that influenc [...]	RABL3
BnaC09g06720D	420.49	0.45	-9.59	3.77e-108	5.92e-104	yes	214.28	0.17	-9.64	1.29e-120	8.78e-117	yes	hypothetical protein CARUB_v10027388mg [Capsella rubella]	_	annotation not avaliable	_
BnaC09g06730D	18.87	0	-7.57	9.37e-69	3.68e-66	yes	27.81	0	-8.12	7.87e-97	8e-94	yes	hypothetical protein EUTSA_v10003902mg [Eutrema salsugineum]	RecName: Full=4-alpha-glucanotransferase DPE1, chloroplastic/amyloplastic; AltName: Full=Amylomaltase; AltName: Full=Disproportionating enzyme; Short=D-enzyme; AltN	DPE1 (DISPROPORTIONATING ENZYME); 4-alpha-glucanotransferase/ catalytic/ cation binding; Enc [...]	malQ
BnaC09g06760D	5.59	0.03	-5.4	2.28e-13	4.48e-12	yes	0.9	0	-3.31	2.96e-06	2.14e-05	yes	LOB domain-containing protein 39 [Arabidopsis thaliana]	RecName: Full=LOB domain-containing protein 39; AltName: Full=ASYMMETRIC LEAVES 2-like protein 41; Short=AS2-like protein 41 [Arabidopsis thaliana]	LBD39 (LOB DOMAIN-CONTAINING PROTEIN 39); LOB DOMAIN-CONTAINING PROTEIN 39 (LBD39); INVOLVED [...]	_
BnaC09g06770D	10.85	0	-6.77	3.54e-31	2.21e-29	yes	7.99	0	-6.34	1.69e-34	7.43e-33	yes	hypothetical protein EUTSA_v10004589mg [Eutrema salsugineum]	RecName: Full=CMP-sialic acid transporter 5; Short=CMP-SA-Tr 5; Short=CMP-Sia-Tr 5 [Arabidopsis thaliana]	nucleotide-sugar transporter family protein; nucleotide-sugar transporter family protein; FU [...]	SLC35A1_2_3
BnaC09g06780D	4.13	0.01	-5.26	2.6e-26	1.21e-24	yes	17.58	0.01	-7.27	7.6e-87	3.16e-84	yes	hypothetical protein EUTSA_v10003747mg [Eutrema salsugineum]	RecName: Full=Acyl-coenzyme A oxidase 2, peroxisomal; Short=AOX 2; AltName: Full=Long-chain acyl-CoA oxidase; Short=AtCX2; Flags: Precursor [Arabidopsis thaliana]	annotation not avaliable	E1.3.3.6, ACOX1, ACOX3
BnaC09g06790D	1.26	0	-3.76	4.9e-06	4.21e-05	yes	1.28	0	-3.78	4.74e-09	4.6e-08	yes	hypothetical protein CARUB_v10026784mg [Capsella rubella]	_	_	_
BnaC09g06850D	15.8	0.03	-6.93	3.25e-35	2.48e-33	yes	18.41	0	-7.53	1.48e-47	1.09e-45	yes	hypothetical protein EUTSA_v10004873mg [Eutrema salsugineum]	RecName: Full=Ras-related protein RABA4a; Short=AtRABA4a [Arabidopsis thaliana]	AtRABA4a (Arabidopsis Rab GTPase homolog A4a); GTP binding; Arabidopsis Rab GTPase homolog A [...]	RAB11A
BnaC09g06920D	9.68	0.08	-5.75	5.49e-39	5.08e-37	yes	18.52	0.11	-6.47	4.8e-62	6.49e-60	yes	hypothetical protein ARALYDRAFT_496771 [Arabidopsis lyrata subsp. lyrata]	RecName: Full=Protein TRANSPARENT TESTA 12; AltName: Full=MATE efflux family protein TT12; AltName: Full=Protein DTX41 [Arabidopsis thaliana]	annotation not avaliable	TC.MATE, SLC47A, norM, mdtK, dinF
BnaC09g06980D	34.12	0	-8.42	1.83e-65	6.06e-63	yes	62.49	0	-9.29	7.77e-97	8e-94	yes	hypothetical protein EUTSA_v10004688mg [Eutrema salsugineum]	RecName: Full=14-3-3-like protein GF14 kappa; AltName: Full=General regulatory factor 8 [Arabidopsis thaliana]	GRF8 (GENERAL REGULATORY FACTOR 8); protein binding / protein phosphorylated amino acid bind [...]	YWHAE
BnaC09g06990D	15.37	0	-7.27	6.23e-26	2.84e-24	yes	18.42	0.08	-6.67	5.16e-34	2.24e-32	yes	hypothetical protein EUTSA_v10005077mg [Eutrema salsugineum]	_	annotation not avaliable	_
BnaC09g07010D	9.93	0	-6.65	2.68e-21	9.36e-20	yes	6.74	0	-6.1	1.77e-23	4.48e-22	yes	hypothetical protein CARUB_v10028558mg [Capsella rubella]	_	binding; binding; FUNCTIONS IN: binding; INVOLVED IN: biological_process unknown; LOCATED IN [...]	_
BnaC09g07050D	3.67	0.04	-4.76	2.32e-08	2.79e-07	yes	3.65	0	-5.23	5.44e-15	8.33e-14	yes	hypothetical protein EUTSA_v10005095mg [Eutrema salsugineum]	RecName: Full=Uncharacterized protein At5g65660 [Arabidopsis thaliana]	annotation not avaliable	_
BnaC09g07080D	53.63	0.51	-6.47	3.06e-63	8.91e-61	yes	38.29	0	-8.58	9.53e-87	3.89e-84	yes	hypothetical protein EUTSA_v10004790mg [Eutrema salsugineum]	RecName: Full=Uncharacterized protein At3g49720 [Arabidopsis thaliana]	unknown protein; unknown protein; FUNCTIONS IN: molecular_function unknown; INVOLVED IN: bio [...]	_
BnaC09g07090D	5.39	0	-5.78	2.39e-16	5.93e-15	yes	4.65	0.06	-4.86	2.42e-19	4.9e-18	yes	hypothetical protein EUTSA_v10005320mg [Eutrema salsugineum]	RecName: Full=Putative leucine-rich repeat receptor-like serine/threonine-protein kinase At2g24130; Flags: Precursor [Arabidopsis thaliana]	leucine-rich repeat family protein; leucine-rich repeat family protein; FUNCTIONS IN: protei [...]	_
BnaC09g07110D	6.32	0	-6	4.55e-24	1.89e-22	yes	12.85	0	-7.02	1.06e-55	1.1e-53	yes	hypothetical protein ARALYDRAFT_496819 [Arabidopsis lyrata subsp. lyrata]	_	annotation not avaliable	_
BnaC09g07150D	5.71	0	-5.86	7.3e-17	1.87e-15	yes	3.98	0	-5.35	1.56e-17	2.81e-16	yes	hypothetical protein EUTSA_v10004994mg [Eutrema salsugineum]	_	unknown protein; unknown protein; FUNCTIONS IN: molecular_function unknown; INVOLVED IN: N-t [...]	_
BnaC09g07160D	20.73	0	-7.7	6.31e-38	5.53e-36	yes	24.2	0	-7.92	4.11e-56	4.32e-54	yes	hypothetical protein EUTSA_v10005067mg [Eutrema salsugineum]	RecName: Full=NADH dehydrogenase [ubiquinone]	annotation not avaliable	NDUFS4
BnaC09g07170D	8.48	0	-6.42	4.08e-27	2.02e-25	yes	8.5	0	-6.43	1.54e-38	7.77e-37	yes	ATTRB2/TRB2 [Arabidopsis lyrata subsp. lyrata]	RecName: Full=Telomere repeat-binding factor 2; Short=AtTRB2; AltName: Full=MYB transcription factor; AltName: Full=Telomere-binding protein 3; Short=AtTBP3 [Arabid	annotation not avaliable	MYBP
BnaC09g07180D	3.78	0	-5.28	4.7e-12	8.21e-11	yes	9.27	0	-6.55	6.21e-34	2.69e-32	yes	hypothetical protein ARALYDRAFT_496840 [Arabidopsis lyrata subsp. lyrata]	RecName: Full=ADP-ribosylation factor-like protein 8A; AltName: Full=ADP-ribosylation factor-like protein 10B	annotation not avaliable	ARL8
BnaC09g07230D	75.01	0.8	-6.39	2.47e-70	1.11e-67	yes	61.28	0.08	-8.44	4.04e-95	3.12e-92	yes	porin-like protein [Brassica napus]	RecName: Full=Mitochondrial outer membrane protein porin 2; AltName: Full=Voltage-dependent anion-selective channel protein 2; Short=AtVDAC2; Short=VDAC-2 [Arabido	VDAC2 (VOLTAGE DEPENDENT ANION CHANNEL 2); voltage-gated anion channel; Encodes a voltage-de [...]	VDAC2
BnaC09g07250D	3.63	0.2	-3.65	4.11e-15	9.34e-14	yes	1.79	0.09	-3.28	1.59e-16	2.69e-15	yes	hypothetical protein EUTSA_v10003889mg [Eutrema salsugineum]	RecName: Full=BTB/POZ domain-containing protein NPY3; AltName: Full=Protein NAKED PINS IN YUC MUTANTS 3 [Arabidopsis thaliana]	NPY3 (NAKED PINS IN YUC MUTANTS 3); protein binding / signal transducer; A member of the NPY [...]	_
BnaC09g07360D	28.13	0.18	-6.66	2.12e-57	4.7e-55	yes	4.84	0	-5.63	1.78e-24	4.74e-23	yes	ATEB1C [Arabidopsis lyrata subsp. lyrata]	RecName: Full=Microtubule-associated protein RP/EB family member 1C; AltName: Full=APC-binding protein EB1C; AltName: Full=End-binding protein 1C; Short=AtEB1C; Alt	annotation not avaliable	MAPRE
BnaC09g07470D	7.08	0	-6.17	4.81e-38	4.24e-36	yes	3.14	0	-5.02	1.85e-27	5.8e-26	yes	hypothetical protein ARALYDRAFT_496879 [Arabidopsis lyrata subsp. lyrata]	RecName: Full=Probable inactive receptor kinase At5g67200; Flags: Precursor [Arabidopsis thaliana]	annotation not avaliable	_
BnaC09g07490D	3.82	0.02	-5.02	4.6e-17	1.2e-15	yes	2.26	0	-4.56	3.81e-15	5.89e-14	yes	SEC-C motif-containing protein / OTU-like cysteine protease family protein [Arabidopsis thaliana]	RecName: Full=OTU domain-containing protein 3 [Homo sapiens]	annotation not avaliable	OTUD3
BnaC09g07510D	47	0	-8.88	1.08e-63	3.25e-61	yes	20.55	0	-7.69	2.04e-43	1.27e-41	yes	hypothetical protein EUTSA_v10005130mg [Eutrema salsugineum]	RecName: Full=Protein RALF-like 34; Flags: Precursor [Arabidopsis thaliana]	annotation not avaliable	_
BnaC09g07520D	28.63	0	-8.17	1.86e-49	2.77e-47	yes	35.79	0	-8.49	3.74e-68	6.64e-66	yes	_	_	_	_
BnaC09g07540D	1.02	0	-3.48	5.75e-06	4.89e-05	yes	2.07	0	-4.44	7.34e-18	1.35e-16	yes	hypothetical protein JCGZ_12400 [Jatropha curcas]	_	annotation not avaliable	_
BnaC09g07550D	2.51	0.01	-4.51	1.73e-17	4.65e-16	yes	9.6	0	-6.6	1.19e-61	1.6e-59	yes	zeaxanthin epoxidase [Brassica rapa subsp. pekinensis]	RecName: Full=Zeaxanthin epoxidase, chloroplastic; Short=AtZEP; AltName: Full=Protein ABA DEFICIENT 1; Short=AtABA1; AltName: Full=Protein IMPAIRED IN BABA-INDUCED S	ABA1 (ABA DEFICIENT 1); zeaxanthin epoxidase; Encodes a single copy zeaxanthin epoxidase gen [...]	ZEP, ABA1
BnaC09g07580D	0.97	0.03	-3.09	0.000546	0.0032	yes	1.31	0	-3.82	1.54e-07	1.28e-06	yes	hypothetical protein EUTSA_v10004496mg [Eutrema salsugineum]	RecName: Full=Putative B3 domain-containing protein At5g66980 [Arabidopsis thaliana]	_	_
BnaC09g07620D	29.39	0	-8.2	1.18e-61	3.19e-59	yes	17.4	0	-7.45	2.37e-56	2.53e-54	yes	hypothetical protein ARALYDRAFT_496906 [Arabidopsis lyrata subsp. lyrata]	_	annotation not avaliable	_
BnaC09g07640D	10.51	0.25	-4.94	1.02e-35	8.07e-34	yes	34.2	1.52	-4.4	7.28e-35	3.24e-33	yes	hypothetical protein EUTSA_v10003952mg [Eutrema salsugineum]	RecName: Full=L-ascorbate oxidase homolog; AltName: Full=Pollen-specific protein NTP303; Flags: Precursor	annotation not avaliable	_
BnaC09g07650D	35.07	1.08	-4.9	4.35e-39	4.04e-37	yes	45.22	0.6	-6.01	6.78e-63	9.6e-61	yes	hypothetical protein EUTSA_v10001400mg [Eutrema salsugineum]	_	_	INO80B, ZNHIT4, PAPA1
BnaC09g07810D	8.23	0	-6.38	8.59e-49	1.23e-46	yes	3.13	0	-5.01	5.25e-28	1.7e-26	yes	decrease in DNA methylation 1b [Brassica rapa]	RecName: Full=ATP-dependent DNA helicase DDM1; AltName: Full=Protein CHROMATIN REMODELING 1; Short=CHR01; AltName: Full=Protein DECREASED DNA METHYLATION 1; Short=A	annotation not avaliable	_
BnaC09g07820D	93.27	7.14	-3.69	7.32e-35	5.47e-33	yes	55.2	2.33	-4.51	6.53e-51	5.55e-49	yes	hypothetical protein ARALYDRAFT_485414 [Arabidopsis lyrata subsp. lyrata]	RecName: Full=U1 small nuclear ribonucleoprotein 70 kDa; Short=U1 snRNP 70 kDa; Short=U1-70K; Short=snRNP70 [Arabidopsis thaliana]	annotation not avaliable	SNRP70
BnaC09g07830D	8.28	0.04	-5.95	4.61e-33	3.17e-31	yes	9.37	0	-6.57	5.65e-51	4.82e-49	yes	hypothetical protein EUTSA_v10004063mg [Eutrema salsugineum]	RecName: Full=Zinc finger protein MAGPIE [Arabidopsis thaliana]	annotation not avaliable	_
BnaC09g07890D	36.95	0	-8.53	2.4e-81	2.63e-78	yes	29.7	0	-8.22	1.6e-93	1.05e-90	yes	hypothetical protein ARALYDRAFT_920056 [Arabidopsis lyrata subsp. lyrata]	RecName: Full=Dolichyl-diphosphooligosaccharide--protein glycosyltransferase 48 kDa subunit; Short=Oligosaccharyl transferase 48 kDa subunit; AltName: Full=Protein	annotation not avaliable	WBP1
BnaC09g07900D	34.87	0.08	-7.64	1.22e-77	1.02e-74	yes	40.24	0.14	-7.37	5.59e-90	2.9e-87	yes	hypothetical protein EUTSA_v10004318mg [Eutrema salsugineum]	RecName: Full=UPF0496 protein At5g66675 [Arabidopsis thaliana]	unknown protein; unknown protein; FUNCTIONS IN: molecular_function unknown; INVOLVED IN: bio [...]	_
BnaC09g07930D	1.12	0	-3.61	1.1e-06	1.04e-05	yes	1.94	0	-4.35	4.56e-18	8.53e-17	yes	protein DA1-related 4 [Arabidopsis DAR4_ARATH RecName: Full=Protein DA1-related 4 [Arabidopsis thaliana]	RecName: Full=Protein DA1-related 4 [Arabidopsis thaliana]	_	_
BnaC09g07970D	7.16	0	-6.18	1.44e-16	3.64e-15	yes	15.91	0	-7.32	3.71e-42	2.2e-40	yes	pathogenesis-related protein PRB1-3 precursor [Zea mays]	RecName: Full=STS14 protein; Flags: Precursor	annotation not avaliable	_
BnaC09g07990D	117.12	1.03	-6.7	4.18e-70	1.84e-67	yes	420.05	0.81	-8.85	4.86e-131	7.74e-127	yes	hypothetical protein CARUB_v10026754mg [Capsella rubella]	RecName: Full=Oxygen-evolving enhancer protein 1-1, chloroplastic; Short=OEE1; AltName: Full=33 kDa subunit of oxygen evolving system of photosystem II; AltName: F	annotation not avaliable	psbO
BnaC09g08000D	6.45	0	-6.03	8.89e-15	1.96e-13	yes	9.78	0.04	-6.18	8.36e-31	3.07e-29	yes	hypothetical protein EUTSA_v10004849mg [Eutrema salsugineum]	_	annotation not avaliable	maf
BnaC09g08010D	4.95	0	-5.66	2.97e-14	6.3e-13	yes	10.92	0	-6.78	1.4e-36	6.74e-35	yes	hypothetical protein EUTSA_v10004849mg [Eutrema salsugineum]	_	annotation not avaliable	maf
BnaC09g08020D	31.36	2.98	-3.35	1.87e-30	1.11e-28	yes	9.71	0.49	-4.05	4.67e-29	1.59e-27	yes	hypothetical protein EUTSA_v10003981mg [Eutrema salsugineum]	RecName: Full=U3 small nucleolar ribonucleoprotein protein MPP10; AltName: Full=M phase phosphoprotein 10 [Homo sapiens]	annotation not avaliable	MPP10
BnaC09g08050D	5.48	0.02	-5.53	1.15e-40	1.14e-38	yes	14.27	0.01	-7.03	5.4e-78	1.4e-75	yes	hypothetical protein EUTSA_v10004263mg [Eutrema salsugineum]	RecName: Full=Mannan endo-1,4-beta-mannosidase 7; AltName: Full=Beta-mannanase 7; AltName: Full=Endo-beta-1,4-mannanase 7; Short=AtMAN7; Flags: Precursor [Arabidops	annotation not avaliable	_
BnaC09g08090D	19.42	0	-7.61	3.02e-53	5.32e-51	yes	13.67	0	-7.11	4.09e-54	3.93e-52	yes	GATA transcription factor 5 [Arabidopsis thaliana]	RecName: Full=GATA transcription factor 5 [Arabidopsis thaliana]	zinc finger (GATA type) family protein; Encodes GATA transcription factor gene GNC, involved [...]	_
BnaC09g08100D	2.38	0	-4.63	4.99e-07	5.01e-06	yes	2.95	0	-4.93	7e-12	8.58e-11	yes	hypothetical protein ARALYDRAFT_895626 [Arabidopsis lyrata subsp. lyrata]	RecName: Full=Glutaredoxin-C3; Short=AtGrxC3 [Arabidopsis thaliana]	annotation not avaliable	grxC, GLRX, GLRX2
BnaC09g08110D	2.81	0.05	-4.28	6.39e-11	1e-09	yes	2.1	0.02	-4.14	4.73e-13	6.32e-12	yes	folate transporter [Arabidopsis thaliana]	RecName: Full=Folate transporter 1, chloroplastic; Short=AtFOLT1 [Arabidopsis thaliana]	ATFOLT1 (ARABIDOPSIS THALIANA FOLATE TRANSPORTER 1); binding / folic acid transporter; Encod [...]	SLC25A32, MFT
BnaC09g08130D	3.3	0.1	-4.06	4.43e-05	0.000324	yes	12.65	0.04	-6.55	6.46e-24	1.68e-22	yes	hypothetical protein CARUB_v10027206mg [Capsella rubella]	RecName: Full=Dehydrin Rab18 [Arabidopsis thaliana]	RAB18 (RESPONSIVE TO ABA 18); Belongs to the dehydrin protein family, which contains highly [...]	_
BnaC09g08160D	4.33	0	-5.47	1.02e-15	2.43e-14	yes	7.24	0	-6.2	1.44e-33	6.08e-32	yes	hypothetical protein ARALYDRAFT_496982 [Arabidopsis lyrata subsp. lyrata]	_	annotation not avaliable	_
BnaC09g08170D	49.24	0.03	-8.62	1.05e-81	1.24e-78	yes	13.78	0	-7.12	1.01e-40	5.55e-39	yes	hypothetical protein EUTSA_v10004614mg [Eutrema salsugineum]	RecName: Full=Gem-associated protein 2; Short=Gemin-2; AltName: Full=Component of gems protein 2 [Dictyostelium discoideum]	_	_
BnaC09g08180D	98.75	0.26	-8.09	2.03e-95	7.99e-92	yes	103.87	0.16	-8.62	1.31e-119	7.82e-116	yes	calcium-dependent protein kinase 28 [Brassica napus]	RecName: Full=Calcium-dependent protein kinase 28 [Arabidopsis thaliana]	annotation not avaliable	CPK
BnaC09g08190D	70.83	0.3	-7.45	6.9e-60	1.68e-57	yes	133.17	0.37	-8.13	7.22e-102	1.11e-98	yes	hypothetical protein EUTSA_v10004465mg [Eutrema salsugineum]	RecName: Full=Ferredoxin--NADP reductase, leaf isozyme 1, chloroplastic; AltName: Full=Leaf FNR 1; Short=AtLFNR1; Short=FNR-1; Flags: Precursor [Arabidopsis thalia	FNR1 (FERREDOXIN-NADP(+)-OXIDOREDUCTASE 1); NADPH dehydrogenase/ electron transporter, trans [...]	petH
BnaC09g08210D	6.25	0.18	-4.51	3.36e-11	5.41e-10	yes	4.31	0.09	-4.54	1.43e-13	1.98e-12	yes	cyclin-B1-2, partial [Brassica juncea]	RecName: Full=Cyclin-B1-2; AltName: Full=Cyc1b-At; AltName: Full=Cyclin-1b; AltName: Full=G2/mitotic-specific cyclin-B1-2; Short=CycB1;2 [Arabidopsis thaliana]	_	CCNB
BnaC09g08230D	4.92	0	-5.65	3.74e-27	1.85e-25	yes	2.79	0	-4.85	9.36e-25	2.54e-23	yes	predicted protein [Arabidopsis lyrata subsp. lyrata]	RecName: Full=Cell cycle checkpoint protein RAD17; Short=AtRAD17; AltName: Full=Radiation-sensitive protein 17 [Arabidopsis thaliana]	annotation not avaliable	HRAD17, RAD24
BnaC09g08240D	15.51	0	-7.29	6.75e-55	1.3e-52	yes	24.38	0	-7.94	3.08e-83	1.05e-80	yes	hypothetical protein CARUB_v10026413mg [Capsella rubella]	RecName: Full=3-dehydroquinate synthase, chloroplastic; Flags: Precursor [Arabidopsis thaliana]	3-dehydroquinate synthase, putative; 3-dehydroquinate synthase, putative; FUNCTIONS IN: 3-de [...]	aroB
BnaC09g08260D	3.2	0	-5.04	3.76e-12	6.65e-11	yes	3.43	0	-5.14	3.26e-19	6.55e-18	yes	hypothetical protein EUTSA_v10004883mg [Eutrema salsugineum]	RecName: Full=NEP1-interacting protein-like 1; AltName: Full=RING-H2 finger protein ATL27 [Arabidopsis thaliana]	annotation not avaliable	_
BnaC09g08270D	64.33	0.16	-7.96	3.59e-76	2.61e-73	yes	38.01	0.03	-8.19	1.36e-83	4.76e-81	yes	hypothetical protein EUTSA_v10004714mg [Eutrema salsugineum]	RecName: Full=Probable prolyl 4-hydroxylase 10; Flags: Precursor [Arabidopsis thaliana]	iron ion binding / oxidoreductase/ oxidoreductase, acting on paired donors, with incorporati [...]	E1.14.11.2
BnaC09g08280D	16.49	0.62	-4.53	6.95e-38	6.06e-36	yes	18.38	0.68	-4.58	6.4e-43	3.9e-41	yes	ankyrin repeat-containing protein [Arabidopsis thaliana]	RecName: Full=Ankyrin repeat domain-containing protein, chloroplastic; Short=AKRP; AltName: Full=Protein EMBRYO DEFECTIVE 2036; Flags: Precursor [Arabidopsis thalia	AKRP (ANKYRIN REPEAT PROTEIN); protein binding; ANKYRIN REPEAT PROTEIN (AKRP); FUNCTIONS IN: [...]	_
BnaC09g08310D	10.96	0.04	-6.3	4.59e-38	4.05e-36	yes	11.95	0.02	-6.66	2.85e-52	2.55e-50	yes	hypothetical protein EUTSA_v10004534mg [Eutrema salsugineum]	RecName: Full=Bifunctional nuclease 2; Short=OsBBD2 [Oryza sativa Japonica Group]	unknown protein; LOCATED IN: chloroplast; EXPRESSED IN: 24 plant structures; EXPRESSED DURIN [...]	K08999
BnaC09g08320D	127.08	0.04	-9.78	5.08e-90	1.14e-86	yes	82.13	0	-9.68	8.02e-95	5.99e-92	yes	hypothetical protein EUTSA_v10005068mg [Eutrema salsugineum]	RecName: Full=Thiosulfate sulfurtransferase 16, chloroplastic; AltName: Full=Rhodanese; AltName: Full=Senescence-associated protein; AltName: Full=Sulfurtransferas	STR16 (SULFURTRANSFERASE PROTEIN 16); SULFURTRANSFERASE PROTEIN 16 (STR16); FUNCTIONS IN: mo [...]	_
BnaC09g08370D	39.67	0.06	-7.95	2.13e-77	1.77e-74	yes	22.69	0	-7.83	3.11e-78	8.18e-76	yes	GTP binding protein [Arabidopsis unknown protein [Arabidopsis thaliana]	_	unknown protein; unknown protein; FUNCTIONS IN: molecular_function unknown; INVOLVED IN: bio [...]	_
BnaC09g08440D	62.72	0.18	-7.82	6.98e-72	3.54e-69	yes	26.52	0	-8.06	3.46e-62	4.69e-60	yes	uncharacterized protein [Arabidopsis thaliana]	RecName: Full=Uncharacterized histidine-rich protein DDB_G0274557; Flags: Precursor [Dictyostelium discoideum]	unknown protein; unknown protein; FUNCTIONS IN: molecular_function unknown; INVOLVED IN: bio [...]	_
BnaC09g08450D	23.29	1.34	-4.03	4.29e-38	3.81e-36	yes	58.14	3.98	-3.84	3.26e-38	1.63e-36	yes	hypothetical protein EUTSA_v10022640mg [Eutrema salsugineum]	_	unknown protein; unknown protein; FUNCTIONS IN: molecular_function unknown; INVOLVED IN: bio [...]	_
BnaC09g08510D	7.8	0	-6.3	2.53e-27	1.27e-25	yes	11.23	0	-6.82	2.09e-50	1.75e-48	yes	hypothetical protein EUTSA_v10022755mg [Eutrema salsugineum]	_	annotation not avaliable	MGAT3
BnaC09g08540D	8.89	0.06	-5.82	1.08e-12	2.01e-11	yes	27.33	0.04	-7.6	3.18e-85	1.21e-82	yes	unnamed protein product [Thellungiella halophila]	RecName: Full=Serine--glyoxylate aminotransferase; AltName: Full=Alanine--glyoxylate aminotransferase; Short=AGT; AltName: Full=Asparagine aminotransferase; AltName	AGT (ALANINE:GLYOXYLATE AMINOTRANSFERASE); alanine-glyoxylate transaminase/ serine-glyoxylat [...]	AGXT
BnaC09g08590D	51.36	4.99	-3.34	1.59e-32	1.07e-30	yes	55.51	3.32	-4.02	2.14e-50	1.79e-48	yes	hypothetical protein EUTSA_v10022600mg [Eutrema salsugineum]	RecName: Full=NAD-dependent malic enzyme 1, mitochondrial; Short=AtNAD-ME1; Short=NAD-malic enzyme 1; Flags: Precursor [Arabidopsis thaliana]	annotation not avaliable	E1.1.1.39
BnaC09g08630D	41.69	0.03	-8.33	2.36e-87	4.45e-84	yes	59.68	0.05	-8.68	1.02e-110	2.45e-107	yes	Methylmalonate-semialdehyde dehydrogenase [acylating]	RecName: Full=Methylmalonate-semialdehyde dehydrogenase [acylating]	ALDH6B2; 3-chloroallyl aldehyde dehydrogenase/ methylmalonate-semialdehyde dehydrogenase (ac [...]	mmsA, iolA, ALDH6A1
BnaC09g08670D	14.42	0.6	-4.38	6.63e-34	4.75e-32	yes	12.17	0.48	-4.41	5.23e-43	3.21e-41	yes	hypothetical protein EUTSA_v10022988mg [Eutrema salsugineum]	RecName: Full=Probable protein S-acyltransferase 23; AltName: Full=Probable palmitoyltransferase At2g14255; AltName: Full=Zinc finger DHHC domain-containing prote	zinc ion binding; zinc ion binding; FUNCTIONS IN: zinc ion binding; INVOLVED IN: biological_ [...]	ZDHHC
BnaC09g08740D	1.9	0	-4.32	6.22e-06	5.26e-05	yes	1.85	0	-4.29	2.84e-08	2.54e-07	yes	hypothetical protein CARUB_v10014863mg [Capsella rubella]	RecName: Full=Histone deacetylase 6; Short=HD6 [Homo sapiens]	SubName: Full=Chromosome chr3 scaffold_117, whole genome shotgun sequence;	_
BnaC09g08750D	16.47	0	-7.37	6.45e-52	1.07e-49	yes	13.91	0.04	-6.63	1.16e-59	1.42e-57	yes	hypothetical protein EUTSA_v10022769mg [Eutrema salsugineum]	RecName: Full=Zinc finger protein-like 1 homolog	annotation not avaliable	_
BnaC09g08790D	1.55	0	-4.04	4.24e-08	4.94e-07	yes	1.16	0	-3.65	5.16e-10	5.45e-09	yes	putative non-LTR retroelement reverse transcriptase [Arabidopsis thaliana]	_	_	_
BnaC09g08800D	1.44	0	-3.95	1.81e-07	1.93e-06	yes	0.99	0	-3.45	8.26e-09	7.81e-08	yes	putative non-LTR retroelement reverse transcriptase [Arabidopsis thaliana]	_	_	_
BnaC09g08840D	3.17	0	-5.03	3.63e-12	6.42e-11	yes	1.17	0	-3.67	7.73e-09	7.33e-08	yes	hypothetical protein EUTSA_v10022794mg [Eutrema salsugineum]	RecName: Full=Plastid division protein PDV2; AltName: Full=Protein PLASTID DIVISION2 [Arabidopsis thaliana]	_	_
BnaC09g08970D	4	0.09	-4.42	2.6e-14	5.54e-13	yes	18.56	0.44	-5.12	9.24e-56	9.56e-54	yes	hypothetical protein EUTSA_v10022673mg [Eutrema salsugineum]	RecName: Full=Purple acid phosphatase 10; Flags: Precursor [Arabidopsis thaliana]	PAP10 (PURPLE ACID PHOSPHATASE 10); acid phosphatase/ protein serine/threonine phosphatase; [...]	_
BnaC09g09000D	16.08	0.99	-3.89	2.82e-22	1.05e-20	yes	13.04	0.36	-4.83	8.75e-37	4.22e-35	yes	hypothetical protein EUTSA_v10022836mg [Eutrema salsugineum]	_	metal ion binding; metal ion binding; FUNCTIONS IN: metal ion binding; INVOLVED IN: biologic [...]	_
BnaC09g09020D	18.22	1.92	-3.18	1.24e-27	6.34e-26	yes	12.9	1.41	-3.11	1.14e-29	3.98e-28	yes	hypothetical protein CARUB_v10012799mg [Capsella rubella]	RecName: Full=Zinc finger CCCH domain-containing protein 19; Short=AtC3H19; AltName: Full=Protein Needed for RDR2-independent DNA methylation [Arabidopsis thalian	DNA binding / nucleic acid binding / protein binding / zinc ion binding; DNA binding / nucle [...]	_
BnaC09g09030D	12.33	0.41	-4.6	4.44e-33	3.07e-31	yes	8.28	0.3	-4.38	2.11e-27	6.63e-26	yes	hypothetical protein [Arabidopsis unknown [Arabidopsis thaliana]	RecName: Full=Zinc finger CCCH domain-containing protein 19; Short=AtC3H19; AltName: Full=Protein Needed for RDR2-independent DNA methylation [Arabidopsis thalian	annotation not avaliable	_
BnaC09g09050D	1.42	0.02	-3.61	9.62e-05	0.000658	yes	2.81	0	-4.86	3.1e-17	5.49e-16	yes	hypothetical protein EUTSA_v10022773mg [Eutrema salsugineum]	RecName: Full=Polyprenol reductase 2 [Arabidopsis thaliana]	hypothetical protein	SRD5A3
BnaC09g09070D	5.58	0	-5.83	3.65e-16	8.89e-15	yes	9.66	0	-6.61	5.42e-42	3.2e-40	yes	hypothetical protein ARALYDRAFT_899978 [Arabidopsis lyrata subsp. lyrata]	_	annotation not avaliable	_
BnaC09g09080D	15.55	0.26	-5.43	1.41e-36	1.16e-34	yes	18.61	0.12	-6.41	4.87e-78	1.27e-75	yes	hypothetical protein EUTSA_v10022630mg [Eutrema salsugineum]	_	_	_
BnaC09g09090D	2.11	0	-4.47	0.00017	0.0011	yes	1.8	0	-4.25	6.76e-07	5.26e-06	yes	hypothetical protein CARUB_v10010609mg [Capsella rubella]	RecName: Full=Iron-sulfur assembly protein IscA-like 1, mitochondrial; Flags: Precursor [Arabidopsis thaliana]	annotation not avaliable	iscA, ISCA1
BnaC09g09130D	8.9	0	-6.49	3.75e-32	2.46e-30	yes	7.12	0	-6.17	1.01e-35	4.71e-34	yes	hypothetical protein EUTSA_v10022810mg [Eutrema salsugineum]	_	annotation not avaliable	_
BnaC09g09140D	19.03	1.87	-3.28	2.01e-23	7.99e-22	yes	11.83	0.55	-4.21	8.47e-32	3.28e-30	yes	hypothetical protein EUTSA_v10022705mg [Eutrema salsugineum]	RecName: Full=WD-40 repeat-containing protein MSI2 [Arabidopsis thaliana]	annotation not avaliable	RBBP4, HAT2, CAF1, MIS16
BnaC09g09150D	1.45	0	-3.95	4.21e-06	3.65e-05	yes	2.19	0	-4.52	6.38e-12	7.85e-11	yes	gluconokinase domain-containing protein [Arabidopsis thaliana]	RecName: Full=Probable gluconokinase; AltName: Full=Gluconate kinase [Homo sapiens]	shikimate kinase family protein; shikimate kinase family protein; FUNCTIONS IN: shikimate ki [...]	E2.7.1.12, gntK, idnK
BnaC09g09160D	9.2	0.02	-6.28	1.73e-34	1.28e-32	yes	13.23	0	-7.06	2.38e-59	2.85e-57	yes	hypothetical protein CARUB_v10013975mg [Capsella rubella]	_	annotation not avaliable	_
BnaC09g09180D	13.83	0	-7.12	6.62e-26	3.02e-24	yes	11.64	0	-6.87	3.91e-32	1.54e-30	yes	hypothetical protein EUTSA_v10022538mg [Eutrema salsugineum]	RecName: Full=Transportin-1; Short=AtTRN1; AltName: Full=Importin beta-2; AltName: Full=Karyopherin beta-2 [Arabidopsis thaliana]	_	TNPO1
BnaC09g09200D	7.27	0	-6.2	2.12e-40	2.09e-38	yes	12.29	0	-6.95	1.85e-64	2.84e-62	yes	hypothetical protein EUTSA_v10022585mg [Eutrema salsugineum]	RecName: Full=F-box/LRR-repeat protein 10 [Arabidopsis thaliana]	annotation not avaliable	_
BnaC09g09210D	14.89	0.16	-5.87	5.89e-27	2.87e-25	yes	20.01	0.28	-5.71	6.26e-48	4.69e-46	yes	hypothetical protein EUTSA_v10022800mg [Eutrema salsugineum]	RecName: Full=Putative NAC domain-containing protein 94; Short=ANAC094	annotation not avaliable	_
BnaC09g09230D	27.21	0.03	-7.71	2.01e-76	1.56e-73	yes	31.52	0.01	-8.11	3.11e-90	1.67e-87	yes	hypothetical protein CARUB_v10016132mg [Capsella rubella]	RecName: Full=Ubiquitin domain-containing protein DSK2a [Arabidopsis thaliana]	ubiquitin family protein; ubiquitin family protein; FUNCTIONS IN: molecular_function unknown [...]	UBQLN, DSK2
BnaC09g09250D	14.39	0.03	-6.85	3.64e-62	1.03e-59	yes	5.2	0	-5.73	8.97e-33	3.65e-31	yes	hypothetical protein CARUB_v10013315mg [Capsella rubella]	RecName: Full=Nucleolar complex protein 4 homolog; Short=NOC4 protein homolog; AltName: Full=NOC4-like protein; AltName: Full=Nucleolar complex-associated protein	annotation not avaliable	NOC4, UTP19
BnaC09g09260D	12.59	0	-6.99	2.79e-31	1.75e-29	yes	11.96	0.03	-6.54	5.1e-42	3.02e-40	yes	hypothetical protein EUTSA_v10022738mg [Eutrema salsugineum]	RecName: Full=Homoserine kinase; AltName: Full=Protein DOWNY MILDEW RESISTANT 1; Flags: Precursor [Arabidopsis thaliana]	_	thrB1
BnaC09g09310D	13.2	0.09	-6.13	2.25e-60	5.56e-58	yes	12.93	0.06	-6.34	9.96e-73	2.04e-70	yes	hypothetical protein EUTSA_v10022553mg [Eutrema salsugineum]	RecName: Full=AT-rich interactive domain-containing protein 3; Short=ARID domain-containing protein 3 [Arabidopsis thaliana]	annotation not avaliable	_
BnaC09g09330D	64.61	0.59	-6.54	9.31e-61	2.37e-58	yes	49.16	0.22	-7.24	2.55e-80	7.44e-78	yes	hypothetical protein EUTSA_v10022728mg [Eutrema salsugineum]	RecName: Full=Thioredoxin reductase 2; AltName: Full=NADPH-dependent thioredoxin reductase 2; Short=NTR2; AltName: Full=NADPH-dependent thioredoxin reductase A; Sh	_	trxB
BnaC09g09340D	3.74	0.29	-3.3	5.45e-13	1.04e-11	yes	4.78	0.24	-3.84	3.44e-26	1.01e-24	yes	hypothetical protein EUTSA_v10022728mg [Eutrema salsugineum]	RecName: Full=Thioredoxin reductase 2; AltName: Full=NADPH-dependent thioredoxin reductase 2; Short=NTR2; AltName: Full=NADPH-dependent thioredoxin reductase A; Sh	annotation not avaliable	trxB
BnaC09g09360D	2.47	0.06	-4.05	1.22e-10	1.86e-09	yes	1.61	0	-4.1	4.72e-14	6.79e-13	yes	hypothetical protein EUTSA_v10022639mg [Eutrema salsugineum]	RecName: Full=Plant intracellular Ras-group-related LRR protein 5 [Arabidopsis thaliana]	leucine-rich repeat family protein; leucine-rich repeat family protein; FUNCTIONS IN: protei [...]	_
BnaC09g09370D	24.86	0.14	-6.69	1.9e-70	8.63e-68	yes	29.11	0.01	-8.06	9.37e-100	1.32e-96	yes	hypothetical protein EUTSA_v10022612mg [Eutrema salsugineum]	RecName: Full=MLO-like protein 8; Short=AtMlo8 [Arabidopsis thaliana]	annotation not avaliable	MLO
BnaC09g09390D	5.93	0.08	-5.1	1.08e-17	2.94e-16	yes	2.27	0.06	-3.89	3.99e-15	6.15e-14	yes	auxin efflux carrier family protein [Arabidopsis lyrata subsp. lyrata]	_	annotation not avaliable	K07088
BnaC09g09400D	13.59	0.07	-6.37	3.64e-66	1.22e-63	yes	7.8	0	-6.3	3.97e-61	5.17e-59	yes	hypothetical protein EUTSA_v10022534mg [Eutrema salsugineum]	RecName: Full=Exosome complex exonuclease RRP44; AltName: Full=Protein DIS3 homolog; AltName: Full=Ribosomal RNA-processing protein 44 [Mus musculus]	annotation not avaliable	DIS3, RRP44
BnaC09g09410D	4.97	0.03	-5.24	1.39e-11	2.32e-10	yes	1.1	0	-3.59	6.28e-07	4.91e-06	yes	hypothetical protein EUTSA_v10022905mg [Eutrema salsugineum]	RecName: Full=High mobility group B protein 4; AltName: Full=High mobility group protein G; Short=AtHMGgamma; Short=HMG gamma; AltName: Full=Nucleosome/chromatin	annotation not avaliable	HMGB3
BnaC09g09440D	19.84	0.08	-6.79	4.47e-59	1.05e-56	yes	14.62	0.02	-6.94	2.63e-62	3.6e-60	yes	hypothetical protein ARALYDRAFT_900110 [Arabidopsis lyrata subsp. lyrata]	RecName: Full=Phosphoserine aminotransferase, chloroplastic; Short=PSAT; AltName: Full=Phosphohydroxythreonine aminotransferase; Flags: Precursor [Arabidopsis thalia	annotation not avaliable	serC, PSAT1
BnaC09g09460D	7.25	0.02	-5.94	2.36e-31	1.49e-29	yes	3.24	0.02	-4.81	1.55e-21	3.56e-20	yes	hypothetical protein EUTSA_v10022683mg [Eutrema salsugineum]	RecName: Full=Pentatricopeptide repeat-containing protein At2g17670 [Arabidopsis thaliana]	annotation not avaliable	_
BnaC09g09490D	5.1	0.07	-4.9	3e-23	1.18e-21	yes	9.42	0.15	-5.22	1.23e-47	9.07e-46	yes	mitogen activated kinase kinase kinase Raf21 [Brassica napus]	RecName: Full=Serine/threonine-protein kinase HT1; AltName: Full=High leaf temperature protein 1 [Arabidopsis thaliana]	annotation not avaliable	_
BnaC09g09540D	0.84	0	-3.24	3.73e-06	3.27e-05	yes	1.81	0	-4.25	4.17e-15	6.43e-14	yes	PREDICTED: la-related protein 1C-like [Phoenix dactylifera]	_	_	LARP1
BnaC09g09580D	4.43	0	-5.5	4.52e-16	1.1e-14	yes	6.27	0.02	-5.68	9.99e-30	3.5e-28	yes	hypothetical protein EUTSA_v10022767mg [Eutrema salsugineum]	_	_	_
BnaC09g09590D	7.02	0	-6.15	1.15e-20	3.87e-19	yes	10.88	0	-6.78	3.63e-41	2.04e-39	yes	hypothetical protein ARALYDRAFT_491041 [Arabidopsis lyrata subsp. lyrata]	RecName: Full=Rac-like GTP-binding protein ARAC1; AltName: Full=GTPase protein ROP3; Flags: Precursor [Arabidopsis thaliana]	annotation not avaliable	RAC1
BnaC09g09610D	1.93	0	-4.35	2.07e-05	0.00016	yes	15.8	1.08	-3.76	1.12e-20	2.47e-19	yes	hypothetical protein EUTSA_v10022892mg [Eutrema salsugineum]	RecName: Full=Chaperone protein dnaJ 11, chloroplastic; Short=AtDjC11; Short=AtJ11; Flags: Precursor [Arabidopsis thaliana]	annotation not avaliable	_
BnaC09g09630D	16.71	0.59	-4.61	3.87e-42	4.11e-40	yes	22.7	0.24	-6.07	5.68e-77	1.42e-74	yes	hypothetical protein EUTSA_v10022555mg [Eutrema salsugineum]	RecName: Full=Zinc finger CCCH domain-containing protein 44; Short=AtC3H44 [Arabidopsis thaliana]	PHD finger family protein / SWIB complex BAF60b domain-containing protein / GYF domain-conta [...]	_
BnaC09g09640D	3.01	0.12	-3.85	3.61e-13	7e-12	yes	3.63	0	-5.22	4.85e-31	1.81e-29	yes	hypothetical protein EUTSA_v10022586mg [Eutrema salsugineum]	RecName: Full=Transmembrane and coiled-coil domain-containing protein 4 [Homo sapiens]	unknown protein; unknown protein; FUNCTIONS IN: molecular_function unknown; INVOLVED IN: bio [...]	_
BnaC09g09660D	56.75	1.23	-5.41	1.27e-50	1.98e-48	yes	96.64	0.42	-7.54	7.11e-82	2.14e-79	yes	hypothetical protein EUTSA_v10022883mg [Eutrema salsugineum]	RecName: Full=Ocs element-binding factor 1; Short=OCSBF-1 [Zea mays]	annotation not avaliable	_
BnaC09g09670D	21.52	0.59	-4.98	3.86e-43	4.25e-41	yes	22.46	0.38	-5.56	2.21e-64	3.37e-62	yes	MAPK7-1 [Brassica napus]	RecName: Full=Mitogen-activated protein kinase 7; Short=AtMPK7; Short=MAP kinase 7 [Arabidopsis thaliana]	annotation not avaliable	MAPK1_3
BnaC09g09710D	1.35	0	-3.85	3.86e-09	5.07e-08	yes	1.45	0.03	-3.57	6.41e-13	8.49e-12	yes	hypothetical protein EUTSA_v10022772mg [Eutrema salsugineum]	RecName: Full=Transcription factor HBI1; AltName: Full=Basic helix-loop-helix protein 64; Short=AtbHLH64; Short=bHLH 64; AltName: Full=Protein HOMOLOG OF BEE2 INTE	basic helix-loop-helix (bHLH) family protein; basic helix-loop-helix (bHLH) family protein; [...]	_
BnaC09g09760D	3.28	0	-5.08	5.7e-09	7.35e-08	yes	1.07	0	-3.55	9.01e-06	6.11e-05	yes	predicted protein [Arabidopsis lyrata subsp. lyrata]	RecName: Full=GATA transcription factor 20 [Arabidopsis thaliana]	annotation not avaliable	_
BnaC09g09790D	2.01	0	-4.4	3.87e-17	1.02e-15	yes	2.13	0	-4.48	1.81e-25	5.1e-24	yes	hypothetical protein EUTSA_v10022596mg [Eutrema salsugineum]	RecName: Full=Proline-rich receptor-like protein kinase PERK4; AltName: Full=Proline-rich extensin-like receptor kinase 4; Short=AtPERK4 [Arabidopsis thaliana]	annotation not avaliable	_
BnaC09g09890D	60.16	0.99	-5.79	6.55e-65	2.09e-62	yes	14.45	0.2	-5.62	1.22e-54	1.22e-52	yes	glycosyl hydrolase family 17 protein [Arabidopsis lyrata subsp. lyrata]	RecName: Full=Glucan endo-1,3-beta-glucosidase 8; AltName: Full=(1-)3)-beta-glucan endohydrolase 8; Short=(1-)3)-beta-glucanase 8; AltName: Full=Beta-1,3-endogluca	annotation not avaliable	_
BnaC09g09900D	16.53	1.9	-3.06	8.27e-20	2.6e-18	yes	14.6	1.73	-3	6.98e-25	1.91e-23	yes	hypothetical protein EUTSA_v10022653mg [Eutrema salsugineum]	RecName: Full=WD-40 repeat-containing protein MSI4; AltName: Full=Altered cold-responsive gene 1 protein [Arabidopsis thaliana]	annotation not avaliable	RBBP4, HAT2, CAF1, MIS16
BnaC09g09950D	24.03	0.75	-4.83	7.66e-50	1.15e-47	yes	39.77	0.48	-6.11	1.59e-83	5.53e-81	yes	hypothetical protein CARUB_v10004286mg, partial [Capsella rubella]	RecName: Full=Transmembrane 9 superfamily member 2; Flags: Precursor [Mus musculus]	annotation not avaliable	TM9SF2_4
BnaC09g10000D	5.63	0	-5.84	3.47e-14	7.3e-13	yes	3.68	0	-5.24	3.37e-15	5.23e-14	yes	hypothetical protein EUTSA_v10002093mg [Eutrema salsugineum]	RecName: Full=60S ribosomal protein L28-1 [Arabidopsis thaliana]	annotation not avaliable	RP-L28e, RPL28
BnaC09g10010D	31.42	3.37	-3.18	1.9e-19	5.82e-18	yes	18.93	1.5	-3.58	1.59e-24	4.23e-23	yes	hypothetical protein EUTSA_v10002308mg, partial [Eutrema salsugineum]	RecName: Full=60S ribosomal protein L31-1 [Arabidopsis thaliana]	60S ribosomal protein L31 (RPL31A); 60S ribosomal protein L31 (RPL31A); FUNCTIONS IN: struct [...]	RP-L31e, RPL31
BnaC09g10020D	26.16	0.09	-7.1	1.77e-23	7.05e-22	yes	21.48	0	-7.75	4.32e-28	1.4e-26	yes	hypothetical protein EUTSA_v10015110mg [Eutrema salsugineum]	RecName: Full=40S ribosomal protein S30 [Arabidopsis thaliana]	40S ribosomal protein S30 (RPS30A); 40S ribosomal protein S30 (RPS30A); FUNCTIONS IN: struct [...]	RP-S30e, RPS30
BnaC09g10040D	19.5	0	-7.61	1.24e-36	1.03e-34	yes	25.44	0	-8	6.38e-50	5.23e-48	yes	hypothetical protein CARUB_v10005801mg, partial [Capsella rubella]	RecName: Full=Profilin-1; AltName: Allergen=Ara t 8 [Arabidopsis thaliana]	PRF1 (PROFILIN 1); actin binding; first member of the Arabidopsis profilin multigene family, [...]	PFN
BnaC09g10090D	3.16	0.02	-4.71	2.97e-12	5.3e-11	yes	1.07	0	-3.55	5.46e-09	5.26e-08	yes	hypothetical protein EUTSA_v10002007mg [Eutrema salsugineum]	RecName: Full=Leucine-rich repeat extensin-like protein 4; Short=AtLRX4; Short=LRR/EXTENSIN4; AltName: Full=Cell wall hydroxyproline-rich glycoprotein; Flags: Precu	leucine-rich repeat family protein / extensin family protein; leucine-rich repeat family pro [...]	_
BnaC09g10130D	3.87	0	-5.31	8.43e-09	1.07e-07	yes	5.52	0	-5.81	6.01e-19	1.19e-17	yes	hypothetical protein CARUB_v10014752mg, partial [Capsella rubella]	RecName: Full=AP-4 complex subunit sigma; AltName: Full=AP-4 adapter complex subunit sigma; AltName: Full=Adapter-related protein complex 4 subunit sigma; AltName:	clathrin adaptor complex small chain family protein; clathrin adaptor complex small chain fa [...]	AP4S1
BnaC09g10200D	3.75	0.09	-4.35	3.27e-21	1.13e-19	yes	3.17	0.14	-3.79	2.93e-23	7.33e-22	yes	hypothetical protein EUTSA_v10001962mg [Eutrema salsugineum]	_	annotation not avaliable	_
BnaC09g10210D	16.2	1.63	-3.24	2.54e-21	8.87e-20	yes	16.35	0.65	-4.46	3.12e-52	2.79e-50	yes	hypothetical protein EUTSA_v10001922mg [Eutrema salsugineum]	RecName: Full=Golgin candidate 1; Short=AtGC1; AltName: Full=Golgin-84 [Arabidopsis thaliana]	GC1 (Golgin Candidate 1); This gene is predicted to encode a protein that functions as a Gol [...]	_
BnaC09g10280D	8.96	0.43	-4.08	5.24e-41	5.3e-39	yes	11.44	0.4	-4.54	6.37e-60	7.93e-58	yes	hypothetical protein EUTSA_v10001879mg [Eutrema salsugineum]	RecName: Full=CLIP-associated protein; Short=AtCLASP [Arabidopsis thaliana]	annotation not avaliable	CLASP1_2
BnaC09g10290D	1.99	0	-4.38	5.13e-07	5.14e-06	yes	3.72	0	-5.26	8.69e-14	1.23e-12	yes	uncharacterized protein [Arabidopsis thaliana]	_	_	_
BnaC09g10310D	8.64	0	-6.45	3.06e-39	2.87e-37	yes	6.11	0	-5.96	1.18e-41	6.8e-40	yes	uncharacterized protein [Arabidopsis thaliana]	_	_	_
BnaC09g10320D	25.68	2.66	-3.22	1.57e-28	8.36e-27	yes	17.78	1.46	-3.52	3.2e-33	1.33e-31	yes	hypothetical protein EUTSA_v10002021mg [Eutrema salsugineum]	RecName: Full=Zinc finger CCCH domain-containing protein 21; Short=AtC3H21 [Arabidopsis thaliana]	zinc finger (CCCH-type) family protein; zinc finger (CCCH-type) family protein; FUNCTIONS IN [...]	_
BnaC09g10340D	6.9	0.05	-5.59	6.57e-39	6.05e-37	yes	4.24	0.04	-4.91	1.06e-28	3.54e-27	yes	hypothetical protein CARUB_v10016270mg [Capsella rubella]	RecName: Full=Receptor-like serine/threonine-protein kinase ALE2; AltName: Full=Protein ABNORMAL LEAF SHAPE 2; Flags: Precursor [Arabidopsis thaliana]	annotation not avaliable	_
BnaC09g10350D	6.9	0	-6.13	1.71e-26	8.04e-25	yes	4.77	0	-5.61	2.99e-23	7.5e-22	yes	RPM1 interacting protein 13 [Arabidopsis thaliana]	_	_	_
BnaC09g10360D	2.79	0.03	-4.47	4.78e-22	1.75e-20	yes	1.94	0.01	-4.21	1.05e-25	3.02e-24	yes	hypothetical protein EUTSA_v10001892mg [Eutrema salsugineum]	RecName: Full=DENN domain-containing protein 5A; AltName: Full=Rab6-interacting protein 1; Short=Rab6IP1 [Homo sapiens]	unknown protein; FUNCTIONS IN: molecular_function unknown; INVOLVED IN: biological_process u [...]	_
BnaC09g10400D	31.32	0.17	-6.88	1.27e-66	4.36e-64	yes	28.89	0.11	-7.11	2.73e-82	8.59e-80	yes	hypothetical protein EUTSA_v10002002mg [Eutrema salsugineum]	RecName: Full=NADH dehydrogenase [ubiquinone]	annotation not avaliable	NDUFA9
BnaC09g21080D	3.77	0	-5.28	6.61e-14	1.35e-12	yes	5.15	0.16	-4.32	3.74e-20	7.95e-19	yes	ubiquitin-conjugating enzyme E2 A [Arabidopsis thaliana]	RecName: Full=Ubiquitin-conjugating enzyme E2 2; AltName: Full=Ubiquitin carrier protein 2; AltName: Full=Ubiquitin-conjugating enzyme E2-17 kDa 2; AltName: Full=Ubi	ATUBC2 (UBIQUITING-CONJUGATING ENZYME 2); ubiquitin-protein ligase; ubiquitin conjugating en [...]	UBE2A, UBC2, RAD6A
BnaC09g21690D	2.82	0	-4.87	6.75e-13	1.28e-11	yes	6.08	0	-5.95	3.37e-33	1.4e-31	yes	F15H18.15 [Arabidopsis thaliana]	RecName: Full=Mini-chromosome maintenance complex-binding protein; Short=MCM-BP; Short=MCM-binding protein; AltName: Full=Protein E2F TARGET GENE 1 [Arabidopsis th	_	_
BnaC09g28670D	20.5	0	-7.69	2.47e-29	1.39e-27	yes	32.09	0.04	-7.83	1.72e-66	2.89e-64	yes	hypothetical protein EUTSA_v10014804mg [Eutrema salsugineum]	RecName: Full=40S ribosomal protein S10-1 [Arabidopsis thaliana]	40S ribosomal protein S10 (RPS10A); 40S ribosomal protein S10 (RPS10A); FUNCTIONS IN: struct [...]	RP-S10e, RPS10
BnaC09g30060D	7.81	0	-6.31	6.28e-19	1.87e-17	yes	5.45	0	-5.8	9.21e-20	1.91e-18	yes	_	_	_	_
BnaC09g44740D	20.02	1.23	-3.92	9.59e-35	7.13e-33	yes	23.43	0.72	-4.84	4.4e-54	4.22e-52	yes	putative diaminopimelate decarboxylase [Brassica napus]	RecName: Full=Diaminopimelate decarboxylase 2, chloroplastic; Short=DAP decarboxylase 2; Short=DAPDC 2; Flags: Precursor [Arabidopsis thaliana]	diaminopimelate decarboxylase, putative / DAP carboxylase, putative; diaminopimelate decarbo [...]	lysA
BnaC09g47990D	5.33	0	-5.76	3.76e-09	4.95e-08	yes	10.14	0.07	-5.93	2.76e-19	5.58e-18	yes	hypothetical protein EUTSA_v10015079mg [Eutrema salsugineum]	RecName: Full=Protein Asterix [Arabidopsis thaliana]	annotation not avaliable	_
BnaC09g50850D	7.89	0.03	-5.89	1.75e-20	5.79e-19	yes	9.95	0	-6.65	1.33e-33	5.62e-32	yes	hypothetical protein EUTSA_v10004870mg [Eutrema salsugineum]	RecName: Full=Ethylene-responsive transcription factor TINY [Arabidopsis thaliana]	tny (TINY); DNA binding / transcription factor; encodes a member of the DREB subfamily A-4 o [...]	EREBP
BnaC09g50870D	57.56	0.47	-6.67	8.16e-72	4.05e-69	yes	125.56	0.75	-7.21	3.03e-82	9.48e-80	yes	hypothetical protein EUTSA_v10003977mg [Eutrema salsugineum]	RecName: Full=Nucleobase-ascorbate transporter 6; Short=AtNAT6 [Arabidopsis thaliana]	permease, putative; permease, putative; FUNCTIONS IN: transmembrane transporter activity; IN [...]	SLC23A1_2, SVCT1_2
BnaC09g50920D	43.97	1.64	-4.66	9.15e-46	1.13e-43	yes	39.97	0.64	-5.75	2.39e-71	4.67e-69	yes	hypothetical protein EUTSA_v10004017mg [Eutrema salsugineum]	RecName: Full=Peroxisomal membrane protein PEX14; AltName: Full=Peroxin-14; Short=AtPEX14; AltName: Full=Peroxisome biogenesis protein 14; AltName: Full=Pex14p; A	PEX14; protein binding / protein transporter; mutant has a defect in the intracellular trans [...]	PEX14
BnaC09g50960D	2.38	0	-4.63	1.91e-20	6.3e-19	yes	2.34	0.02	-4.34	1.98e-25	5.58e-24	yes	hypothetical protein ARALYDRAFT_496808 [Arabidopsis lyrata subsp. lyrata]	RecName: Full=LRR receptor-like serine/threonine-protein kinase HSL2; AltName: Full=Protein HAESA-LIKE2; Flags: Precursor [Arabidopsis thaliana]	annotation not avaliable	_
BnaC09g51050D	4.3	0.05	-4.86	9.18e-19	2.71e-17	yes	5.13	0.23	-3.98	4.12e-21	9.28e-20	yes	hypothetical protein EUTSA_v10022666mg [Eutrema salsugineum]	RecName: Full=Diacylglycerol kinase 3; Short=AtDGK3; Short=DAG kinase 3; AltName: Full=Diglyceride kinase 3; Short=DGK 3 [Arabidopsis thaliana]	annotation not avaliable	E2.7.1.107, DGK, dgkA
BnaC09g51110D	14.01	0	-7.14	7.47e-49	1.08e-46	yes	13.56	0.02	-6.82	6.38e-49	4.99e-47	yes	hypothetical protein EUTSA_v10022714mg [Eutrema salsugineum]	RecName: Full=UPF0496 protein At2g18630 [Arabidopsis thaliana]	unknown protein; unknown protein; INVOLVED IN: N-terminal protein myristoylation; LOCATED IN [...]	_
BnaC09g51120D	25.89	1.17	-4.36	3.7e-33	2.57e-31	yes	31.88	0.79	-5.16	3.27e-54	3.17e-52	yes	hypothetical protein EUTSA_v10022872mg [Eutrema salsugineum]	RecName: Full=NEDD8-conjugating enzyme Ubc12; AltName: Full=RUB1 carrier protein 1; AltName: Full=RUB1-conjugating enzyme 1; AltName: Full=RUB1-protein ligase 1 [Ar	RCE1 (RUB1 CONJUGATING ENZYME 1); NEDD8 ligase/ small conjugating protein ligase; RUB1 conju [...]	UBE2M, UBC12
BnaC09g52930D	3.72	0	-5.25	2.24e-08	2.69e-07	yes	4.74	0	-5.6	6.27e-15	9.54e-14	yes	_	_	_	_
BnaC09g53300D	11.83	0	-6.9	2.52e-35	1.93e-33	yes	10.94	0	-6.79	2.92e-42	1.73e-40	yes	hypothetical protein ARALYDRAFT_912388 [Arabidopsis lyrata subsp. lyrata]	RecName: Full=Probable phenylalanine--tRNA ligase alpha subunit; AltName: Full=Phenylalanyl-tRNA synthetase alpha subunit; Short=PheRS [Arabidopsis thaliana]	phenylalanyl-tRNA synthetase alpha chain (EC:6.1.1.20)	FARSA, pheS
BnaCnng00990D	39.28	4.32	-3.16	8.51e-28	4.38e-26	yes	36.13	2.16	-4	5.17e-45	3.42e-43	yes	hypothetical protein EUTSA_v10021351mg [Eutrema salsugineum]	RecName: Full=Serine/arginine-rich SC35-like splicing factor SCL30A; Short=At-SCL30A; Short=AtSCL30A; AltName: Full=SC35-like splicing factor 30A; AltName: Full=Se	annotation not avaliable	FUSIP1
BnaCnng01030D	7.53	0.28	-4.31	2.04e-16	5.09e-15	yes	4.23	0.09	-4.52	1.51e-15	2.4e-14	yes	uncharacterized protein [Arabidopsis thaliana]	_	_	_
BnaCnng01050D	2.41	0.03	-4.28	1.19e-08	1.47e-07	yes	1.89	0.03	-3.99	2.71e-11	3.17e-10	yes	uncharacterized protein LOC100274972 [Zea mays]	RecName: Full=HemK methyltransferase family member 2; AltName: Full=M.HsaHemK2P; AltName: Full=N(6)-adenine-specific DNA methyltransferase 1 [Homo sapiens]	annotation not avaliable	hemK, prmC, HEMK
BnaCnng01150D	1.97	0.04	-3.84	2.46e-13	4.82e-12	yes	2.05	0	-4.43	1.89e-23	4.79e-22	yes	hypothetical protein EUTSA_v10028443mg [Eutrema salsugineum]	RecName: Full=Vacuolar protein sorting-associated protein 51 homolog; AltName: Full=Protein fat-free homolog [Dictyostelium discoideum]	annotation not avaliable	_
BnaCnng02240D	16.28	1.26	-3.59	6.78e-24	2.77e-22	yes	6.82	0.45	-3.65	1.35e-25	3.85e-24	yes	hypothetical protein EUTSA_v10028520mg [Eutrema salsugineum]	RecName: Full=NAD-dependent malic enzyme 2, mitochondrial; Short=AtNAD-ME2; Short=NAD-malic enzyme 2; Flags: Precursor [Arabidopsis thaliana]	annotation not avaliable	E1.1.1.39
BnaCnng05840D	180.18	0.07	-10.06	1.95e-112	9.22e-108	yes	280.49	0.16	-10.07	2.09e-130	2.49e-126	yes	hypothetical protein EUTSA_v10021346mg [Eutrema salsugineum]	RecName: Full=14-3-3-like protein GF14 nu; AltName: Full=General regulatory factor 7 [Arabidopsis thaliana]	GRF7 (GENERAL REGULATORY FACTOR 7); protein binding / protein phosphorylated amino acid bind [...]	YWHAE
BnaCnng05860D	6.2	0	-5.98	1.93e-28	1.03e-26	yes	4.9	0	-5.64	1.94e-35	8.88e-34	yes	hypothetical protein ARALYDRAFT_477508 [Arabidopsis lyrata subsp. lyrata]	_	annotation not avaliable	NBN, NBS1
BnaCnng05910D	5.02	0	-5.68	1.52e-23	6.09e-22	yes	15.2	0.02	-7.05	5.55e-59	6.57e-57	yes	hypothetical protein EUTSA_v10020597mg [Eutrema salsugineum]	RecName: Full=Aspartic proteinase-like protein 2; Flags: Precursor [Arabidopsis thaliana]	annotation not avaliable	_
BnaCnng05920D	9.07	0	-6.52	1.05e-34	7.78e-33	yes	12.76	0.05	-6.47	9.72e-64	1.45e-61	yes	hypothetical protein EUTSA_v10020601mg [Eutrema salsugineum]	RecName: Full=Probable protein phosphatase 2C 33; Short=AtPP2C33; AltName: Full=AtPPC6;1 [Arabidopsis thaliana]	annotation not avaliable	_
BnaCnng05930D	80.38	0.13	-8.46	5.24e-82	6.67e-79	yes	126.64	0.03	-9.98	3.73e-117	1.78e-113	yes	isopentenyl pyrophosphate:dimethylallyl pyrophosphate isomerase [Brassica oleracea var. botrytis]	RecName: Full=Isopentenyl-diphosphate Delta-isomerase II, chloroplastic; AltName: Full=Isopentenyl pyrophosphate isomerase II; Short=IPP isomerase II; Flags: Precurs	IPP2 (ISOPENTENYL PYROPHOSPHATE:DIMETHYLALLYL PYROPHOSPHATE ISOMERASE 2); isopentenyl-diphos [...]	idi, IDI
BnaCnng05940D	126.23	0.69	-7.31	1.18e-69	4.97e-67	yes	128.82	1.04	-6.83	1.15e-86	4.67e-84	yes	unnamed protein product [Thellungiella halophila]	_	annotation not avaliable	_
BnaCnng05980D	13.82	0.97	-3.7	5.49e-28	2.86e-26	yes	9.49	0.8	-3.42	5.74e-25	1.58e-23	yes	hypothetical protein EUTSA_v10020900mg [Eutrema salsugineum]	RecName: Full=Zinc finger CCCH domain-containing protein 33; Short=AtC3H33; AltName: Full=Zinc finger CCCH domain-containing protein ZFN1 [Arabidopsis thaliana]	ZFN1 (ZINC FINGER PROTEIN 1); DNA binding / nuclease/ nucleic acid binding; Encodes a zinc f [...]	_
BnaCnng06020D	24.78	0.12	-6.81	7.48e-56	1.49e-53	yes	18.74	0	-7.56	2.54e-65	4e-63	yes	zinc finger protein [Arabidopsis At3g02860 [Arabidopsis thaliana]	_	zinc ion binding; zinc ion binding; FUNCTIONS IN: zinc ion binding; INVOLVED IN: biological_ [...]	ZNF830, CCDC16
BnaCnng06030D	13.7	0	-7.11	1.01e-36	8.39e-35	yes	9.91	0.05	-6.05	5.12e-42	3.03e-40	yes	hypothetical protein EUTSA_v10021317mg [Eutrema salsugineum]	RecName: Full=Inositol-phosphate phosphatase; AltName: Full=L-galactose 1-phosphate phosphatase; AltName: Full=Myo-inositol monophosphatase [Arabidopsis thaliana]	annotation not avaliable	VTC4
BnaCnng06040D	2.42	0	-4.66	2.25e-12	4.07e-11	yes	0.91	0	-3.33	8.93e-09	8.42e-08	yes	IAA amidohydrolase [Arabidopsis lyrata subsp. lyrata]	RecName: Full=IAA-amino acid hydrolase ILR1; Flags: Precursor [Arabidopsis thaliana]	annotation not avaliable	ILR1
BnaCnng06050D	5.51	0.04	-5.32	9.32e-29	5.02e-27	yes	6.48	0	-6.04	2.37e-48	1.8e-46	yes	hypothetical protein EUTSA_v10020304mg [Eutrema salsugineum]	RecName: Full=Probable inactive receptor kinase At3g02880; Flags: Precursor [Arabidopsis thaliana]	leucine-rich repeat transmembrane protein kinase, putative; leucine-rich repeat transmembran [...]	_
BnaCnng06070D	10.6	0	-6.74	5.15e-48	7.02e-46	yes	15.22	0	-7.26	6.08e-77	1.51e-74	yes	hypothetical protein EUTSA_v10020078mg [Eutrema salsugineum]	RecName: Full=WEB family protein At3g02930, chloroplastic; Flags: Precursor [Arabidopsis thaliana]	_	_
BnaCnng06090D	32.89	0.12	-7.24	4.71e-65	1.54e-62	yes	22.31	0	-7.81	4.83e-72	9.66e-70	yes	hypothetical protein EUTSA_v10021437mg [Eutrema salsugineum]	RecName: Full=THO complex subunit 7B; AltName: Full=THO complex subunit 7; Short=AtTHO7 [Arabidopsis thaliana]	annotation not avaliable	THOC7
BnaCnng06190D	3.69	0.18	-3.73	6.5e-14	1.33e-12	yes	1.98	0	-4.38	4.28e-19	8.55e-18	yes	hypothetical protein ARALYDRAFT_340454 [Arabidopsis lyrata subsp. lyrata]	RecName: Full=ATPase family AAA domain-containing protein 3 [Xenopus (Silurana) tropicalis]	annotation not avaliable	ATAD3A_B
BnaCnng06200D	13.94	0	-7.13	7.79e-28	4.02e-26	yes	20.86	0	-7.71	5.78e-52	5.15e-50	yes	hypothetical protein EUTSA_v10021803mg [Eutrema salsugineum]	RecName: Full=NADH dehydrogenase [ubiquinone]	annotation not avaliable	NDUFS6
BnaCnng06210D	6.68	0	-6.08	1.23e-24	5.29e-23	yes	5.94	0	-5.92	1.39e-33	5.87e-32	yes	hypothetical protein EUTSA_v10022339mg [Eutrema salsugineum]	RecName: Full=NADP-dependent alkenal double bond reductase P1; Short=DBR1 [Arabidopsis thaliana]	annotation not avaliable	E1.3.1.74
BnaCnng06220D	8.73	0.01	-6.27	3.14e-27	1.57e-25	yes	2.73	0	-4.82	9.56e-25	2.59e-23	yes	hypothetical protein EUTSA_v10020565mg [Eutrema salsugineum]	RecName: Full=D-xylose-proton symporter-like 1 [Arabidopsis thaliana]	annotation not avaliable	_
BnaCnng06230D	56.78	0	-9.15	3.69e-70	1.64e-67	yes	44.17	0.12	-7.68	1.72e-78	4.6e-76	yes	hypothetical protein EUTSA_v10021682mg [Eutrema salsugineum]	RecName: Full=Probable NADH dehydrogenase [ubiquinone]	NADH:ubiquinone oxidoreductase family protein; NADH:ubiquinone oxidoreductase family protein [...]	NDUFA12
BnaCnng06250D	10.86	0	-6.78	1.55e-30	9.31e-29	yes	18.06	0	-7.5	1.85e-54	1.82e-52	yes	hypothetical protein EUTSA_v10021569mg [Eutrema salsugineum]	RecName: Full=ADP-ribosylation factor	ATARFB1C (ADP-ribosylation factor B1C); GTP binding; A member of ARF GTPase family. A thalia [...]	ARF
BnaCnng06260D	5.91	0.02	-5.64	1.78e-34	1.31e-32	yes	3.44	0.02	-4.83	2.31e-30	8.32e-29	yes	hypothetical protein EUTSA_v10020126mg [Eutrema salsugineum]	RecName: Full=Uncharacterized protein At1g51745 [Arabidopsis thaliana]	unknown protein; FUNCTIONS IN: molecular_function unknown; INVOLVED IN: biological_process u [...]	_
BnaCnng06270D	48.72	0.09	-7.98	5.25e-61	1.37e-58	yes	90.91	0	-9.83	4.38e-96	4.03e-93	yes	seed specific protein Bn15D1B [Brassica napus]	_	annotation not avaliable	_
BnaCnng06280D	57.59	0.04	-8.64	1.08e-68	4.17e-66	yes	97.75	0.04	-9.41	9.02e-90	4.59e-87	yes	hypothetical protein EUTSA_v10021756mg [Eutrema salsugineum]	_	unknown protein; unknown protein; FUNCTIONS IN: molecular_function unknown; INVOLVED IN: bio [...]	_
BnaCnng08980D	24.98	2.02	-3.56	3.01e-24	1.26e-22	yes	19.55	0.4	-5.3	4.05e-39	2.1e-37	yes	peptidyl-prolyl cis-trans isomerase cyclophilin-type family protein [Arabidopsis lyrata subsp. lyrata]	RecName: Full=Peptidyl-prolyl cis-trans isomerase CYP18-1; Short=PPIase CYP18-1; AltName: Full=Cyclophilin of 18 kDa 1; AltName: Full=Cyclophilin-18-1 [Arabidopsis	annotation not avaliable	PPIL3
BnaCnng09230D	6.61	0	-6.07	4.78e-19	1.44e-17	yes	6.19	0	-5.98	3.88e-27	1.2e-25	yes	alcohol dehydrogenase 1 [Brassica rapa]	RecName: Full=Alcohol dehydrogenase class-P [Arabidopsis thaliana]	annotation not avaliable	ADH1
BnaCnng15680D	1.7	0	-4.17	6.8e-08	7.68e-07	yes	1.3	0.05	-3.18	1.36e-07	1.13e-06	yes	hypothetical protein EUTSA_v10005653mg [Eutrema salsugineum]	_	unknown protein; unknown protein; INVOLVED IN: biological_process unknown; LOCATED IN: chlor [...]	_
BnaCnng15700D	11.61	0.47	-4.35	2.79e-35	2.13e-33	yes	7.64	0.22	-4.59	4.16e-38	2.07e-36	yes	hypothetical protein EUTSA_v10003871mg [Eutrema salsugineum]	RecName: Full=DEAD-box ATP-dependent RNA helicase 30 [Arabidopsis thaliana]	annotation not avaliable	DDX5, DBP2
BnaCnng15710D	28.19	0	-8.14	4.24e-49	6.19e-47	yes	15.63	0	-7.3	1.23e-41	7.08e-40	yes	hypothetical protein EUTSA_v10004971mg [Eutrema salsugineum]	_	octicosapeptide/Phox/Bem1p (PB1) domain-containing protein; octicosapeptide/Phox/Bem1p (PB1) [...]	_
BnaCnng15720D	6.53	0	-6.05	3.91e-09	5.13e-08	yes	1.72	0	-4.18	0.000118	0.000673	yes	hypothetical protein ARALYDRAFT_496497 [Arabidopsis lyrata subsp. lyrata]	_	annotation not avaliable	_
BnaCnng15730D	23.54	2.3	-3.3	2.41e-18	6.9e-17	yes	13.14	0.41	-4.71	1.45e-37	7.1e-36	yes	hypothetical protein EUTSA_v10004379mg [Eutrema salsugineum]	RecName: Full=Probable inactive purple acid phosphatase 29; Flags: Precursor [Arabidopsis thaliana]	annotation not avaliable	_
BnaCnng15740D	15.88	0.29	-5.36	9.46e-38	8.19e-36	yes	6.78	0.04	-5.62	9.16e-36	4.27e-34	yes	putative pectate lyase 22 [Arabidopsis thaliana]	RecName: Full=Probable pectate lyase 22; Flags: Precursor [Arabidopsis thaliana]	pectate lyase family protein; pectate lyase family protein; FUNCTIONS IN: lyase activity, pe [...]	E4.2.2.2, pel
BnaCnng15750D	5.87	0.01	-5.7	3.02e-32	1.99e-30	yes	5.17	0.06	-5.08	1.49e-35	6.85e-34	yes	hypothetical protein EUTSA_v10003779mg [Eutrema salsugineum]	_	tetratricopeptide repeat (TPR)-containing protein; tetratricopeptide repeat (TPR)-containing [...]	_
BnaCnng15800D	6.5	0	-6.05	1.97e-18	5.66e-17	yes	22.3	0.03	-7.42	1.75e-58	2.04e-56	yes	nucloside diphosphate kinase 2 [Brassica rapa]	RecName: Full=Nucleoside diphosphate kinase II, chloroplastic; Short=NDK II; Short=NDP kinase II; Short=NDPK II; Short=NDPK Ia; Flags: Precursor [Arabidopsis thalia	NDPK2 (NUCLEOSIDE DIPHOSPHATE KINASE 2); ATP binding / nucleoside diphosphate kinase/ protei [...]	ndk, NME
BnaCnng15810D	64.69	0.31	-7.3	8.68e-93	2.58e-89	yes	24.19	0.12	-6.79	2.61e-90	1.42e-87	yes	hypothetical protein EUTSA_v10003590mg [Eutrema salsugineum]	RecName: Full=Transcription factor GTE10; AltName: Full=Bromodomain-containing protein GTE10; AltName: Full=Nuclear protein X1; AltName: Full=Protein GLOBAL TRANS	unknown protein; FUNCTIONS IN: molecular_function unknown; INVOLVED IN: biological_process u [...]	_
BnaCnng15820D	31.59	0.02	-7.99	1.22e-65	4.1e-63	yes	36.58	0.03	-8.19	4.42e-87	1.9e-84	yes	hypothetical protein ARALYDRAFT_496525 [Arabidopsis lyrata subsp. lyrata]	RecName: Full=Adenylate kinase 4; Short=AK 4; AltName: Full=ATP-AMP transphosphorylase 4; AltName: Full=ATP:AMP phosphotransferase; AltName: Full=Adenylate monophos	annotation not avaliable	adk, AK
BnaCnng15830D	5.11	0	-5.7	3.36e-30	1.98e-28	yes	16.57	0.04	-6.89	7.11e-82	2.14e-79	yes	hypothetical protein EUTSA_v10003757mg [Eutrema salsugineum]	RecName: Full=Probable LRR receptor-like serine/threonine-protein kinase At1g14390; Flags: Precursor [Arabidopsis thaliana]	annotation not avaliable	_
BnaCnng15870D	9.66	0	-6.61	6.31e-22	2.29e-20	yes	13	0	-7.03	1.05e-42	6.35e-41	yes	unnamed protein product [Arabidopsis thaliana]	_	SAP domain-containing protein; SAP domain-containing protein; FUNCTIONS IN: DNA binding, nuc [...]	_
BnaCnng15880D	2.94	0	-4.92	5.6e-11	8.84e-10	yes	4.22	0	-5.43	8.07e-21	1.79e-19	yes	unknown [Lotus japonicus]	RecName: Full=Nuclear transcription factor Y subunit C-1; Short=AtNF-YC-1; AltName: Full=Transcriptional activator HAP5A [Arabidopsis thaliana]	annotation not avaliable	_
BnaCnng16160D	8.67	0.96	-3.05	1.04e-22	3.94e-21	yes	7.02	0.69	-3.17	6.64e-31	2.45e-29	yes	hypothetical protein EUTSA_v10003555mg [Eutrema salsugineum]	RecName: Full=GPI inositol-deacylase A [Yarrowia lipolytica CLIB122]	_	_
BnaCnng17200D	50.53	0.7	-5.98	7.73e-47	1.01e-44	yes	28.88	1.09	-4.6	1.65e-36	7.89e-35	yes	Histone H3.2 [Bos mutus]	RecName: Full=Histone H3.2; AltName: Full=Histone H3.1 [Arabidopsis thaliana]	annotation not avaliable	H3
BnaCnng17840D	3.69	0	-5.24	2.13e-15	4.93e-14	yes	6.58	0.05	-5.51	3.23e-31	1.22e-29	yes	hypothetical protein CARUB_v10026063mg [Capsella rubella]	RecName: Full=T-complex protein 1 subunit alpha; Short=TCP-1-alpha; AltName: Full=CCT-alpha [Arabidopsis thaliana]	_	_
BnaCnng22340D	2.85	0.03	-4.51	1.81e-09	2.45e-08	yes	3.62	0	-5.22	2.67e-17	4.76e-16	yes	hypothetical protein EUTSA_v10022804mg [Eutrema salsugineum]	_	unknown protein; unknown protein; FUNCTIONS IN: molecular_function unknown; INVOLVED IN: bio [...]	_
BnaCnng22350D	5.05	0.27	-3.78	8.89e-11	1.38e-09	yes	4.1	0	-5.39	1.31e-18	2.54e-17	yes	Mpv17/PMP22 family protein [Arabidopsis thaliana]	_	peroxisomal membrane protein 22 kDa, putative; peroxisomal membrane protein 22 kDa, putative [...]	MPV17
BnaCnng22360D	7.25	0	-6.2	4.66e-23	1.81e-21	yes	9.51	0.03	-6.26	8.19e-34	3.51e-32	yes	hypothetical protein EUTSA_v10022822mg [Eutrema salsugineum]	_	peroxisomal membrane protein 22 kDa, putative; peroxisomal membrane protein 22 kDa, putative [...]	MPV17
BnaCnng22370D	22.3	0.03	-7.42	3.28e-49	4.81e-47	yes	38.22	0.03	-8.21	6.29e-34	2.72e-32	yes	AT2G14890 [Arabidopsis thaliana]	RecName: Full=Classical arabinogalactan protein 9; Flags: Precursor [Arabidopsis thaliana]	_	_
BnaCnng22380D	12.52	0	-6.98	6.49e-18	1.8e-16	yes	2.75	0	-4.83	8.91e-11	1.01e-09	yes	hypothetical protein EUTSA_v10022920mg [Eutrema salsugineum]	RecName: Full=Gibberellin-regulated protein 7; AltName: Full=GAST1 protein homolog 7; Flags: Precursor [Arabidopsis thaliana]	gibberellin-regulated family protein; gibberellin-regulated family protein; FUNCTIONS IN: mo [...]	_
BnaCnng22410D	30.82	0.05	-7.68	1.22e-66	4.23e-64	yes	21.49	0.05	-7.17	2.46e-66	4.1e-64	yes	hypothetical protein CARUB_v10014338mg, partial [Capsella rubella]	RecName: Full=Protein unc-50 homolog [Dictyostelium discoideum]	annotation not avaliable	_
BnaCnng22420D	15.66	0.12	-6.13	8.3e-40	8.05e-38	yes	16.82	0.1	-6.4	8.64e-57	9.41e-55	yes	hypothetical protein EUTSA_v10022775mg [Eutrema salsugineum]	RecName: Full=Protein TIC 21, chloroplastic; AltName: Full=Protein CHLOROPLAST IMPORT APPARATUS 5; Short=AtCIA5; AltName: Full=Protein PERMEASE IN CHLOROPLASTS 1;	TIC21 (TRANSLOCON AT INNER MEMBRANE OF CHLOROPLASTS 21); copper uptake transmembrane transpo [...]	_
BnaCnng22660D	4.75	0	-5.6	2.96e-19	8.96e-18	yes	7.13	0.06	-5.49	1.17e-31	4.52e-30	yes	hypothetical protein EUTSA_v10022742mg [Eutrema salsugineum]	_	unknown protein; unknown protein; INVOLVED IN: response to cadmium ion; EXPRESSED IN: 19 pla [...]	SSX2IP, ADIP
BnaCnng22720D	9.45	0	-6.58	7.61e-23	2.91e-21	yes	7.12	0.11	-5.12	2.26e-24	5.96e-23	yes	hypothetical protein EUTSA_v10022848mg [Eutrema salsugineum]	_	annotation not avaliable	_
BnaCnng25110D	7.26	0	-6.2	6.64e-16	1.6e-14	yes	7.45	0	-6.24	4.16e-24	1.09e-22	yes	hypothetical protein CARUB_v10002147mg [Capsella rubella]	RecName: Full=Uncharacterized protein At4g08330, chloroplastic; Flags: Precursor [Arabidopsis thaliana]	unknown protein; unknown protein; FUNCTIONS IN: molecular_function unknown; INVOLVED IN: bio [...]	_
BnaCnng25120D	7.63	0.25	-4.46	1.8e-20	5.94e-19	yes	5.7	0.16	-4.48	2.81e-24	7.38e-23	yes	hypothetical protein CARUB_v10001000mg [Capsella rubella]	RecName: Full=Small glutamine-rich tetratricopeptide repeat-containing protein beta; AltName: Full=Beta-SGT [Mus musculus]	tetratricopeptide repeat (TPR)-containing protein; tetratricopeptide repeat (TPR)-containing [...]	SGTA
BnaCnng25160D	5.1	0	-5.7	4.19e-10	6.05e-09	yes	6.14	0.05	-5.37	9.04e-16	1.45e-14	yes	_	_	_	_
BnaCnng27240D	3.29	0.03	-4.66	1.04e-06	9.92e-06	yes	17.92	0	-7.49	1.57e-42	9.48e-41	yes	hypothetical protein EUTSA_v10022882mg [Eutrema salsugineum]	RecName: Full=Histone H1	_	H1_5
BnaCnng27260D	16.74	0	-7.4	4.85e-32	3.15e-30	yes	19.32	0	-7.6	2.62e-56	2.79e-54	yes	peptide methionine sulfoxide reductase A5 [Arabidopsis thaliana]	RecName: Full=Peptide methionine sulfoxide reductase A5; Short=AtMSRA5; AltName: Full=Peptide-methionine (S)-S-oxide reductase; Short=Peptide Met(O) reductase; Alt	peptide methionine sulfoxide reductase family protein; peptide methionine sulfoxide reductas [...]	msrA
BnaCnng29060D	107.56	12.82	-3.06	1.39e-26	6.59e-25	yes	114.31	10.06	-3.49	5.98e-41	3.34e-39	yes	mitochondrial processing peptidase beta subunit [Brassica oleracea var. alboglabra]	RecName: Full=Probable mitochondrial-processing peptidase subunit beta; AltName: Full=Beta-MPP; Flags: Precursor [Arabidopsis thaliana]	mitochondrial processing peptidase beta subunit, putative; MPPBETA; FUNCTIONS IN: metalloend [...]	PMPCB, MAS1
BnaCnng30330D	16.07	0	-7.34	1.24e-50	1.94e-48	yes	17.5	0	-7.46	1.82e-61	2.41e-59	yes	hypothetical protein CARUB_v10014314mg [Capsella rubella]	RecName: Full=Peptidyl-prolyl cis-trans isomerase CYP37, chloroplastic; Short=PPIase CYP37; AltName: Full=Rotamase CYP37; AltName: Full=Thylakoid lumen PPIase of	annotation not avaliable	_
BnaCnng32300D	3.87	0	-5.31	0.000275	0.00171	yes	3.97	0	-5.35	1.71e-06	1.27e-05	yes	NifU-like protein 4 [Arabidopsis NIFU4_ARATH RecName: Full=NifU-like protein 4, mitochondrial; Short=AtNfu-III; Short=AtNfu4; Flags: Pre	RecName: Full=NifU-like protein 4, mitochondrial; Short=AtNfu-III; Short=AtNfu4; Flags: Precursor [Arabidopsis thaliana]	_	_
BnaCnng39910D	1.95	0.11	-3.29	1.41e-06	1.32e-05	yes	1.16	0	-3.65	2.85e-08	2.55e-07	yes	DNA-directed RNA polymerase II subunit RPB3-A [Arabidopsis thaliana]	RecName: Full=DNA-directed RNA polymerases II, IV and V subunit 3; AltName: Full=DNA-directed RNA polymerase II 36 kDa polypeptide A; AltName: Full=DNA-directed RN	NRPB3; DNA binding / DNA-directed RNA polymerase/ protein dimerization; Non-catalytic subuni [...]	RPB3, POLR2C
BnaCnng39930D	10.85	0.02	-6.57	3.53e-54	6.53e-52	yes	11.25	0	-6.83	3e-66	4.97e-64	yes	hypothetical protein EUTSA_v10022580mg [Eutrema salsugineum]	RecName: Full=E3 ubiquitin-protein ligase MBR1; AltName: Full=MED25-binding RING-H2 protein 1; AltName: Full=RING-H2 finger MBR1 [Arabidopsis thaliana]	_	_
BnaCnng40030D	2.37	0.14	-3.38	4.4e-06	3.81e-05	yes	5.17	0.03	-5.35	4.53e-22	1.07e-20	yes	uncharacterized protein [Arabidopsis thaliana]	_	unknown protein; unknown protein; FUNCTIONS IN: molecular_function unknown; INVOLVED IN: bio [...]	_
BnaCnng41110D	1.62	0	-4.1	8.77e-05	0.000605	yes	1.53	0	-4.03	1.72e-06	1.27e-05	yes	predicted protein [Arabidopsis lyrata subsp. lyrata]	RecName: Full=Cardiolipin synthase, mitochondrial; Short=CLS; AltName: Full=Phosphatidylglycerophosphate synthase 3; Short=PGP synthase 3; Flags: Precursor [Arabidop	_	CRLS
BnaCnng41690D	14.41	0.03	-6.8	5.86e-37	4.93e-35	yes	34.98	0.03	-8.07	2.25e-82	7.11e-80	yes	hypothetical protein EUTSA_v10004835mg [Eutrema salsugineum]	_	At3g32930-like protein	_
BnaCnng41710D	2.1	0	-4.46	2.75e-07	2.87e-06	yes	3.09	0	-4.99	6.26e-15	9.54e-14	yes	hypothetical protein EUTSA_v10004711mg [Eutrema salsugineum]	RecName: Full=Adenylate kinase 2, chloroplastic; Short=AK 2; AltName: Full=ATP-AMP transphosphorylase 2; AltName: Full=ATP:AMP phosphotransferase; AltName: Full=Ade	annotation not avaliable	adk, AK
BnaCnng41830D	2.64	0	-4.78	5.43e-10	7.76e-09	yes	1.81	0	-4.25	4.14e-07	3.3e-06	yes	hypothetical protein EUTSA_v10026171mg [Eutrema salsugineum]	RecName: Full=Rhodanese-like domain-containing protein 14, chloroplastic; AltName: Full=Sulfurtransferase 14; Short=AtStr14; Flags: Precursor [Arabidopsis thaliana	_	_
BnaCnng43100D	23.73	0	-7.9	1.4e-51	2.27e-49	yes	12.57	0	-6.99	2.26e-42	1.35e-40	yes	soluble inorganic pyrophosphatase 2 [Arabidopsis thaliana]	RecName: Full=Soluble inorganic pyrophosphatase 2; AltName: Full=Pyrophosphate phospho-hydrolase 2; Short=PPase 2 [Arabidopsis thaliana]	AtPPa2 (Arabidopsis thaliana pyrophosphorylase 2); inorganic diphosphatase/ pyrophosphatase; [...]	ppa
BnaCnng43110D	5.43	0.02	-5.53	4.92e-21	1.69e-19	yes	4.91	0	-5.65	9.64e-28	3.08e-26	yes	hypothetical protein EUTSA_v10022713mg [Eutrema salsugineum]	_	unknown protein; unknown protein; FUNCTIONS IN: molecular_function unknown; INVOLVED IN: bio [...]	_
BnaCnng44550D	10.82	0	-6.77	7.32e-29	3.98e-27	yes	9.61	0	-6.6	2.29e-30	8.22e-29	yes	hypothetical protein EUTSA_v10021288mg [Eutrema salsugineum]	RecName: Full=Phosphoenolpyruvate carboxylase kinase 2; Short=AtPPCK2 [Arabidopsis thaliana]	PPCK2; kinase/ protein serine/threonine kinase; Encodes a second Arabidopsis phosphoenolpyru [...]	_
BnaCnng44560D	14.14	0	-7.15	1.91e-45	2.33e-43	yes	12.69	0	-7	2.43e-56	2.58e-54	yes	uncharacterized protein [Arabidopsis thaliana]	_	unknown protein; unknown protein; FUNCTIONS IN: molecular_function unknown; INVOLVED IN: bio [...]	_
BnaCnng45460D	17.56	0.6	-4.66	5.47e-27	2.68e-25	yes	5.84	0	-5.89	8.75e-26	2.53e-24	yes	hypothetical protein CARUB_v10001858mg [Capsella rubella]	RecName: Full=High mobility group B protein 7; AltName: Full=Nucleosome/chromatin assembly factor group D 07; Short=Nucleosome/chromatin assembly factor group D 7	HMGB6; transcription factor; Encodes HMGB6, a protein belonging to the subgroup of HMGB (hig [...]	HMGB1
BnaCnng48380D	2.75	0	-4.83	1.35e-15	3.19e-14	yes	2.39	0	-4.64	3.09e-21	7e-20	yes	Tesmin/TSO1-like CXC domain-containing protein [Arabidopsis thaliana]	RecName: Full=Protein tesmin/TSO1-like CXC 7; Short=AtTCX7 [Arabidopsis thaliana]	_	_
BnaCnng48400D	17.37	0.04	-7.01	2.16e-37	1.85e-35	yes	15.63	0	-7.3	1.29e-47	9.53e-46	yes	hypothetical protein CARUB_v10002162mg [Capsella rubella]	RecName: Full=Protein PEROXIN-4; Short=AtPEX4; AltName: Full=Probable ubiquitin-conjugating enzyme E2 21; AltName: Full=Ubiquitin carrier protein 21 [Arabidopsis th	annotation not avaliable	PEX4
BnaCnng48410D	9.77	0.15	-5.31	2.23e-34	1.63e-32	yes	16.72	0.17	-5.94	4.05e-68	7.17e-66	yes	hypothetical protein EUTSA_v10003915mg [Eutrema salsugineum]	RecName: Full=Pentatricopeptide repeat-containing protein At5g25630 [Arabidopsis thaliana]	pentatricopeptide (PPR) repeat-containing protein; pentatricopeptide (PPR) repeat-containing [...]	PTCD1
BnaCnng50090D	4.26	0	-5.45	1.2e-08	1.49e-07	yes	3.75	0	-5.27	7.51e-14	1.06e-12	yes	hypothetical protein ARALYDRAFT_496535 [Arabidopsis lyrata subsp. lyrata]	RecName: Full=Mediator of RNA polymerase II transcription subunit 30 [Arabidopsis thaliana]	annotation not avaliable	_
BnaCnng50110D	8.15	0.06	-5.72	2.43e-22	9.07e-21	yes	9.76	0.03	-6.24	3.23e-36	1.53e-34	yes	hypothetical protein CISIN_1g039842mg [Citrus sinensis]	RecName: Full=Gamma carbonic anhydrase-like 1, mitochondrial; Short=AtCAL1; Short=GAMMA CAL1; Flags: Precursor [Arabidopsis thaliana]	annotation not avaliable	_
BnaCnng51340D	62.99	1.32	-5.47	1.39e-51	2.26e-49	yes	113.16	2.67	-5.35	3.97e-54	3.82e-52	yes	alpha-expansin protein 5 [Brassica rapa]	RecName: Full=Expansin-A5; Short=AtEXPA5; AltName: Full=Alpha-expansin-5; Short=At-EXP5; Short=AtEx5; AltName: Full=Ath-ExpAlpha-1.4; Flags: Precursor [Arabidopsis	EXPA5 (EXPANSIN A5); Encodes an expansin. Naming convention from the Expansin Working Group [...]	_
BnaCnng51530D	2.93	0.02	-4.72	1.73e-19	5.33e-18	yes	3.95	0.04	-4.84	7.29e-31	2.69e-29	yes	putative zinc transporter [Arabidopsis thaliana]	RecName: Full=Putative zinc transporter At3g08650 [Arabidopsis thaliana]	metal transporter family protein; metal transporter family protein; FUNCTIONS IN: metal ion [...]	_
BnaCnng52100D	87.39	0	-9.77	2.66e-93	8.97e-90	yes	44.49	0	-8.8	1.24e-88	6.1e-86	yes	outer mitochondrial membrane protein porin 1 [Brassica napus]	RecName: Full=Mitochondrial outer membrane protein porin 1; AltName: Full=Voltage-dependent anion-selective channel protein 1; Short=AtVDAC1; Short=VDAC-1 [Arabido	annotation not avaliable	VDAC2
BnaCnng52150D	4.38	0	-5.49	5.86e-19	1.75e-17	yes	1.29	0	-3.8	6.1e-09	5.84e-08	yes	hypothetical protein EUTSA_v10023199mg, partial [Eutrema salsugineum]	RecName: Full=Pentatricopeptide repeat-containing protein At2g18520, mitochondrial; Flags: Precursor [Arabidopsis thaliana]	pentatricopeptide (PPR) repeat-containing protein; pentatricopeptide (PPR) repeat-containing [...]	_
BnaCnng52180D	176.79	2.89	-5.89	1.21e-51	1.98e-49	yes	275.16	3.73	-6.17	8.33e-64	1.24e-61	yes	PREDICTED: desumoylating isopeptidase 1-like [Oryza brachyantha]	RecName: Full=Desumoylating isopeptidase 1; Short=DeSI-1; AltName: Full=PPPDE peptidase domain-containing protein 2; AltName: Full=Protein FAM152B [Xenopus laevis]	thioredoxin family protein, putative, expressed	_
BnaCnng52210D	3.87	0.06	-4.67	1.71e-14	3.69e-13	yes	1.99	0	-4.39	1.32e-16	2.23e-15	yes	hypothetical protein EUTSA_v10020356mg [Eutrema salsugineum]	RecName: Full=Guanine nucleotide-binding protein-like 3 homolog [Dictyostelium discoideum]	annotation not avaliable	NUG1, GNL3
BnaCnng52620D	6.71	0	-6.09	1.02e-13	2.06e-12	yes	31.52	0.12	-7.16	9.22e-59	1.09e-56	yes	hypothetical protein EUTSA_v10022869mg [Eutrema salsugineum]	RecName: Full=Calmodulin-like protein 1 [Arabidopsis thaliana]	calmodulin-related protein, putative; calmodulin-related protein, putative; FUNCTIONS IN: ca [...]	CML
BnaCnng54090D	12.21	0.06	-6.3	3.58e-31	2.23e-29	yes	16.14	0.51	-4.73	1.38e-39	7.24e-38	yes	ferritin-1 [Zea mays]	RecName: Full=Ferritin-3, chloroplastic; Flags: Precursor [Arabidopsis thaliana]	_	FTH1
BnaCnng55740D	8.09	0.03	-5.97	6.08e-24	2.5e-22	yes	3.9	0.17	-3.9	4.84e-15	7.44e-14	yes	C4-dicarboxylate transporter/malic acid transport family protein [Arabidopsis lyrata subsp. lyrata]	RecName: Full=S-type anion channel SLAH3; AltName: Full=SLAC1-homolog protein 3 [Arabidopsis thaliana]	_	_
BnaCnng57300D	2.44	0.07	-3.87	0.000582	0.00338	yes	2.38	0.07	-3.84	3.5e-06	2.5e-05	yes	hypothetical protein ARALYDRAFT_903307 [Arabidopsis lyrata subsp. lyrata]	RecName: Full=UPF0725 protein At2g20620 [Arabidopsis thaliana]	_	_
BnaCnng57860D	58.31	0	-9.19	1.37e-86	2.48e-83	yes	98.87	0.05	-9.4	6.43e-116	2.56e-112	yes	auxin-responsive protein IAA9 [Arabidopsis thaliana]	RecName: Full=Auxin-responsive protein IAA9; AltName: Full=Indoleacetic acid-induced protein 9 [Arabidopsis thaliana]	IAA9 (INDOLE-3-ACETIC ACID INDUCIBLE 9); transcription factor; auxin (indole-3-acetic acid) [...]	IAA
BnaCnng58240D	6.04	0	-5.94	1.15e-19	3.58e-18	yes	4.56	0	-5.54	4.86e-25	1.34e-23	yes	BRCT-associated RING-finger domain-containing protein [Arabidopsis thaliana]	_	_	BARD1
BnaCnng60100D	1.73	0	-4.19	0.00134	0.00707	yes	2.41	0	-4.65	1.06e-06	8.05e-06	yes	hypothetical protein EUTSA_v10004181mg [Eutrema salsugineum]	_	_	_
BnaCnng62640D	7.95	0	-6.33	1.13e-31	7.24e-30	yes	7.61	0	-6.27	1.63e-41	9.36e-40	yes	U-box domain-containing protein [Arabidopsis lyrata subsp. lyrata]	RecName: Full=U-box domain-containing protein 31; AltName: Full=Plant U-box protein 31 [Arabidopsis thaliana]	annotation not avaliable	_
BnaCnng62740D	12.06	0	-6.93	1.23e-42	1.34e-40	yes	25.43	0.06	-7.35	5.72e-80	1.61e-77	yes	hypothetical protein CARUB_v10003074mg [Capsella rubella]	RecName: Full=Alpha-galactosidase; AltName: Full=Alpha-D-galactoside galactohydrolase; AltName: Full=Melibiase; Flags: Precursor	AtAGAL1 (Arabidopsis thaliana ALPHA-GALACTOSIDASE 1); alpha-galactosidase/ catalytic/ hydrol [...]	E3.2.1.22B, galA, rafA
BnaCnng63360D	62.84	0.6	-6.48	6.21e-72	3.22e-69	yes	44.38	0.18	-7.29	2.03e-97	2.31e-94	yes	hypothetical protein EUTSA_v10022727mg [Eutrema salsugineum]	RecName: Full=Nucleosome assembly protein 1;2; Short=AtNAP1;2; AltName: Full=Nucleosome/chromatin assembly factor group A2; Flags: Precursor [Arabidopsis thaliana]	NAP1;2 (NUCLEOSOME ASSEMBLY PROTEIN 1;2); DNA binding; This gene is predicted to encode a nu [...]	NAP1L1, NRP
BnaCnng63770D	3.87	0.06	-4.63	3.22e-16	7.9e-15	yes	1.53	0	-4.03	7.22e-14	1.02e-12	yes	nitrite reductase [Brassica rapa subsp. chinensis]	RecName: Full=Ferredoxin--nitrite reductase, chloroplastic; Short=NiR; Flags: Precursor [Arabidopsis thaliana]	NIR1 (NITRITE REDUCTASE 1); ferredoxin-nitrate reductase/ nitrite reductase (NO-forming); in [...]	nirA
BnaCnng64860D	8.21	0	-6.38	1.86e-10	2.79e-09	yes	5.2	0	-5.73	1.24e-13	1.73e-12	yes	hypothetical protein EUTSA_v10022935mg [Eutrema salsugineum]	_	annotation not avaliable	PCC1, LAGE3
BnaCnng66600D	3.01	0.04	-4.47	1.14e-07	1.25e-06	yes	2.89	0	-4.9	9.4e-13	1.23e-11	yes	hypothetical protein 27.t00116 [Brassica oleracea]	_	_	_
BnaCnng66730D	4.17	0	-5.42	2.36e-17	6.28e-16	yes	1.64	0	-4.12	1.77e-12	2.27e-11	yes	hypothetical protein EUTSA_v10022806mg [Eutrema salsugineum]	RecName: Full=Zinc-finger homeodomain protein 6; Short=AtZHD6; AltName: Full=Homeobox protein 24; Short=AtHB-24 [Arabidopsis thaliana]	AtHB24 (ARABIDOPSIS THALIANA HOMEOBOX PROTEIN 24); DNA binding / transcription factor; ARABI [...]	_
BnaCnng67890D	5.25	0	-5.74	3.13e-20	1.01e-18	yes	4.18	0	-5.42	9.61e-26	2.76e-24	yes	putative protein [Arabidopsis thaliana]	_	_	_
BnaCnng68050D	0.93	0	-3.37	0.000293	0.00182	yes	1.1	0	-3.58	3.46e-06	2.48e-05	yes	pentatricopeptide repeat-containing protein [Arabidopsis lyrata subsp. lyrata]	RecName: Full=Pentatricopeptide repeat-containing protein At1g18900 [Arabidopsis thaliana]	_	RP-L22e, RPL22
BnaCnng68680D	2.13	0	-4.48	7.96e-08	8.92e-07	yes	0.8	0	-3.17	1.26e-05	8.36e-05	yes	hypothetical protein EUTSA_v10027319mg [Eutrema salsugineum]	_	_	_
BnaCnng69620D	0.83	0	-3.22	5.29e-05	0.000381	yes	0.84	0	-3.23	4.43e-07	3.52e-06	yes	hypothetical protein M569_10995, partial [Genlisea aurea]	RecName: Full=Uridine 5'-monophosphate synthase; Short=UMP synthase; Includes: RecName: Full=Orotate phosphoribosyltransferase; Short=OPRTase; Includes: RecName: Fu	_	UMPS
BnaCnng69930D	10.06	0.02	-6.4	7.15e-35	5.35e-33	yes	3.96	0.02	-5.09	2.89e-17	5.14e-16	yes	ORF-a [Brassica rapa]	_	_	_
BnaCnng69960D	7.84	0	-6.31	1.01e-12	1.89e-11	yes	2.18	0	-4.51	6.89e-06	4.75e-05	yes	chorismate mutase precursor [Arabidopsis thaliana]	RecName: Full=Chorismate mutase 1, chloroplastic; Short=AtCM1; AltName: Full=CM-1; Flags: Precursor [Arabidopsis thaliana]	CM1 (CHORISMATE MUTASE 1); L-ascorbate peroxidase/ chorismate mutase; L-ascorbate peroxidase	E5.4.99.5
BnaCnng71600D	0.75	0	-3.09	1.51e-05	0.00012	yes	1.74	0	-4.21	1.74e-14	2.58e-13	yes	hypothetical protein ARALYDRAFT_474191 [Arabidopsis lyrata subsp. lyrata]	RecName: Full=Scarecrow-like protein 5; Short=AtSCL5; AltName: Full=GRAS family protein 6; Short=AtGRAS-6 [Arabidopsis thaliana]	annotation not avaliable	_
BnaCnng72490D	16.34	1.3	-3.55	4.93e-12	8.59e-11	yes	14.42	1.61	-3.08	1.22e-20	2.67e-19	yes	hypothetical protein EUTSA_v10022724mg [Eutrema salsugineum]	RecName: Full=LRR receptor-like serine/threonine-protein kinase ERECTA; AltName: Full=Protein QUANTITATIVE RESISTANCE TO PLECTOSPHAERELLA 1; AltName: Full=Protein	annotation not avaliable	_
BnaCnng73180D	67.08	0.03	-9.02	1.07e-79	1.01e-76	yes	44.69	0	-8.81	2.25e-88	1.03e-85	yes	_	_	_	_
BnaCnng73240D	11.19	0.62	-3.98	2.51e-17	6.67e-16	yes	10.38	0.27	-4.81	1.13e-28	3.75e-27	yes	hypothetical protein EUTSA_v10021145mg [Eutrema salsugineum]	RecName: Full=Probable 2-oxoglutarate-dependent dioxygenase AOP1.2	oxidoreductase, 2OG-Fe(II) oxygenase family protein; oxidoreductase, 2OG-Fe(II) oxygenase fa [...]	_
BnaCnng75920D	107.25	5.56	-4.25	1.33e-45	1.63e-43	yes	92.14	1.87	-5.55	1.58e-60	2e-58	yes	methionine adenosyltransferase [Trichophyton rubrum CBS 118892]	RecName: Full=S-adenosylmethionine synthase; Short=AdoMet synthase; AltName: Full=Methionine adenosyltransferase; Short=MAT METK5_BRAJU RecN	SAM-2 (S-ADENOSYLMETHIONINE SYNTHETASE 2); copper ion binding / methionine adenosyltransfera [...]	metK
BnaCnng76980D	7.35	0.08	-5.38	3.87e-24	1.61e-22	yes	4.17	0.08	-4.55	1.85e-23	4.69e-22	yes	hypothetical protein EUTSA_v10005687mg, partial [Eutrema salsugineum]	RecName: Full=Uncharacterized protein At1g76660 [Arabidopsis thaliana]	_	_
BnaCnng77750D	14.13	0	-7.15	4.89e-24	2.02e-22	yes	3.94	0	-5.34	3.18e-13	4.3e-12	yes	hypothetical protein EUTSA_v10020279mg [Eutrema salsugineum]	RecName: Full=Alpha-dioxygenase 1; Short=Alpha DOX1; AltName: Full=Fatty acid dioxygenase AlphaDOX1; AltName: Full=Pathogen-induced oxygenase; AltName: Full=Plant a	_	DOX1
BnaCnng78670D	2.06	0.02	-4.11	1.86e-08	2.26e-07	yes	1.29	0	-3.8	1.05e-09	1.07e-08	yes	hypothetical protein 26.t00082 [Brassica oleracea]	_	_	_
BnaUnng00010D	20.97	0.03	-7.33	2.38e-44	2.73e-42	yes	17.62	0	-7.47	1.65e-55	1.7e-53	yes	hypothetical protein CARUB_v10024180mg [Capsella rubella]	RecName: Full=Calmodulin-1; Short=CaM-1 [Arabidopsis thaliana]	CAM4 (calmodulin 4); calcium ion binding / signal transducer; encodes a calmodulin ; Calmodu [...]	CALM
BnaUnng00040D	24.12	1.89	-3.6	2e-24	8.46e-23	yes	19.3	0.8	-4.43	1.25e-35	5.79e-34	yes	calcium-dependent lipid-binding domain-containing protein [Arabidopsis thaliana]	RecName: Full=ADP-ribosylation factor GTPase-activating protein AGD12; Short=ARF GAP AGD12; AltName: Full=Protein ARF-GAP DOMAIN 12; Short=AtAGD12; AltName: Full=Z	annotation not avaliable	_
BnaUnng00360D	4	0	-5.36	4.5e-13	8.62e-12	yes	4.71	0.03	-5.2	2.89e-22	6.91e-21	yes	hypothetical protein ARALYDRAFT_920829 [Arabidopsis lyrata subsp. lyrata]	_	_	_
BnaUnng00510D	5.57	0.09	-4.91	2.96e-18	8.44e-17	yes	5.38	0.02	-5.46	2.11e-28	6.91e-27	yes	hypothetical protein EUTSA_v10000240mg [Eutrema salsugineum]	RecName: Full=Mitochondrial uncoupling protein 5; Short=AtPUMP5; AltName: Full=Mitochondrial dicarboxylate carrier 1 [Arabidopsis thaliana]	UCP5 (UNCOUPLING PROTEIN 5); binding; UNCOUPLING PROTEIN 5 (UCP5); FUNCTIONS IN: binding; IN [...]	SLC25A11, OGC
BnaUnng00560D	103.8	0.52	-7.39	8.98e-57	1.88e-54	yes	49.9	0.1	-7.95	1.12e-44	7.34e-43	yes	hypothetical protein EUTSA_v10028124mg [Eutrema salsugineum]	RecName: Full=Mitochondrial import receptor subunit TOM7-1; AltName: Full=Translocase of outer membrane 7 kDa subunit 1 [Arabidopsis thaliana]	mitochondrial import receptor subunit TOM7 / translocase of outer membrane 7 kDa subunit (TO [...]	TOM7
BnaUnng00600D	3.24	0	-5.06	4.93e-08	5.69e-07	yes	3.99	0	-5.36	1.69e-14	2.51e-13	yes	_	_	_	_
BnaUnng00610D	3.56	0	-5.19	1.2e-08	1.49e-07	yes	4.59	0	-5.55	1.4e-15	2.23e-14	yes	putative hydroxymethyltransferase [Arabidopsis thaliana]	RecName: Full=Serine hydroxymethyltransferase 7; Short=AtSHMT7; AltName: Full=Glycine hydroxymethyltransferase 7; AltName: Full=Serine methylase 7 [Arabidopsis tha	_	glyA, SHMT
BnaUnng01310D	19.94	1.07	-4.1	1.5e-18	4.35e-17	yes	24.39	0.54	-5.26	3.36e-31	1.26e-29	yes	nucleosome assembly protein 1;3 [Arabidopsis thaliana]	RecName: Full=Nucleosome assembly protein 1;3; Short=AtNAP1;3; AltName: Full=Nucleosome/chromatin assembly factor group A3; Flags: Precursor [Arabidopsis thaliana]	_	NAP1L1, NRP
BnaUnng02290D	1.27	0	-3.78	6e-06	5.08e-05	yes	1.12	0	-3.61	1.87e-08	1.71e-07	yes	hypothetical protein EUTSA_v10022549mg [Eutrema salsugineum]	RecName: Full=Nuclear cap-binding protein subunit 1; AltName: Full=80 kDa nuclear cap-binding protein; Short=AtCBP80; Short=NCBP 80 kDa subunit; AltName: Full=Absc	_	NCBP1, CBP80
BnaUnng04540D	9.85	0	-6.64	1.84e-14	3.98e-13	yes	7.64	0	-6.27	4.21e-18	7.89e-17	yes	hypothetical protein 26.t00082 [Brassica oleracea]	_	_	_
BnaUnng04840D	7.98	0	-6.34	1.19e-20	3.97e-19	yes	6.47	0	-6.04	2.78e-26	8.21e-25	yes	hypothetical protein 27.t00116 [Brassica oleracea]	_	_	_
BnaUnng05100D	2.26	0.04	-4.07	2.25e-06	2.03e-05	yes	3.11	0	-5	4.17e-13	5.59e-12	yes	hypothetical protein 27.t00116 [Brassica oleracea]	_	_	_

## Sheet: up-regulated
Differentially expressed genes in the booting stages stem (bs-stem) and flowering stages stem (fs-stem) between ndf-2 and 3529
	bs-stem						fs-stem
Gene ID	WT-bs-stem_mean_fpkm	Df-bs-stem_mean_fpkm	logFC(Df-bs-stem/WT-bs-stem)	p-value	FDR	significant	WT-fs-stem_mean_fpkm	Df-fs-stem_mean_fpkm	logFC(Df-fs-stem/WT-fs-stem)	p-value	FDR	significant	NR_Description	Swissprot_Description	String_description	KEGG_GENE
BnaA01g00020D	0.08	1.99	3.5	9.42e-05	0.000644	yes	0.04	2.01	3.93	1.21e-09	1.23e-08	yes	hypothetical protein EUTSA_v10026523mg [Eutrema salsugineum]	_	unknown protein; unknown protein; FUNCTIONS IN: molecular_function unknown; INVOLVED IN: bio [...]	_
BnaA01g00460D	0.83	13.71	3.89	3.37e-27	1.68e-25	yes	2.17	19.99	3.14	6.86e-31	2.53e-29	yes	hypothetical protein L484_021827 [Morus notabilis]	_	annotation not avaliable	_
BnaA01g00930D	1.54	15.97	3.29	4.2e-18	1.18e-16	yes	1.45	23.62	3.94	9.44e-36	4.39e-34	yes	hypothetical protein CARUB_v10005573mg [Capsella rubella]	RecName: Full=Thioredoxin-like protein HCF164, chloroplastic; AltName: Full=Protein HIGH CHLOROPHYLL FLUORESCENCE 164; Flags: Precursor [Arabidopsis thaliana]	HCF164; oxidoreductase, acting on sulfur group of donors, disulfide as acceptor; Encodes thi [...]	_
BnaA01g01270D	0.09	4.55	4.59	7.11e-18	1.97e-16	yes	0.05	6.31	5.4	5.99e-36	2.82e-34	yes	hypothetical protein EUTSA_v10000178mg [Eutrema salsugineum]	_	annotation not avaliable	_
BnaA01g01470D	10.84	99.84	3.19	9.38e-26	4.23e-24	yes	7.01	72.1	3.34	2.2e-32	8.74e-31	yes	hypothetical protein EUTSA_v10026029mg [Eutrema salsugineum]	RecName: Full=60S ribosomal protein L8-3 [Arabidopsis thaliana]	annotation not avaliable	RP-L8e, RPL8
BnaA01g02070D	0.25	4.37	3.65	1.14e-08	1.42e-07	yes	0.09	3.79	4.39	4.91e-17	8.57e-16	yes	hypothetical protein EUTSA_v10025582mg [Eutrema salsugineum]	RecName: Full=CMP-sialic acid transporter 4; Short=CMP-SA-Tr 4; Short=CMP-Sia-Tr 4 [Arabidopsis thaliana]	annotation not avaliable	SLC35A1_2_3
BnaA01g02480D	0.03	2.65	4.38	4.62e-09	6.02e-08	yes	0.09	1.89	3.42	4.33e-09	4.21e-08	yes	hypothetical protein EUTSA_v10025977mg [Eutrema salsugineum]	RecName: Full=GATA transcription factor 3; Short=AtGATA-3 [Arabidopsis thaliana]	annotation not avaliable	_
BnaA01g02980D	1.17	15.29	3.6	1.75e-08	2.13e-07	yes	0.08	7.82	5.47	8.58e-23	2.09e-21	yes	calcium-dependent lipid-binding (CaLB domain) family protein [Brassica napus]	RecName: Full=Leucine-rich repeat extensin-like protein 6; Short=AtLRX6; Short=LRR/EXTENSIN6; AltName: Full=Cell wall hydroxyproline-rich glycoprotein; Flags: Precu	C2 domain-containing protein; C2 domain-containing protein; INVOLVED IN: response to cold; E [...]	_
BnaA01g04040D	0.15	6.09	4.6	5.39e-12	9.36e-11	yes	0.04	5.07	5.25	1.26e-17	2.29e-16	yes	hypothetical protein EUTSA_v10027598mg [Eutrema salsugineum]	RecName: Full=Peptidyl-tRNA hydrolase 2, mitochondrial; Short=PTH 2; AltName: Full=Bcl-2 inhibitor of transcription 1; Flags: Precursor [Homo sapiens]	aminoacyl-tRNA hydrolase; aminoacyl-tRNA hydrolase; FUNCTIONS IN: aminoacyl-tRNA hydrolase a [...]	PTH2
BnaA01g04790D	0.05	24.19	7.32	1.13e-36	9.37e-35	yes	0.09	24.39	7.03	7.01e-48	5.24e-46	yes	hypothetical protein CARUB_v10005615mg, partial [Capsella rubella]	RecName: Full=ER membrane protein complex subunit 7 homolog; Flags: Precursor [Arabidopsis thaliana]	carbohydrate binding; carbohydrate binding; FUNCTIONS IN: carbohydrate binding; INVOLVED IN: [...]	_
BnaA01g08630D	2.67	44.17	4	1.26e-33	8.92e-32	yes	2.61	43.79	4.02	2.59e-39	1.36e-37	yes	syntaxin, putative [Brassica oleracea]	RecName: Full=Syntaxin-23; Short=AtPLP; Short=AtSYP23; AltName: Full=AtPEP12-like protein [Arabidopsis thaliana]	annotation not avaliable	STX7
BnaA01g09540D	7.51	91.31	3.59	3e-31	1.88e-29	yes	5.2	106.59	4.33	2.12e-49	1.71e-47	yes	60S ribosomal protein L11-2 [Arabidopsis thaliana]	RecName: Full=60S ribosomal protein L11-2; AltName: Full=L16 [Arabidopsis thaliana]	60S ribosomal protein L11 (RPL11D); 60S ribosomal protein L11 (RPL11D); FUNCTIONS IN: struct [...]	RP-L11e, RPL11
BnaA01g09550D	0	4.55	5.54	4.66e-10	6.71e-09	yes	0	3.66	5.23	3.66e-14	5.31e-13	yes	hypothetical protein EUTSA_v10026132mg [Eutrema salsugineum]	_	_	_
BnaA01g11040D	0	6.82	6.11	3.49e-16	8.53e-15	yes	0.04	5.58	5.33	1.73e-19	3.54e-18	yes	hypothetical protein EUTSA_v10016187mg [Eutrema salsugineum]	RecName: Full=Zinc-metallopeptidase, peroxisomal; AltName: Full=Peroxisomal M16 protease [Arabidopsis thaliana]	_	IDE, ide
BnaA01g11450D	0	2.38	4.63	2.57e-09	3.44e-08	yes	0	1.15	3.64	3.19e-08	2.84e-07	yes	hypothetical protein ARALYDRAFT_492719 [Arabidopsis lyrata subsp. lyrata]	RecName: Full=Endonuclease 4; Short=AtENDO4; AltName: Full=Deoxyribonuclease ENDO4; AltName: Full=Single-stranded-nucleate endonuclease ENDO4; Flags: Precursor [A	annotation not avaliable	_
BnaA01g12040D	4.47	64.42	3.82	2.36e-25	1.05e-23	yes	2.95	75.07	4.62	2.4e-54	2.34e-52	yes	hypothetical protein EUTSA_v10026418mg [Eutrema salsugineum]	RecName: Full=Iron-sulfur cluster assembly protein 1; Short=AtISU1; Short=Protein ISCU-LIKE 1; AltName: Full=NifU-like N-terminal domain-containing protein ISU1; Al	annotation not avaliable	_
BnaA01g12130D	0.03	5.63	5.46	3.4e-28	1.79e-26	yes	0.05	3.94	4.7	1.05e-27	3.34e-26	yes	PREDICTED: uncharacterized protein LOC103412551 [Malus domestica]	_	_	_
BnaA01g12510D	0	4.01	5.36	5.36e-12	9.31e-11	yes	0	4.52	5.53	4.17e-20	8.84e-19	yes	hypothetical protein EUTSA_v10026321mg [Eutrema salsugineum]	RecName: Full=Ycf49-like protein [Synechocystis sp. PCC 6803 substr. Kazusa]	annotation not avaliable	_
BnaA01g12520D	0.04	2.85	4.43	1.22e-17	3.32e-16	yes	0.05	2.89	4.3	3.37e-26	9.9e-25	yes	hypothetical protein [Arabidopsis hypothetical protein [Arabidopsis thaliana]	RecName: Full=Protein TPX2; Short=AtTPX2; AltName: Full=Targeting protein for XKLP2 [Arabidopsis thaliana]	unknown protein; unknown protein; FUNCTIONS IN: molecular_function unknown; INVOLVED IN: bio [...]	_
BnaA01g13750D	1.66	21.15	3.59	5.96e-15	1.34e-13	yes	0.68	7.24	3.23	1.07e-11	1.29e-10	yes	hypothetical protein EUTSA_v10026492mg [Eutrema salsugineum]	_	unknown protein; unknown protein; FUNCTIONS IN: molecular_function unknown; INVOLVED IN: bio [...]	_
BnaA01g14510D	0	1.62	4.1	5.51e-08	6.31e-07	yes	0.05	3.16	4.47	1.17e-17	2.13e-16	yes	uncharacterized protein [Arabidopsis thaliana]	_	unknown protein; FUNCTIONS IN: molecular_function unknown; INVOLVED IN: biological_process u [...]	_
BnaA01g15410D	2.04	18.95	3.16	3.43e-21	1.19e-19	yes	1.54	13.85	3.09	3.27e-23	8.17e-22	yes	hypothetical protein ARALYDRAFT_913940 [Arabidopsis lyrata subsp. lyrata]	RecName: Full=Probable caffeoyl-CoA O-methyltransferase At4g26220; AltName: Full=Trans-caffeoyl-CoA 3-O-methyltransferase; Short=CCoAMT; Short=CCoAOMT [Arabidopsis	annotation not avaliable	E2.1.1.104
BnaA01g15500D	0.2	5.5	4.23	9.7e-11	1.5e-09	yes	0.6	8.54	3.63	1.62e-21	3.73e-20	yes	hypothetical protein CARUB_v10005120mg [Capsella rubella]	RecName: Full=E3 ubiquitin-protein ligase RING1; AltName: Full=RING finger protein 1	zinc finger (C3HC4-type RING finger) family protein; zinc finger (C3HC4-type RING finger) fa [...]	RNF115_126
BnaA01g17460D	1.81	54.81	4.85	1.74e-38	1.57e-36	yes	1.43	46.37	4.93	1.75e-56	1.88e-54	yes	hypothetical protein CARUB_v10005542mg [Capsella rubella]	RecName: Full=Protein TonB [Pasteurella multocida subsp. multocida str. Pm70]	metal ion binding; metal ion binding; FUNCTIONS IN: metal ion binding; INVOLVED IN: metal io [...]	_
BnaA01g17500D	0.05	10.08	6.06	3.06e-27	1.53e-25	yes	0.05	10.06	6.1	3.93e-40	2.13e-38	yes	hypothetical protein EUTSA_v10025637mg [Eutrema salsugineum]	RecName: Full=Flavonol synthase/flavanone 3-hydroxylase; AltName: Full=CitFLS; Short=FLS [Citrus unshiu]	annotation not avaliable	_
BnaA01g18750D	0.16	23.79	6.53	1.09e-47	1.47e-45	yes	0.14	7.73	5.04	3.3e-28	1.07e-26	yes	CTP:phosphorylcholine cytidylyltransferase [Arabidopsis lyrata subsp. lyrata]	RecName: Full=Choline-phosphate cytidylyltransferase 2; Short=AtCCT2; AltName: Full=CTP:phosphocholine cytidylyltransferase 2; AltName: Full=Phosphorylcholine tran	annotation not avaliable	PCYT1
BnaA01g19230D	0.38	4.08	3.13	4.09e-12	7.2e-11	yes	0.37	4.22	3.21	3.39e-21	7.67e-20	yes	hypothetical protein ARALYDRAFT_915409 [Arabidopsis lyrata subsp. lyrata]	RecName: Full=Acylamino-acid-releasing enzyme; Short=AARE; AltName: Full=Acyl-peptide hydrolase; Short=APH; AltName: Full=Acylaminoacyl-peptidase [Bos taurus]	annotation not avaliable	APEH
BnaA01g23010D	1.07	15.07	3.7	7.6e-23	2.91e-21	yes	0.92	15.69	3.95	7e-33	2.87e-31	yes	hypothetical protein EUTSA_v10002594mg [Eutrema salsugineum]	RecName: Full=Syntaxin-32; Short=AtSYP32 [Arabidopsis thaliana]	annotation not avaliable	STX5
BnaA01g23290D	0.1	4.2	4.43	2.1e-10	3.12e-09	yes	0.03	3.88	4.93	8.42e-19	1.65e-17	yes	hypothetical protein EUTSA_v10002589mg [Eutrema salsugineum]	_	zinc knuckle (CCHC-type) family protein; zinc knuckle (CCHC-type) family protein; FUNCTIONS [...]	_
BnaA01g23560D	1.26	25.99	4.26	6.22e-31	3.79e-29	yes	1.17	17.43	3.79	6.35e-27	1.94e-25	yes	translocon at the inner envelope membrane of chloroplasts 22-III [Arabidopsis thaliana]	RecName: Full=Protein TIC 22-like, chloroplastic; AltName: Full=Translocon at the inner envelope membrane of chloroplasts 22-III; Short=AtTIC22-III; Flags: Precur	chloroplast inner membrane import protein Tic22, putative; chloroplast inner membrane import [...]	_
BnaA01g24020D	0.79	14.04	3.99	1.57e-21	5.56e-20	yes	0.16	14.08	5.76	2.08e-43	1.29e-41	yes	putative bHLH transcription factor [Arabidopsis thaliana]	RecName: Full=Transcription factor bHLH34; AltName: Full=Basic helix-loop-helix protein 34; Short=AtbHLH34; Short=bHLH 34; AltName: Full=Transcription factor EN 13	basic helix-loop-helix (bHLH) family protein; basic helix-loop-helix (bHLH) family protein; [...]	_
BnaA01g24620D	1.23	18.64	3.82	4.08e-13	7.85e-12	yes	0.81	17.64	4.28	9.76e-25	2.64e-23	yes	_	_	_	_
BnaA01g26060D	0	8.61	6.44	4.09e-10	5.91e-09	yes	0	7.59	6.27	1.56e-13	2.16e-12	yes	lycopene epsilon-cyclase 2 [Brassica napus]	RecName: Full=Lycopene epsilon cyclase, chloroplastic; AltName: Full=Protein LUTEIN DEFICIENT 2; Flags: Precursor [Arabidopsis thaliana]	_	lcyE, crtL2
BnaA01g26880D	0	10.22	6.69	3e-20	9.75e-19	yes	0	8.99	6.51	1.09e-29	3.8e-28	yes	_	_	_	_
BnaA01g26920D	0	1.42	3.93	6.92e-05	0.000487	yes	0.05	1.43	3.39	6.18e-06	4.28e-05	yes	predicted protein [Arabidopsis lyrata subsp. lyrata]	RecName: Full=F-box protein At1g11270 [Arabidopsis thaliana]	_	_
BnaA01g28510D	0.05	1.61	3.49	8.68e-05	0.0006	yes	0.04	1.96	3.85	3.17e-08	2.83e-07	yes	hypothetical protein EUTSA_v10021781mg [Eutrema salsugineum]	_	unknown protein; unknown protein; FUNCTIONS IN: molecular_function unknown; INVOLVED IN: bio [...]	_
BnaA01g28610D	1.49	29.1	4.2	2.18e-29	1.23e-27	yes	0.44	22.97	5.4	2.97e-40	1.62e-38	yes	hypothetical protein EUTSA_v10021647mg [Eutrema salsugineum]	RecName: Full=Monothiol glutaredoxin-S15, mitochondrial; Short=AtGrxS15; Flags: Precursor [Arabidopsis thaliana]	GRX4 (GLUTAREDOXIN 4); metal ion binding; GLUTAREDOXIN 4 (GRX4); FUNCTIONS IN: metal ion bin [...]	grxD, GLRX5
BnaA01g28820D	0	6.56	6.06	7.58e-16	1.81e-14	yes	0	10.06	6.67	1.09e-31	4.19e-30	yes	uncharacterized protein [Arabidopsis thaliana]	_	unknown protein; unknown protein; FUNCTIONS IN: molecular_function unknown; INVOLVED IN: bio [...]	_
BnaA01g28840D	0.03	1.92	4	3.92e-08	4.58e-07	yes	0	1.09	3.58	2.39e-08	2.15e-07	yes	hypothetical protein CARUB_v10015304mg [Capsella rubella]	RecName: Full=Cytochrome c oxidase copper chaperone 1; AltName: Full=Cytochrome c oxidase 17 copper chaperone; Short=AtCOX17 [Arabidopsis thaliana]	ATCOX17; copper chaperone; Encodes protein similar to yeast COX17, a copper-binding protein [...]	COX17
BnaA01g28880D	0.35	6.74	3.94	2.68e-17	7.11e-16	yes	0.11	3.66	4.14	6.87e-20	1.44e-18	yes	hypothetical protein EUTSA_v10020594mg [Eutrema salsugineum]	_	SDE5 (silencing defective 5); Encodes a novel protein that is similar to PRL1 interacting fa [...]	_
BnaA01g29300D	0.07	2.61	4.03	0.000166	0.00108	yes	0.96	10.1	3.26	8.19e-12	9.98e-11	yes	hypothetical protein EUTSA_v10021702mg [Eutrema salsugineum]	_	unknown protein; unknown protein; FUNCTIONS IN: molecular_function unknown; INVOLVED IN: bio [...]	_
BnaA01g29710D	0	2.43	4.66	1.11e-14	2.43e-13	yes	0	2.32	4.59	7.3e-20	1.53e-18	yes	hypothetical protein EUTSA_v10020945mg [Eutrema salsugineum]	RecName: Full=Ethylene-responsive transcription factor RAP2-2; Short=AtRAP2.2; AltName: Full=Protein RELATED TO APETALA2 2 [Arabidopsis thaliana]	_	EREBP
BnaA01g30530D	0	2.15	4.49	4.82e-06	4.15e-05	yes	0	2.9	4.91	1.13e-10	1.26e-09	yes	unknown [Brassica oleracea]	_	_	_
BnaA01g32640D	0.12	3.61	4.09	6.66e-08	7.54e-07	yes	0.2	3.39	3.52	1.05e-09	1.07e-08	yes	GATA transcription factor 15 [Arabidopsis thaliana]	RecName: Full=GATA transcription factor 15 [Arabidopsis thaliana]	zinc finger (GATA type) family protein; zinc finger (GATA type) family protein; FUNCTIONS IN [...]	_
BnaA01g32720D	0.06	1.96	3.72	0.000164	0.00107	yes	0.05	3	4.35	3.31e-10	3.55e-09	yes	hypothetical protein EUTSA_v10021793mg [Eutrema salsugineum]	_	DNA-binding enhancer protein-related; DNA-binding enhancer protein-related; FUNCTIONS IN: mo [...]	_
BnaA01g32890D	0.05	1.23	3.17	5.68e-05	0.000407	yes	0	1.01	3.48	6.47e-10	6.76e-09	yes	hypothetical protein EUTSA_v10021646mg [Eutrema salsugineum]	_	unknown protein; unknown protein; FUNCTIONS IN: molecular_function unknown; INVOLVED IN: bio [...]	_
BnaA01g32900D	0.4	4.82	3.3	1.26e-05	0.000101	yes	0.03	5.85	5.47	4.17e-22	9.89e-21	yes	seed specific protein Bn15D17A [Brassica napus]	RecName: Full=LOB domain-containing protein 41; AltName: Full=ASYMMETRIC LEAVES 2-like protein 38; Short=AS2-like protein 38 [Arabidopsis thaliana]	_	_
BnaA01g32910D	0.28	7.66	4.35	6.98e-27	3.38e-25	yes	0.1	3.72	4.28	3.19e-29	1.09e-27	yes	hypothetical protein CARUB_v10012946mg [Capsella rubella]	RecName: Full=Histidine--tRNA ligase; AltName: Full=Histidyl-tRNA synthetase; Short=HisRS [Oryza sativa Japonica Group]	annotation not avaliable	HARS, hisS
BnaA01g33010D	1.43	38.62	4.66	2.39e-39	2.26e-37	yes	0.41	34.43	6.07	2.83e-69	5.3e-67	yes	hypothetical protein EUTSA_v10020604mg [Eutrema salsugineum]	RecName: Full=6-phosphogluconate dehydrogenase, decarboxylating 3 [Arabidopsis thaliana]	annotation not avaliable	PGD, gnd
BnaA01g33030D	0	1.31	3.82	1.33e-07	1.44e-06	yes	0.02	0.98	3.16	8.09e-08	6.95e-07	yes	hypothetical protein EUTSA_v10020821mg [Eutrema salsugineum]	RecName: Full=E3 ubiquitin-protein ligase CIP8; AltName: Full=COP1-interacting protein 8 [Arabidopsis thaliana]	_	_
BnaA01g33060D	0.22	5.92	4.24	6.31e-17	1.63e-15	yes	0.09	3.89	4.36	1.24e-23	3.15e-22	yes	N2, N2-dimethylguanine tRNA methyltransferase-like protein [Arabidopsis thaliana]	RecName: Full=Probable tRNA (guanine(26)-N(2))-dimethyltransferase 2; AltName: Full=tRNA 2,2-dimethylguanosine-26 methyltransferase 2; AltName: Full=tRNA(guanine-2	annotation not avaliable	TRMT1, trm1
BnaA01g33150D	0	1.92	4.34	1.57e-05	0.000124	yes	0	2.26	4.56	1.25e-08	1.15e-07	yes	_	_	_	_
BnaA01g33230D	0.78	74.28	6.4	7.64e-62	2.08e-59	yes	0.24	69.55	7.67	2.59e-85	9.89e-83	yes	40S ribosomal protein S19 [Brassica oleracea var. alboglabra]	RecName: Full=40S ribosomal protein S19-1 [Arabidopsis thaliana]	40S ribosomal protein S19 (RPS19A); 40S ribosomal protein S19 (RPS19A); FUNCTIONS IN: struct [...]	RP-S19e, RPS19
BnaA01g33250D	0	1.39	3.89	1.18e-08	1.46e-07	yes	0	6.85	6.12	1.29e-39	6.82e-38	yes	unknown [Brassica rapa]	_	unknown protein; unknown protein; FUNCTIONS IN: molecular_function unknown; INVOLVED IN: bio [...]	_
BnaA01g33280D	0	11.83	6.9	2.01e-45	2.44e-43	yes	0.04	14.18	6.71	1.39e-63	2.06e-61	yes	SNF1-related protein kinase catalytic subunit alpha KIN10 [Arabidopsis thaliana]	RecName: Full=SNF1-related protein kinase catalytic subunit alpha KIN10; Short=AKIN10; AltName: Full=AKIN alpha-2; Short=AKINalpha2 [Arabidopsis thaliana]	AKIN10 (Arabidopsis SNF1 kinase homolog 10); protein binding / protein kinase; encodes a SNF [...]	PRKAA, AMPK
BnaA01g33290D	0.03	1.02	3.15	0.000595	0.00345	yes	0.11	4.56	4.44	3.33e-14	4.84e-13	yes	hypothetical protein CARUB_v10013887mg [Capsella rubella]	RecName: Full=Transcription factor MYB39; AltName: Full=Myb-related protein 39; Short=AtMYB39 [Arabidopsis thaliana]	annotation not avaliable	MYBP
BnaA01g34370D	0	2.36	4.62	9.17e-09	1.16e-07	yes	0	0.96	3.41	6.79e-07	5.29e-06	yes	hypothetical protein CARUB_v10015200mg [Capsella rubella]	_	_	_
BnaA01g34400D	0	2.18	4.51	1.15e-07	1.26e-06	yes	0.06	1.95	3.63	1.1e-08	1.03e-07	yes	hypothetical protein EUTSA_v10021562mg [Eutrema salsugineum]	RecName: Full=Mitochondrial inner membrane protease ATP23 [Cryptococcus neoformans var. neoformans JEC21]	Ku70-binding family protein; Ku70-binding family protein; FUNCTIONS IN: binding; LOCATED IN: [...]	ATP23, XRCC6BP1
BnaA01g36930D	0	0.83	3.21	1.25e-05	0.0001	yes	0	0.9	3.33	1.53e-08	1.41e-07	yes	hypothetical protein EUTSA_v10020994mg [Eutrema salsugineum]	RecName: Full=Pto-interacting protein 1; Short=Pti1; AltName: Full=Pto kinase interactor 1 [Solanum lycopersicum]	serine/threonine protein kinase, putative; serine/threonine protein kinase, putative; FUNCTI [...]	PTI1
BnaA01g36960D	0.08	2.7	3.96	1.22e-10	1.87e-09	yes	0.02	3.67	4.98	5.16e-27	1.59e-25	yes	hypothetical protein EUTSA_v10020956mg [Eutrema salsugineum]	RecName: Full=Probable sugar phosphate/phosphate translocator At3g17430 [Arabidopsis thaliana]	phosphate translocator-related; phosphate translocator-related; FUNCTIONS IN: organic anion [...]	_
BnaA01g36970D	0.03	8.78	6.13	3.55e-27	1.76e-25	yes	0.05	8.08	5.8	1.39e-35	6.42e-34	yes	hypothetical protein EUTSA_v10021318mg [Eutrema salsugineum]	RecName: Full=Novel plant SNARE 13; Short=AtNPSN13 [Arabidopsis thaliana]	NPSN13 (NOVEL PLANT SNARE 13); member of NPSN Gene Family ; Vesicle trafficking protein that [...]	NSPN
BnaA01g36980D	0	1.85	4.29	8.75e-16	2.09e-14	yes	0	1.27	3.78	4.62e-18	8.62e-17	yes	hypothetical protein EUTSA_v10020031mg [Eutrema salsugineum]	_	hAT dimerisation domain-containing protein; hAT dimerisation domain-containing protein; FUNC [...]	_
BnaA02g02160D	6.03	65.52	3.42	2.71e-29	1.52e-27	yes	2.65	58.2	4.41	1.66e-51	1.44e-49	yes	E3 ubiquitin-protein ligase RGLG2 [Arabidopsis thaliana]	RecName: Full=E3 ubiquitin-protein ligase RGLG2; AltName: Full=RING domain ligase 2 [Arabidopsis thaliana]	RGLG2 (RING domain Ligase2); ubiquitin-protein ligase; RING domain Ligase2 (RGLG2); FUNCTION [...]	RGLG
BnaA02g02390D	0.48	7.84	3.78	3.74e-30	2.19e-28	yes	0.45	7.54	3.78	5.62e-42	3.31e-40	yes	hypothetical protein EUTSA_v10012487mg [Eutrema salsugineum]	RecName: Full=Alpha-mannosidase 2; AltName: Full=Golgi alpha-mannosidase II; Short=AMan II; Short=Man II; AltName: Full=Mannosidase alpha class 2A member 1; AltNa	GMII (GOLGI ALPHA-MANNOSIDASE II); alpha-mannosidase; Encodes a golgi alpha-mannosidase, an [...]	MAN2
BnaA02g02690D	0.05	11.36	6.24	7.5e-19	2.22e-17	yes	0	17.8	7.48	1.18e-39	6.25e-38	yes	hypothetical protein EUTSA_v10015075mg [Eutrema salsugineum]	RecName: Full=Protein SPIRAL1-like 3 [Arabidopsis thaliana]	SP1L4 (SPIRAL1-LIKE4); SPIRAL1-LIKE4 belongs to a six-member gene family in Arabidopsis; all [...]	SPR1
BnaA02g02770D	0.41	13.47	4.73	7.5e-17	1.92e-15	yes	0.04	5.4	5.28	6.12e-14	8.74e-13	yes	hypothetical protein EUTSA_v10014794mg [Eutrema salsugineum]	RecName: Full=U3 small nucleolar ribonucleoprotein protein IMP3; Short=U3 snoRNP protein IMP3; AltName: Full=Interacting with MPP10 protein 3 [Saccharomyces cerevisia	annotation not avaliable	IMP3
BnaA02g03080D	0.17	4.28	4	8.26e-07	8.01e-06	yes	0	4.33	5.47	2.7e-14	3.96e-13	yes	hypothetical protein EUTSA_v10021755mg [Eutrema salsugineum]	_	annotation not avaliable	GTF3C6
BnaA02g03640D	0.16	3.8	3.93	1.27e-08	1.57e-07	yes	0.12	6.35	4.89	6.28e-28	2.02e-26	yes	unnamed protein product [Thellungiella halophila]	RecName: Full=Maltose excess protein 1, chloroplastic; AltName: Full=Root cap protein 1; Flags: Precursor [Arabidopsis thaliana]	annotation not avaliable	_
BnaA02g03760D	0	31.19	8.29	1.06e-33	7.55e-32	yes	0	32.29	8.34	1.96e-52	1.77e-50	yes	hypothetical protein EUTSA_v10015071mg [Eutrema salsugineum]	RecName: Full=50S ribosomal protein 6, chloroplastic; AltName: Full=CL25; AltName: Full=Plastid-specific 50S ribosomal protein 6; Short=PSRP-6; Flags: Precursor [A	PSRP6 (PLASTID-SPECIFIC 50S RIBOSOMAL PROTEIN 6); plastid-specific ribosomal protein 6 precu [...]	_
BnaA02g03780D	0.4	5.33	3.44	1.65e-23	6.57e-22	yes	0.17	3.54	3.75	2.36e-31	8.95e-30	yes	hypothetical protein EUTSA_v10012737mg [Eutrema salsugineum]	RecName: Full=Putative disease resistance protein At4g11170 [Arabidopsis thaliana]	annotation not avaliable	NOM1
BnaA02g04750D	0.52	10.01	4.03	1.08e-17	2.96e-16	yes	1.79	17.7	3.24	7.33e-17	1.26e-15	yes	tetratricopeptide repeat domain-containing protein [Arabidopsis thaliana]	_	binding; binding; FUNCTIONS IN: binding; INVOLVED IN: biological_process unknown; LOCATED IN [...]	_
BnaA02g05510D	12.21	136.93	3.48	2.77e-17	7.33e-16	yes	9.35	148.32	3.97	6.07e-41	3.38e-39	yes	hypothetical protein EUTSA_v10014297mg [Eutrema salsugineum]	RecName: Full=Probable CCR4-associated factor 1 homolog 11 [Arabidopsis thaliana]	CCR4-NOT transcription complex protein, putative; CCR4-NOT transcription complex protein, pu [...]	CNOT7_8, CAF1, POP2
BnaA02g05530D	1.46	14.9	3.26	1.31e-11	2.2e-10	yes	1.13	17.89	3.87	1.41e-23	3.59e-22	yes	hypothetical protein ARALYDRAFT_489079 [Arabidopsis lyrata subsp. lyrata]	_	annotation not avaliable	_
BnaA02g06120D	0.1	4.01	4.4	1.54e-10	2.33e-09	yes	0.03	4.64	5.2	1.66e-21	3.81e-20	yes	hypothetical protein EUTSA_v10013994mg [Eutrema salsugineum]	_	CAAX amino terminal protease family protein; CAAX amino terminal protease family protein; FU [...]	K07052
BnaA02g06330D	0.04	16.09	6.88	1.07e-26	5.14e-25	yes	0.03	14.38	6.76	1.11e-43	7.02e-42	yes	hypothetical protein EUTSA_v10012621mg [Eutrema salsugineum]	RecName: Full=Transcription initiation factor TFIID subunit 15b; AltName: Full=TBP-associated factor 15b; Short=AtTAF15b [Arabidopsis thaliana]	_	TLS, FUS
BnaA02g06340D	0	27.31	8.1	5.16e-35	3.88e-33	yes	0.05	18.38	6.92	2.15e-38	1.08e-36	yes	unnamed protein product [Arabidopsis thaliana]	RecName: Full=Transcription initiation factor TFIID subunit 15b; AltName: Full=TBP-associated factor 15b; Short=AtTAF15b [Arabidopsis thaliana]	_	TLS, FUS
BnaA02g06420D	1.75	15	3.03	2.98e-17	7.87e-16	yes	1.61	18.72	3.46	4.18e-32	1.64e-30	yes	senescence-associated cysteine protease [Brassica oleracea]	RecName: Full=Thiol protease aleurain; Short=AtALEU; AltName: Full=Senescence-associated gene product 2; Flags: Precursor [Arabidopsis thaliana]	AALP (Arabidopsis aleurain-like protease); cysteine-type peptidase; Encodes a senescence-ass [...]	CTSH
BnaA02g06690D	1.95	92.75	5.5	1.44e-43	1.61e-41	yes	0.37	79.28	7.4	3.01e-79	8.31e-77	yes	hypothetical protein EUTSA_v10014933mg [Eutrema salsugineum]	RecName: Full=Probable histone H2A.7; AltName: Full=HTA6 [Arabidopsis thaliana]	annotation not avaliable	H2A
BnaA02g06990D	0.17	2.41	3.23	5.28e-06	4.51e-05	yes	0.09	3.3	4.17	3.54e-14	5.14e-13	yes	hypothetical protein CARUB_v10026951mg [Capsella rubella]	RecName: Full=Chaperone protein DnaJ [Lactobacillus reuteri DSM 20016]	DNAJ heat shock N-terminal domain-containing protein; DNAJ heat shock N-terminal domain-cont [...]	_
BnaA02g07940D	0.02	1.43	3.63	4.88e-07	4.91e-06	yes	0	1.07	3.55	1.37e-09	1.39e-08	yes	hypothetical protein EUTSA_v10013961mg [Eutrema salsugineum]	_	annotation not avaliable	_
BnaA02g08010D	1.45	20.3	3.72	2.78e-16	6.84e-15	yes	0.62	11.13	3.95	3.07e-21	6.97e-20	yes	uncharacterized protein [Arabidopsis thaliana]	_	unknown protein; unknown protein; FUNCTIONS IN: molecular_function unknown; INVOLVED IN: bio [...]	_
BnaA02g08060D	0.29	8.14	4.39	1.55e-17	4.19e-16	yes	0	5.21	5.73	9.75e-20	2.02e-18	yes	hypothetical protein CARUB_v10026579mg [Capsella rubella]	_	annotation not avaliable	_
BnaA02g09680D	0.25	3.19	3.23	5.32e-07	5.31e-06	yes	0.58	5.86	3.14	1.14e-15	1.82e-14	yes	hypothetical protein EUTSA_v10013940mg [Eutrema salsugineum]	RecName: Full=Cytochrome c-type biogenesis ccda-like chloroplastic protein; AltName: Full=Cytochrome b6f biogenesis protein CCDA [Arabidopsis thaliana]	annotation not avaliable	_
BnaA02g10560D	0	1.35	3.85	1.15e-05	9.3e-05	yes	0.13	2.59	3.57	3.18e-10	3.42e-09	yes	SNARE-like superfamily protei [Arabidopsis thaliana]	_	vesicle-associated membrane protein-related; vesicle-associated membrane protein-related; FU [...]	_
BnaA02g11410D	0.03	3.73	4.92	1.13e-14	2.49e-13	yes	0	2.26	4.56	1.95e-16	3.26e-15	yes	probable RNA methyltransferase [Arabidopsis thaliana]	RecName: Full=Probable RNA methyltransferase At5g51130 [Arabidopsis thaliana]	methyltransferase; methyltransferase; FUNCTIONS IN: methyltransferase activity; INVOLVED IN: [...]	MEPCE, BCDIN3
BnaA02g11510D	0.04	1.28	3.29	4.57e-09	5.95e-08	yes	0.01	0.84	3.1	2.15e-12	2.73e-11	yes	unnamed protein product [Vitis vinifera]	_	SubName: Full=Chromosome chr12 scaffold_18, whole genome shotgun sequence;	_
BnaA02g12270D	5.37	43.87	3.01	4.29e-14	8.94e-13	yes	3.9	35.85	3.17	4.25e-29	1.45e-27	yes	putative glutathione S-transferase [Arabidopsis thaliana]	RecName: Full=Microsomal glutathione S-transferase 3; Short=Microsomal GST-3; AltName: Full=Microsomal GST-III [Mus musculus]	annotation not avaliable	GST, gst
BnaA02g13540D	0.38	5.51	3.56	6.87e-11	1.07e-09	yes	0.35	4.96	3.48	4.69e-16	7.67e-15	yes	hypothetical protein EUTSA_v10018815mg [Eutrema salsugineum]	RecName: Full=E3 ubiquitin protein ligase RIE1; AltName: Full=Protein RING-FINGER FOR EMBRYOGENESIS 1 [Arabidopsis thaliana]	zinc finger (C3HC4-type RING finger) family protein; zinc finger (C3HC4-type RING finger) fa [...]	_
BnaA02g13950D	0.25	5.22	3.93	1.76e-10	2.64e-09	yes	0.22	3.04	3.29	5.85e-09	5.62e-08	yes	hypothetical protein EUTSA_v10019722mg [Eutrema salsugineum]	RecName: Full=Ethylene-responsive transcription factor ERF118 [Arabidopsis thaliana]	_	_
BnaA02g14840D	0	4.6	5.55	6.36e-14	1.3e-12	yes	0	3.88	5.31	2.28e-18	4.35e-17	yes	hypothetical protein EUTSA_v10019350mg [Eutrema salsugineum]	_	annotation not avaliable	_
BnaA02g15200D	0.07	3.3	4.28	2.1e-07	2.23e-06	yes	0	3.41	5.13	4.81e-17	8.41e-16	yes	hypothetical protein EUTSA_v10005264mg [Eutrema salsugineum]	_	_	TR1
BnaA02g15250D	0	1.78	4.24	6.35e-05	0.000451	yes	0	2.86	4.89	1.63e-11	1.95e-10	yes	hypothetical protein CARUB_v10022227mg [Capsella rubella]	_	annotation not avaliable	_
BnaA02g15440D	0	6.04	5.94	2.83e-12	5.07e-11	yes	0.05	4.23	4.83	3.38e-13	4.56e-12	yes	hypothetical protein EUTSA_v10019781mg [Eutrema salsugineum]	_	_	_
BnaA02g25050D	0.44	12.18	4.52	2.65e-22	9.86e-21	yes	0.13	4.19	4.24	4.21e-18	7.88e-17	yes	histone-lysine N-methyltransferase, putative [Brassica oleracea]	RecName: Full=YDG domain-containing protein At5g47150 [Arabidopsis thaliana]	annotation not avaliable	_
BnaA02g25080D	0	4.72	5.59	7.2e-11	1.12e-09	yes	0	5.69	5.86	2.43e-19	4.92e-18	yes	hypothetical protein EUTSA_v10004636mg [Eutrema salsugineum]	RecName: Full=Calmodulin-binding transcription activator 6; AltName: Full=Ethylene-induced calmodulin-binding protein 5; Short=EICBP5; AltName: Full=Ethylene-induc	_	_
BnaA02g25160D	0	4.66	5.57	1.78e-32	1.2e-30	yes	0	1.6	4.08	2.01e-19	4.1e-18	yes	hypothetical protein CARUB_v10025875mg [Capsella rubella]	RecName: Full=Probable disease resistance protein At5g47250 [Arabidopsis thaliana]	_	_
BnaA02g25170D	0	4.58	5.55	5.45e-30	3.16e-28	yes	0	4.13	5.4	1.21e-39	6.39e-38	yes	hypothetical protein CARUB_v10027797mg [Capsella rubella]	RecName: Full=Probable disease resistance protein At1g12280 [Arabidopsis thaliana]	_	RPS5
BnaA02g25180D	0	11.09	6.81	1.29e-56	2.69e-54	yes	0	8.25	6.38	1.22e-66	2.07e-64	yes	hypothetical protein CARUB_v10019742mg, partial [Capsella rubella]	RecName: Full=Probable disease resistance protein RF45 [Arabidopsis thaliana]	_	_
BnaA02g25210D	0.05	3.44	4.54	4.3e-07	4.37e-06	yes	0	3.57	5.2	3.36e-13	4.54e-12	yes	hypothetical protein ARALYDRAFT_485999 [Arabidopsis lyrata subsp. lyrata]	RecName: Full=Rop guanine nucleotide exchange factor 6; Short=AtRopGEF6; AltName: Full=Rho of plants guanine nucleotide exchange factor 6 [Arabidopsis thaliana]	_	_
BnaA02g25420D	0	3.21	5.05	5.81e-12	1e-10	yes	0	2.07	4.44	9.92e-14	1.39e-12	yes	hypothetical protein ARALYDRAFT_356287 [Arabidopsis lyrata subsp. lyrata]	_	_	_
BnaA02g25430D	0	5.63	5.84	5.03e-11	7.99e-10	yes	0	4.23	5.44	1.75e-12	2.25e-11	yes	_	_	_	_
BnaA02g25780D	0	1.49	3.99	1.91e-05	0.000149	yes	0	0.73	3.06	0.000109	0.000622	yes	hypothetical protein EUTSA_v10004909mg [Eutrema salsugineum]	_	_	_
BnaA02g26010D	0	3.23	5.06	4.99e-08	5.76e-07	yes	0	4.64	5.57	6.11e-15	9.32e-14	yes	hypothetical protein EUTSA_v10022728mg [Eutrema salsugineum]	RecName: Full=Thioredoxin reductase 2; AltName: Full=NADPH-dependent thioredoxin reductase 2; Short=NTR2; AltName: Full=NADPH-dependent thioredoxin reductase A; Sh	_	trxB
BnaA02g29220D	0.06	17.41	6.73	8.53e-36	6.75e-34	yes	0	20.93	7.72	1.11e-61	1.49e-59	yes	hypothetical protein EUTSA_v10004596mg [Eutrema salsugineum]	RecName: Full=Peroxidase 31; Short=Atperox P31; AltName: Full=ATP41; Flags: Precursor [Arabidopsis thaliana]	annotation not avaliable	E1.11.1.7
BnaA02g29300D	0	13.54	7.09	3.01e-48	4.15e-46	yes	0	14.3	7.17	2.35e-67	4.04e-65	yes	hypothetical protein EUTSA_v10003844mg [Eutrema salsugineum]	RecName: Full=Probable inactive receptor kinase At1g27190; Flags: Precursor [Arabidopsis thaliana]	annotation not avaliable	_
BnaA02g29350D	0	6.39	6.02	6.38e-31	3.89e-29	yes	0	7.46	6.24	7.79e-51	6.61e-49	yes	hypothetical protein EUTSA_v10004125mg [Eutrema salsugineum]	RecName: Full=Receptor-like serine/threonine-protein kinase At3g01300 [Arabidopsis thaliana]	annotation not avaliable	_
BnaA02g29360D	0.95	58.69	5.81	8.63e-57	1.82e-54	yes	0.95	63.81	5.93	2.42e-65	3.81e-63	yes	hypothetical protein EUTSA_v10004498mg [Eutrema salsugineum]	RecName: Full=V-type proton ATPase subunit d2; Short=V-ATPase subunit d2; AltName: Full=Vacuolar H(+)-ATPase subunit d isoform 2; AltName: Full=Vacuolar proton pum	H+-transporting two-sector ATPase, putative; H+-transporting two-sector ATPase, putative; FU [...]	ATPeV0D, ATP6D
BnaA02g29370D	0.11	30.2	7.17	8.59e-72	4.22e-69	yes	0.01	20.15	7.47	2.28e-87	9.93e-85	yes	FACT complex subunit SSRP1 [Arabidopsis thaliana]	RecName: Full=FACT complex subunit SSRP1; AltName: Full=Facilitates chromatin transcription complex subunit SSRP1; AltName: Full=High mobility group B protein 8; A	ATHMG (ARABIDOPSIS THALIANA HIGH MOBILITY GROUP); transcription factor; encodes a component [...]	SSRP1
BnaA02g29390D	0.39	24.01	5.63	1.88e-46	2.43e-44	yes	0.16	11.15	5.42	5.6e-49	4.41e-47	yes	hypothetical protein EUTSA_v10004055mg [Eutrema salsugineum]	RecName: Full=Cytochrome P450 81D11 [Arabidopsis thaliana]	annotation not avaliable	E1.14.-.-
BnaA02g29600D	0	4.84	5.63	5.52e-07	5.5e-06	yes	0	5.33	5.76	2.79e-11	3.27e-10	yes	hypothetical protein EUTSA_v10004712mg [Eutrema salsugineum]	_	_	DCUN1D1_2
BnaA02g29640D	0.06	21.14	7.01	1.06e-35	8.33e-34	yes	0	40.29	8.66	2.15e-88	1e-85	yes	alpha-expansin protein 5 [Brassica rapa]	RecName: Full=Expansin-A5; Short=AtEXPA5; AltName: Full=Alpha-expansin-5; Short=At-EXP5; Short=AtEx5; AltName: Full=Ath-ExpAlpha-1.4; Flags: Precursor [Arabidopsis	EXPA5 (EXPANSIN A5); Encodes an expansin. Naming convention from the Expansin Working Group [...]	_
BnaA02g29670D	0.16	16.34	5.96	8.64e-27	4.17e-25	yes	0.09	6.74	5.18	2.84e-26	8.38e-25	yes	glycine-rich protein [Arabidopsis unnamed protein product [Arabidopsis thaliana]	RecName: Full=Uncharacterized protein At5g39570 [Arabidopsis thaliana]	_	_
BnaA02g29680D	0	5.55	5.82	3.73e-25	1.64e-23	yes	0	3.72	5.26	1.11e-28	3.69e-27	yes	hypothetical protein EUTSA_v10005724mg [Eutrema salsugineum]	RecName: Full=Pectinesterase 31; Short=PE 31; AltName: Full=Pectin methylesterase 31; Short=AtPME31 [Arabidopsis thaliana]	pectinesterase family protein; Encodes an atypical pectin methylesterase that does not requi [...]	E3.1.1.11
BnaA02g29720D	0.02	2.69	4.55	3.2e-14	6.76e-13	yes	0	1.68	4.15	2.01e-14	2.98e-13	yes	hypothetical protein CARUB_v10016968mg, partial [Capsella rubella]	RecName: Full=SNF1-related protein kinase catalytic subunit alpha KIN11; Short=AKIN11; AltName: Full=AKIN alpha-1; Short=AKINalpha1 [Arabidopsis thaliana]	annotation not avaliable	PRKAA, AMPK
BnaA02g29730D	0	5.12	5.71	5.89e-13	1.12e-11	yes	0	7.05	6.16	1.75e-23	4.45e-22	yes	hypothetical protein EUTSA_v10005146mg [Eutrema salsugineum]	RecName: Full=Transmembrane protein 230 [Homo sapiens]	unknown protein; unknown protein; FUNCTIONS IN: molecular_function unknown; INVOLVED IN: bio [...]	_
BnaA02g29780D	0	14.95	7.23	1.07e-31	6.89e-30	yes	0	13.58	7.1	8.12e-43	4.94e-41	yes	hypothetical protein CARUB_v10017852mg [Capsella rubella]	_	ubiquitin-protein ligase; ubiquitin-protein ligase; FUNCTIONS IN: ubiquitin-protein ligase a [...]	_
BnaA02g29820D	0.02	26.81	7.8	1.72e-68	6.53e-66	yes	0	12.59	6.99	1.97e-62	2.72e-60	yes	calmodulin-binding protein-like protein [Arabidopsis thaliana]	RecName: Full=BAG family molecular chaperone regulator 8, chloroplastic; AltName: Full=Bcl-2-associated athanogene 8; Flags: Precursor [Arabidopsis thaliana]	_	_
BnaA02g29830D	0	47.24	8.89	8.59e-92	2.25e-88	yes	0	19.41	7.61	1.25e-95	1.05e-92	yes	hypothetical protein EUTSA_v10003599mg [Eutrema salsugineum]	RecName: Full=Alpha-glucan phosphorylase 1; Short=AtPHS1; AltName: Full=Alpha-glucan phosphorylase, L isozyme; AltName: Full=Starch phosphorylase L; Flags: Precurso	glucan phosphorylase, putative; Encodes a plastidic alpha-glucan phosphorylase. In vitro, th [...]	E2.4.1.1, glgP, PYG
BnaA02g29880D	0	13.22	7.06	1.35e-42	1.46e-40	yes	0.02	12.96	6.77	9.35e-54	8.84e-52	yes	hypothetical protein ARALYDRAFT_905257 [Arabidopsis lyrata subsp. lyrata]	RecName: Full=Protein RIK; AltName: Full=Rough sheath 2-interacting KH domain protein; Short=RS2-interacting KH domain protein [Arabidopsis thaliana]	annotation not avaliable	_
BnaA02g29890D	0.37	10.46	4.5	1.95e-13	3.85e-12	yes	0.5	10.18	4.09	1.44e-19	2.96e-18	yes	hypothetical protein ARALYDRAFT_905257 [Arabidopsis lyrata subsp. lyrata]	RecName: Full=Protein RIK; AltName: Full=Rough sheath 2-interacting KH domain protein; Short=RS2-interacting KH domain protein [Arabidopsis thaliana]	RIK (RS2-Interacting KH protein); RNA binding; Nuclear localized K-homology containing prote [...]	_
BnaA02g29900D	0.02	6.28	5.78	6.26e-27	3.05e-25	yes	0.03	9.32	6.18	3.38e-49	2.67e-47	yes	exocyst subunit exo70 family protein E1 [Arabidopsis thaliana]	RecName: Full=Exocyst complex component EXO70A1; Short=AtExo70a1; AltName: Full=Exocyst subunit Exo70 family protein A1 [Arabidopsis thaliana]	ATEXO70E1 (exocyst subunit EXO70 family protein E1); protein binding; A member of EXO70 gene [...]	EXOC7, EXO70
BnaA02g29930D	0.1	1.74	3.22	2.63e-06	2.36e-05	yes	0.21	7.18	4.53	1.18e-28	3.92e-27	yes	hypothetical protein CARUB_v10018590mg [Capsella rubella]	RecName: Full=BAHD acyltransferase At3g29680; AltName: Full=Probable anthocyanin acyltransferase [Arabidopsis thaliana]	transferase family protein; transferase family protein; FUNCTIONS IN: transferase activity, [...]	_
BnaA02g30040D	0.25	9.72	4.82	2.36e-26	1.11e-24	yes	0.16	3.12	3.64	1.8e-15	2.83e-14	yes	hypothetical protein EUTSA_v10004423mg [Eutrema salsugineum]	RecName: Full=Zinc finger protein CONSTANS-LIKE 10 [Arabidopsis thaliana]	annotation not avaliable	_
BnaA02g30070D	0.07	73.89	8.78	5.03e-51	8.02e-49	yes	0.06	57.77	8.53	1.18e-53	1.11e-51	yes	unnamed protein product [Vitis vinifera]	RecName: Full=Histone H3.2; AltName: Full=Histone H3.1 [Arabidopsis thaliana]	_	H4
BnaA02g30100D	0.61	13.47	4.26	1.71e-20	5.67e-19	yes	0.2	32.5	6.75	1.73e-61	2.3e-59	yes	hypothetical protein EUTSA_v10003825mg [Eutrema salsugineum]	RecName: Full=Probably inactive leucine-rich repeat receptor-like protein kinase At5g48380; Flags: Precursor [Arabidopsis thaliana]	annotation not avaliable	_
BnaA02g30110D	0.07	47.99	8.13	6.86e-84	1.01e-80	yes	0	31.07	8.28	5.25e-96	4.73e-93	yes	hypothetical protein EUTSA_v10003930mg [Eutrema salsugineum]	RecName: Full=FRIGIDA-like protein 3 [Arabidopsis thaliana]	unknown protein; FUNCTIONS IN: molecular_function unknown; INVOLVED IN: biological_process u [...]	_
BnaA02g30180D	0	3.86	5.31	7.09e-22	2.56e-20	yes	0	1.41	3.92	1.06e-14	1.59e-13	yes	hypothetical protein EUTSA_v10003863mg [Eutrema salsugineum]	RecName: Full=Monocopper oxidase-like protein SKU5; AltName: Full=Skewed roots; Flags: Precursor [Arabidopsis thaliana]	annotation not avaliable	_
BnaA02g30190D	0	69.98	9.45	1.66e-66	5.67e-64	yes	0	47.07	8.88	2.12e-91	1.22e-88	yes	hypothetical protein EUTSA_v10005002mg [Eutrema salsugineum]	_	annotation not avaliable	_
BnaA02g30200D	0	21.8	7.77	4.83e-39	4.47e-37	yes	0	29.21	8.2	2.54e-63	3.67e-61	yes	hypothetical protein EUTSA_v10005050mg [Eutrema salsugineum]	RecName: Full=Uncharacterized protein At5g48480 [Arabidopsis thaliana]	_	_
BnaA02g30210D	0	545.58	12.41	4.45e-105	3.5e-101	yes	0	97.46	9.93	1.22e-74	2.69e-72	yes	hypothetical protein EUTSA_v10005129mg [Eutrema salsugineum]	RecName: Full=Putative lipid-transfer protein DIR1; AltName: Full=Protein DEFECTIVE IN INDUCED RESISTANCE 1; Flags: Precursor [Arabidopsis thaliana]	annotation not avaliable	_
BnaA02g30220D	0	5.41	5.78	2.03e-16	5.06e-15	yes	0	3.08	4.99	1.74e-15	2.75e-14	yes	hypothetical protein EUTSA_v10005044mg [Eutrema salsugineum]	_	unknown protein; unknown protein; FUNCTIONS IN: molecular_function unknown; INVOLVED IN: bio [...]	_
[truncated: 1,239 more rows]
